# Supplementary material for: Three new species of Acalypha L. (Euphorbiaceae, Acalyphoideae) from Tanzania and Angola and their conservation status
Source: PLoS One. 2025 Oct 29;20(10):e0332588. doi: 10.1371/journal.pone.0332588 (PMC12571263; doi:10.1371/journal.pone.0332588)
Supplement: S1 File — (ZIP) [file pone.0332588.s003.zip]

Archive with 13 entries (12 files):
- ADN/
- ADN/its_mafft_newspecies.fasta
- ADN/its_mafft_trimal_newspecies.fasta
- ADN/its_mafft_trimal_newspecies.fasta.bionj
- ADN/its_mafft_trimal_newspecies.fasta.ckp.gz
- ADN/its_mafft_trimal_newspecies.fasta.contree
- ADN/its_mafft_trimal_newspecies.fasta.iqtree
- ADN/its_mafft_trimal_newspecies.fasta.log
- ADN/its_mafft_trimal_newspecies.fasta.mldist
- ADN/its_mafft_trimal_newspecies.fasta.model.gz
- ADN/its_mafft_trimal_newspecies.fasta.splits.nex
- ADN/its_mafft_trimal_newspecies.fasta.treefile
- ADN/its_mafft_trimalnewspecies.fasta_1.log
