# Supplementary material for: Three new species of Acalypha L. (Euphorbiaceae, Acalyphoideae) from Tanzania and Angola and their conservation status
Source: PLoS One. 2025 Oct 29;20(10):e0332588. doi: 10.1371/journal.pone.0332588 (PMC12571263; doi:10.1371/journal.pone.0332588)
Supplement: S1 File — (ZIP) [file pone.0332588.s003.zip › ADN/its_mafft_newspecies.fasta]

>Micrococca_capensis_AKB_7617
------------------------------------------------------tcgaaa
cctgctttgcagaacaa-ccc-gcgaatgtgtttat--caaaatt-gatggtcattttag
agct-ctgcctctaatatgtcc-tgatc-cggcagtaggtgctagga-gattaggttctt
ttgcatcttcttttggatt-ttcaac-caaccccggcgcggaatgcgccaagg---aaaa
-tgaaa-tg--aaatggtcgagttgcctttgagcatcgggaacgatgagctt-ttggtta
tc-ttgtccaatctt---g---aaaaataaaatgactctcggcaacggatatctcggctc
tcgcatcgatgaagaacgcagcaaaatgcgatacttggtgtgaattgcagaatcccgtga
atcatcgagtttttgaacgcaagttgcgcccgaagcc-tttggttgagggcacgtctgcc
tgggtgtcacacaactgttgcccttaaat---------cctc------tattagag--tg
-aggtgagggcggaatatggcctcccgtatg-cca-tgt--gcttgcggttgacctaaaa
tatgagtcctgagattgat-gggc-acgacaatcggtggttgt--aagaccctttaaat-
tcgttgtgcatccttagtca-tctatcgggatat-acataaga-cccttgagcaaagccc
taaaggaagagctcatattgcgacc----------------------
>Mareya_micrantha_W_1042
------------------------------------------------------tcgaaa
cctgcaccgcagaacga-ccc-gtgaacgtgtgttc--tgacacg-aagagggag-----
-----cctgctacctcgatgcc-gatgg-ggggaa-gg------cgt-gctcgggcactt
tcgaccccatcgtcggccc-aacaac-caaccccggcgcggaaagcgccaagg---aaca
-tgtaa-tg--aaaagagggtgcggctgc-ggacctcggaaacgacgcgtcc-gggcatg
ca-tcgtcctctttc---g---aaaacagaaacgactctcggcaacggatatctcggctc
ttgcatcgatgaagaacgcagcaaaatgcgatacttggtgtgaattgcagaatcccgtga
atcatcgagtttttgaacgcaagttgcgcccgaagcctttcggtcgagggcacgtctgcc
tgggtgtcacgcaaangttgcccctacac-cga-----ccttttgatacgtcaacgggtg
-gtgaaggagcggatgttggcctcccgttag-ccg-tgc--gctggcggttggcctaaaa
acggagcgctcggctgtat-tg-cagcgacgatcggtggttgt--aagaccctgttaag-
acgtcg-------tgaacgg--cagtcgacgggc-tcgcgaga-ccct------------
------gcggaatccgaccgcgacc----------------------
>Erythrococca_natalensis_AKB_8445
------------------------------------------------------tcaacc
cctggtctgcagtacga-ccc-gtgaacgtgtttat--caaaact-gatggacgtcttag
agct-tcgcctctgatatgtct-cgaac-cgatggtggatgccaagg-gctaaggctctt
tcgcaccttctctcggatt-cttaac-caaccccggcgcggaatgcgccaaggaataaca
-tgaaa-tg--aaaaggtcgagctgcctc-gagcatcggaaacggtgacctcttggcatg
tg-tcgtccgatttc---a---aaaactgaaacgactctcggcaacggatatctcggctc
tcgcatcgatgaagaacgcagcaaaatgcgatacttggtgtgaattgcagaatcccgtga
atcatcgagtttttgaacgcaagttgcgcccgaagcc-ttcggccgagggcacgtctgcc
tgggtgtcacgcaactgtcgcctccatat---------cctc------tagcggag--tt
-tggtggaggcggaatatggcctcccgcacg-cca-cat--gcttgcggttggcctaaaa
tatgagtccccagactgat-ggac-acggcaatcggtggttgt--gagnccctctaaaa-
tcgccgtgcatcttcagtca-tgtatcgggacatgccccaaga-ccctcgagcgaatcct
cgacggaacagctcgtaccgcgacc----------------------
>Bernardia_viridis_R_4552
------------------------------------------------------tcgata
cctgcactgcagaacga-ccc-gtgaacatgtttta-caacaaat-gggggatga---gg
atgcttgcgtcctcatacccca-tgggc-tggtgg-gg------gga-tccattgga---
ccgtctcat---tggccaa-acaaac-caaccccggcgcaggacgcgccaagg---aaca
-ttata-ca-gaaaagggaacgctgctgc-atgccctggaaacagtgtgcctcagacatg
cg-taatcctatttt---a---tgaaacataacgactctcggcaacggatatcttggctc
tcgcatcgatgaagaacgcagcaaaatgcgatacttggtgtgaattgcagaatcccgtga
atcatcgagtttttgaacgcaagttgcgcccaaagccttctggccgagggcacgtctgcc
tgggtgtcacgcaaccgtcgcccccctca-acaccgttccct------tgttggaat-gg
tgccactgggcggataatggcctcccgtcag-cat-cga--gcttgcggttggcctaaaa
ataatgtccactgcaaagg-catcaacgacaatcggtggttgc--tagaccctctgccc-
-agtcgtat---gcatgccg-tgcgcaatgagga-ccaaaaga-gcctgatgc-gacccc
naagggtacagctccaatcgcgacc----------------------
>Acalypha_wilmsii_AKB_11219
------------------------------------------------------------
--tgcaaagcagaacga-ccc-gtgaacgtgttat--aacatgct-gagggagca-----
-----tctgctctctcaatgcc-acggg-agggat-gg------ata-tccttgtggtgt
ccttctctttcgttggctt-aacaac-caactcggacgcggattgcgtcaagg---aaaa
-ttaaa-tg--agaagagagcgtttgctt-gggacccggagacggtgtttcc--agcttg
cg--tttactctttc---t---aaatctataacgactctcggcaacggatatctcggctc
tcgcatcgatgaagaacgcagcaaaatgcgatacttggtgtgaattgcagaatcccgtga
atcatcgagtttttgaacgcaagttgcgcccaaagccattcggccgagggcacgtctgcc
tgggtgtcacgtaaacgtcactccaaacc-aca-----tgtt----------------gg
-tttaaggagcggaaattggcctcccgtgag-cct-tga--gctcgtggttggcctaaat
atcgagttcgtggttgaac-ggccttcgacaatcggtggttgt-aaagaccctctgagc-
ctgtcg-------tngcctg--atgccaatgcac-tcttaaga-ccct---aactt----
------------aaaaaccgcgacc----------------------
>Acalypha_wilkesiana_VWS_3196
------------------------------------------------------tcgaaa
cctgcatagcagaacga-cct-gtgaatgtgttatc-aatttatc-gagagagca-----
-----ttcgctctctcatcgcc-tcggg-tgggac-gg------gtg-tcctagcgatgc
tcttctcattcgtcggcac-aacaac-taactcgggcgcggattgcgccaagg---aaca
-tttac-tg-aaaaagagagtgtttgctt-tggacccagagatggtgctcca-gggctta
ca-ttttcctctttc---ta--aaatctataacgactctcggcaacggatatctcggctc
tcgcatcgatgaagaacgcagcaaaatgcgatacttggtgtgaattgcagaatcacgtga
atcatcgagtttttgaacgcaagttgcgcccaaagccattcggccgagggcacgtctgcc
tgggtgtcacgtaaatgtcactcccaacc-aaa-----tttt----------------gg
-ttgatggagtggaaattggtctcccgtgag-ctt-cga--gttcgtggttgacctaaat
atagagtccgcggctgaac-ggccttcgacaatcggtggttgtaaaagaccctctgaat-
gtgtcg-------ttgcttg-aaagctgttggaattctcaaag-accctttcattt----
------------aaaaatcgcgacc----------------------
>Acalypha_welwitschiana_RS_5713
------------------------------------------------------tcgaaa
cctgcatagcagaacga-ctc-gtgaacgtgttatc-aacatatc-gagagagca-----
-----tttgctatctcaacgcc-tcggg-cgggaa-tg------gtg-ctccagtggcgc
ctttctcacccgttggcac-aacaac-caattcgggcgcggattgcgccaagg---atta
-ttcaa-tg-aaaaagagagcgattgccc-gggacccggagacggtgctcct--gacttt
cg--tttcctctttc---t---aaatctataacgactctcggcaacggatatctcggctc
tcgcatcgatgaagaacgcagcaaaatgcgatacttggtgtgaattgcagaatcccgtga
atcatcgagtttttgaacgcaagttgcgcccaaagccattcggccgagggcacgtctgcc
tgggtgtcacgtaaacgtcactcccaacc-aaa-----attt----------------gg
-ttgttggagcggaaattggcctcccgcgag-ctc-tga--gctcacggttggcctaaat
attgagtccgcggctgaac-ggcctttgacaatcggtggctgt-aaagaccctctgagc-
gtgtca-------ttgcccg-aaagttgtgggaa-tctcatga-cccttcttatag----
-----------aaaaaatcgcgacc----------------------
>Acalypha_vulneraria_R_2110
------------------------------------------------------tcgaaa
cctgcatagcagaacga-ccc-gtgaacgtgttatt-aactcatc-gagggagct-----
-----ttcgttctctcaccgcc-tcggg-tgggat-gt------gtg-tccttgcgatgc
ccttctcatccgtcggcat-aacaac-caactcgggcgcggattgcgccaagg---aaca
-tttac-cg--aaaagagagcgtttgccc-aggacccggagacggtattctt-gggcttt
cg-ttttcctctttt---tt--aaatctataacgactctcggcaacggatatctcggctc
tcgcatcgatgaagaacgcagcaaaatgcgatacttggtgtgaattgcagaatcccgtga
atcatcgagtttttgaacgcaagttgcgcccgaagccattcggccgagggcacgtctgcc
tgggtgtcacgtaaacgtcactcccaacc-nat-----ttct----------------gg
-ttgatggagcggaaattggcttcccgtgag-cct-cga--gctcgtggttggcctaaat
atcgagtccgcggctgaac-ggccttcgacaatcggtggttgt-aaagaccctctgagt-
gtgtcg-------ttgctcg-aatgctgcaggaa-tctcaaga-ccctctcatgta----
------------acaaatcgcgacc----------------------
>Acalypha_volkensii_M_1152
------------------------------------------------------tcgaaa
cctgcacagcagaacga-ccc-gtgaacgtgttatc-aactcatc-gggggagct-----
-----ttcgctctctcactgcc-tcggg-tgggaa-gt------gtg-tcctagcgatgc
gcttctcattcgtcggcac-aacaac-caactcgggcgcggattgcgccaagg---aaca
-attac-tg--aaaagagagtgtttgctc-gggacccggagacggtgctcct-gggcttg
ca-ttttcctttttc---t---aaatctataacgactctcggcaacggatatctcggctc
tcgcatcgatgaagaacgcagcaaaatgcgatacttggtgtgaattgcagaatcccgtga
atcatcgagtttttgaacgcaagttgcgcccaaagccattcggctgagggcacgtctgcc
tgggtgtcacgtaaacgtcactcccaacc-aaa-----tttc----------------gg
-ttgatggagcggaaattggcctccngtgag-cct-tgt--gctcgtggttggcctaaat
atcgagttcgcggctgaac-ggccttcgacaatcggtggttgt-aaagactctctgagt-
gtgtcg-------ttgctcg-aaagccgcaggaa-tctcaagg-gccctttcattt----
------------aaaaatcgcgacc----------------------
>Acalypha_virginica_GL_2342
------------------------------------------------------tcgaaa
cctgcctagcagaacga-ccc-gtgaacgtgttata-aacttact-gagggatca-----
-----ttcggtctctcatcgcc-ccggg-cgggatggg------gcg-tcctagggatgc
ccttctcgtccgtcggcat-aacaac-caactcgggcgcggattgcgccaagg---aaca
-attac-tg-aaaaagagagcgtttgctt-gggacccggagacggtgctccc-gggcttg
cg-ttatcctctttc---t---aaatctataacgactctcggcaacggatatctcggctc
tcgcatcgatgaagaacgtagcaaaatgcgatacttggtgtgaattgcagaatcccgtga
atcatcgagtttttgaacgcaagttgcgcccaaagccattcggccgagggcacgtcttcc
tgggtgtcacgtaaacgtcacttccaacc-aaa-----tttt----------------gg
-ttgatggagcggaaattggcctcccgtgag-cccctga--gctcgtggctggcctaaat
atcgagttcgcggccgaac-ggccttcgacaatcggtggttgt-aaagaccctctgagt-
gtgtcg-------ttgatcg-aaagctgcagaa--tctcaaga-cccttttttataa---
--------aaaaaaaaatcgcgacc----------------------
>Acalypha_villosa_TC_73114
------------------------------------------------------tcgaaa
cctgcacagcagaacga-ccc-gcgaacatgttattaaacatacc-gagggagca-----
-----acagcgacctcaatgctggcggg-aggcac-cg------act-tcctaacgaaga
ccttatctctcgtcggctc-aacaac-caactcgggcgcggattgcgccaagg---aaca
-ttcaa-tg--agaagagagcgtgtgctc-gggacccggattcggtgctcct-ggacaca
cg-tttccctctttc---t---aaaactataacgactctcggcaacggatatctcggctc
tcgcatcgatgaagaacgcagcaaaatgcgatacttggtgtgaattgcagaatcccgtga
atcatcgagtttttgaacgcaagttgcgcccgaagccttttggtcgagggcacgtctgcc
tgggtgtcacgtaaacgtctctcccaact-gaa-----ttat----------------gg
-ttgtaggagtggaaattggcctcccgtgag-cct-tga--gctcgtggttggcctaaat
atcgagtccagggccgaac-agcc-tcgacaatcggtggttttaaaagaccctctgagc-
atgttg-------tgagctg-aaagccgtttgga-cctcagac-ccttttgaagtt----
------------tgaaatcgcgacc----------------------
>Acalypha_villicaus_G_ATBP_597
------------------------------------------------------tcgaaa
cctgcatagcagaacga-ccc-gtgaacgtgttatc-aacaaatt-gagggagct-----
-----caggctctctcatcgcc-ccagg-tgggag-gg------atg-tcctagtgatgc
ccttctcacctgcaggcac-cctaac-taactcgggcgcggattgcgccaagg---aaca
-tttac-ta--aaaagagagcgctaggtc-gggacctggagacagtgctccc-ggacttg
cg-ttttcctctttt---a---aaatctataacgactctcggcaacggatatctcggctc
tcgcatcgatgaagaacgcagcaaaatgcgatacttggtgtgaattgcagaatcccgtga
atcatcgagtttttgaacgcaagttgcgcccaaagccattcggccgagggcacgtctgcc
tgggtgtcacgtaaacgtcactcccaacc-aag-----tttt----------------gg
-ttgacggagcggatattggcctcccatgag-cct-tga--gctcgtggttggcccaaat
atcgagtccgcggctgaac-agccttcgactatcggtggttgt-aaagaccctctgagt-
gtgtcg-------ttgctcg-aaagctgtaggaa-tctcaaag-accctttcaatt----
-----------acaaaatcgcgacc----------------------
>Acalypha_vagans_VWS_2174
------------------------------------------------------tcgaaa
cctgcatagcagaacga-ccc-gcgaacgtgttatc-aacctatc-gagggagcg-----
-----cttgctctctcgtcgcc-taggg-tggga--gg------gtg-tcctagcgatg-
ccttctcatctganggcac-aacaac-caactcgggcgcggattgcgccaagg---aaca
-attat-tg-aaaaagagagcgtttgctn-nggacccggagacggtgctcct--ggcttg
cg-ttttcctctttc---t---aaatctataacgactctcggcaacggatatctcggctc
tcgcatcgatgaagaacgcagcaaaatgcgatacttggtgtgaattgcagaatcccgtga
atcatcgagtttttgaacgcaagttgcgcccaaagccattcggccgagggcacgtctgcc
tgggtgtcacgtaaacgtcactcccaacc-aaa-----ttct----------------gg
-ttgatggagcggaaattggcctcccatggg-cct-cga--gctcgtggttggcctaaat
atcgagtccgtggctgaac-ggccttcgacaatcggtggttga-atagaccctctgagt-
gtgtcg-------ttgttcg-aaagctgcaggaa-tatcatga-ccctttcaatct----
------------aaaaatcgcgacc----------------------
>Acalypha_urophylla_LG_10809
------------------------------------------------------tcgaaa
cctgcacagcagaacga-ccc-gtgaacgtgttatcaaacatatc-gagggagca-----
-----ttcgctctctcaatgtc-gcggg-tgggat-gg------gtt-tccttgtgatgt
ccctctcatccgtcggcta-aacaac-caactcgggcgcggattgcgccaagg---aaca
-ttcat-tg-aaaaagagagcgcttgctc-gggacccggagacggtgcttct-gagcctg
cg-tttccctctttc---t---taatctataacgactctcggcaacggatatctcggctc
tcgcatcgatgaagaacgcagcaaaatgcgatacttggtgtgaattgcagaatcccgtga
atcatcgagtttttgaacgcaagttgcgcccaaagccattcggccgagggcacgtctgcc
tgggtgtcacgtaaacgtctctcccaacc-aat-----tgct----------------gg
-ttgaaggagcggaaattggcctcccatgaa-ccc-cgt--gctcgtggttggcctaaat
atcgagtccgtggccggac-ggccttcgacaatcggtggttgt-aatgaccctctgaac-
gtgtcg-------ttgctcg-aaagccgcgggaa-cctcaaag-accctttaagtt----
-----------acaaaatcgcgacc----------------------
>Acalypha_trilaciniata_VWS_2092
------------------------------------------------------tcgaaa
cctgcacagcagaacga-ccc-gcgaacgtgttacc-aactcact-gagggagcg-----
-----ctcgctctctcattgcc-taagg-tgggt--gg------gcg-tccttgtgatg-
ccttctcatccgacggcac-aacaac-caactcgggcgcggattgcgccaagg---aaca
-tctat-tg-aaaaagagagcgttcgctc-gggacccggagacggtgctcct--ggcttg
cg-tcttcctctttctaat---aagtctataacgactctcggcaacggatatctcggctc
tcgcatcgatgaagaacgcagcaaaatgcgatacttggtgtgaattgcagaatcccgtga
atcatcgagtttttgaacgcaagttgcgcccaaagccattcggccgagggcacgtctgcc
tgggtgtcacgtaaacgtcactcccaacc-aat-----ttac----------------gg
-ttgatggagcggaaattggcctcccatggg-ccc-tgc--gctcgtggttggcctaaat
atcgagtccgtggctgaac-ggccttcgacaatcggtggttga-atagaccctctgagc-
gtgtcg-------tcgtccg-aaagcttcgggaa-nctcaaga-ccctttcgatct----
------------aaaaatcgcgacc----------------------
>Acalypha_synoica_VWS_1392
------------------------------------------------------tcgaaa
cctgcacagcagaacga-ccc-gtgaacgtgttatc-aaactatc-gagggagca-----
-----cccgctctctcatcgcc-tcggg-cggga--gg------gtg-tcctagcgatg-
ccttctcaatcgacggcac-aataac-taactcgggcgcggattgcgccaagg---aaca
-attat-tc-aaaaagagagcgtatgctc-gggacccggagacggtgctcct-gggcatt
cg-ttttcctctttg---t---aaatctataacgactctcggcaacggatatctcggctc
tcgcatcgatgaagaacgcagcaaaatgcgatacttggtgtgaattgcagaatcccgtga
atcatcgagtttttgaacgcaagttgcgcccaaagccattcggccgagggcacgtctgcc
tgggtgtcacgtaaacgtcactcccaacc-aaa-----ttat----------------gg
-ttgatggagcggaaattggcctcccatggg-ccc-cga--gctcgtggttggcctaaat
atcgagtccgtggctgaac-ggccttcgacaatcggtggttga-atagaccctctgagc-
atgtcg-------ttgtccg-aaagcttcaggaa-tctcaaga-ccctttcattaa----
------------aaaaatcgcgacc----------------------
>Acalypha_subviscida_Z_10516
------------------------------------------------------tcgaaa
cctgcacagcagaacga-ccc-gtgaacgtgttatc-aaactatc-gagggagca-----
-----cccgctctctcatcgcc-tcggg-cggga--gg------gtg-tcctagcgatg-
ccttctcaatcgacggcac-aacaac-taactcgggcgcggattgcgccaagg---aaca
-tttat-tc-aaaaagagagcgtatgctc-gggacccggagacggtgttcct-gggcatt
cg-ttttcctctttg---t---aaatctataacgactctcggcaacggatatctcggctc
tcgcatcgatgaagaacgcagcaaaatgcgatacttggtgtgaattgcagaatcccgtga
atcatcgagtttttgaacgcaagttgcgcccaaagccatttggccgagggcacgtctgcc
tgggtgtcacgtaaacgtcactcccaacc-aaa-----ttct----------------gg
-ttgatggagcggaacttggcctcccatggg-ccc-cga--gctcgtggttggcctaaat
atcgagtccgtggctgaac-ggccttcgacaatcggtggttga-atagaccctctgagc-
atgtcg-------ctgtccg-aaagcttcaggaa-tctcaaga-ccctttcattat----
------------aaaaatcgcgacc----------------------
>Acalypha_stricta_V_743
------------------------------------------------------tcgaaa
cctgcctagcagaacaa-ccc-gtgaacgtgttct--tacttatc-gagggaaca-----
-----ttcgttctctcatcgcc-tcggg-tgggat-tg------gtg-tcctagtggtgc
ccttctcatctgtaggcat-aacaac-caactcgggcgcggattgcgccaagg---aaca
-tttac-tg-aaaaagagagcggttgctc-aggacccggagacggtgctctt-gggcttt
cg-ttatcctcttt----t---aaatctataacgactctcggcaacggatatctcggctc
tcgcatcgatgaagaacgcagcaaaatgcgatacttggtgtgaattgcagaatcccgtga
atcatcgagtttttgaacgcaagttgcgcccaaagccattcggctgagggcacgtctgcc
tgggtgtcacgtaaacgtcactcctaacc-aaa-----ttat----------------gg
-ttgatggagcggaaattggcctcccgtgag-tca-cga--gctcgtggttggcctaaat
atcaagttcgtggctgaac-ggccttcgacaatcggtggttgt-aaagactctctgagt-
gtgtcg-------ttggtct-caagcaatagaa--tctgaaga-cccttt--ttaa----
------------aaaaatcgcgacc----------------------
>Acalypha_stachyura_H_23994
------------------------------------------------------tcgaaa
cctgcctagcagaacaa-ccc-gtgaacgtgttatc-aacttatc-gagggagca-----
-----tttgctctctcatcgcc-tcggg-tgggat-gg------gtg-tccnagtgatg-
ccttctcatccgtcggcac-aacaac-caactcgggcgcggattgcgccaagg---aaca
-tatat-tg-aaaaagagagcgtttgctc-gggacccggagacggtgctctt-gggcttg
cg-tcatcctctttc---t---aaaattataacgactctcggcaacggatatctcggctc
tcgcctcnatgaagaacgtagcaaaatgcgatacttggtgtgaattgcagaatcccgtga
atcatcgagtttttgaacgcaagttgcgcccaaagccattcggccgagggcacgtctgcc
tgggtgtcacgtaaacgtcacttccaacc-aaa-----ttct----------------gg
-ttg-tggagcggaaattggcctcccgtgag-ccc-cga--gctcgtggttggcctaaat
atagagttcgtggctgaac-ggccttcgacaatcggtggttgt-aaagaccctctgaat-
gcgtcg-------ttggtcg-aaagctgcaaaaa-actcaaga-ccctttta--------
-----------aaaatatcgcgacc----------------------
>Acalypha_spachiana_LG_10856
------------------------------------------------------tcgaaa
cctgcacagcagaacga-ccc-gtgaacgtgttatcaaacatatc-gagggagca-----
-----ttcgctctctcaatgtc-gcggg-tgggat-gg------gtt-tccttgtgatgt
ccccctcatccgtcggcta-aacaac-caactcgggcgcggattgcgccaagg---aaca
-ttcat-tg-aaaaagagagcgcttgctc-gggacccggagacggtgcttct-gagcctg
cg-tttccctctttc---t---taatctataacgactctcggcaacggatatctcggctc
tcgcatcgatgaagaacgcagcaaaatgcgatacttggtgtgaattgcagaatcccgtga
atcatcgagtttttgaacgcaagttgcgcccaaagccattcggccgagggcacgtctgcc
tgggtgtcacgtaaacgtctctcccaacc-aat-----tgct----------------gg
-ttgaaggagcggaaattggcctcccatgaa-ccc-cgt--gctcgtggttggcctaaat
atcgagtccgtggccggac-ggccttcgacaatcggtggttgt-aatgaccctctgaac-
gtgtcg-------ttgctcg-aaagccgcgggaa-cctcaaag-accctttaagtt----
-----------acaaaatcgcgacc----------------------
>Acalypha_siamensis_siamensis_VS_SR52
------------------------------------------------------tcgaaa
cctgcatagcagaacga-ccc-gtgaacgtgttat--aacaaacc-gagggagca-----
-----tccgctctctcawtgct-gcggg-tgggat-gg------gtg-tcctagtgacgt
ccttctcatccgtcggctt-aacaac-caactcgggcgcggattgcgccaagg---aaca
-ttcaa-tg--agaagagagcgtttgctc-gggacccggagacggtgctcct-gggcttg
cg-tttccctctttc---t---aaatctataacgactctcggcaacggatatctcggctc
tcgcatcgatgaagaacgcagcaaaatgcgatacttggtgtgaattgcagaatcccgtga
atcatcgagtttttgaacgcaagttgcgcccaaagccattcggccgagggcacgtctgcc
tgggtgtcacgtaaacgtcactcccaacc-aaa-----tgct----------------gg
-ttgaaggagcggaaattggcctcccgtgag-cca-cgn--gctcgtggttggcctaaat
atcgagtccgcggcngaac-ggccttcgacaatcggtggttgt-aaannccnt-nnnan-
nnnnnn-------ntnnnnn-aannnnwnnggra-cctcaaga-cccttttattta----
------------caaaatcgcgacc----------------------
>Acalypha_setosa_VWS_1969
------------------------------------------------------tcgaaa
cctgcatagcagaacga-ccc-gtgaacgtgttacc-aacctatc-gagggagcg----a
----tttcgctctctcatcgcc-tcggg-tggga--gg------gcg-tcctagtgatg-
ccttctcatcttatggcac-aacaac-caactcgggcgcggattgcgccaagg---aaca
-tttat-tg-aaaaagagagcgtttgctc-gggacccggagacggtgctcct--ggcttg
cg-ttttcctctttc---t---aaatctataacgactctcggcaacggatatctcggctc
tcgcatcgatgaagaacgcagcaaaatgcgatacttggtgtgaattgcagaatcccgtga
atcatcgagtttttgaacgcaagttgcgcccaaagccattcggccgagggcacgtctgcc
tgggtgtcacgtaaacgtcactcccaacc-aaa-----ttat----------------gg
-ttgacggagcggaaattggcctcccatgga-cct-cga--gctcgtggttggcctaaat
aatcagtctgtggctgaac-ggccttcgacaatcggtggttga-atagaccctctgagt-
gtgtcg-------ttgttcg-agagctgcaggaa-ctgaaaga-ccctttcattac----
------------aaaaatcgcgacc----------------------
>Acalypha_schlechtendaliana_MG_7708
------------------------------------------------------tcgaaa
cctgcaaagcagaacga-ccc-gtgaacgtgttattaaacatact-gggggagca-----
-----ctcgcgacctcaatgct-ncggg-agggac-tg------act-tcctagcgacgt
ccttctctctcgtcggctc-aacaac-caactcgggcgcggattgcgtcaagg---aaca
-ttcaa-tg--agaagagagcgtgtgctc-gggacccggattcggatctcct-gggcacg
cg-tttccctctttc---t---aaatctataacgactctcggcaacggatatctcggctc
tcgcatcgatgaagaacgcagcaaaatgcgatacttggtgtgaattgcagaatcccgtga
atcatcgagtttttgaacgcaagttgcgcccaaagccttttggccgagggcacgtctgcc
tgggtgtcacgtaaacgtctctcccgacc-aaa-----ttat----------------gg
-ttgtaggagtggaaattggcctcccgtgag-ccc-tgt--gctcgtggttggcctaaat
atcgagtccatggctgaac-ggcc-tcgacaatcggtggtttt-aaagaccctctgagc-
ctgtcg-------ttagccg-caagcc--tggaa-cctcagac-cc-tttgaagtt----
------------taaaatcgcgacc----------------------
>Acalypha_schiedeana_VWS_1715
------------------------------------------------------tcgaaa
cctgcatagcagaacga-ccc-gtgaacgtgttacc-aactcatc-gagggagca-----
-----ctcgctctctcatcgcc-tcggg-cggga--gg------gtg-tcctagcgatg-
ccttctcatccgacggcac-aacaac-caactcgggcgcggattgcgccaagg---aaca
-tttat-tg-aaaaagagagcgtctgctc-gggacccggagacggtgctccc-gggcttg
cg-ttttcctctttc---t---agatctataacgactctcggcaacggatatctcggctc
tcgcatcgatgaagaacgcagcaaaatgcgatacttggtg--------------------
------------------------------------------------------------
------------------------------------------------------------
------------------------------------------------------------
------------------------------------------------------------
------------------------------------------------------------
-----------------------------------------------
>Acalypha_scandens_B_1673
------------------------------------------------------tcgaaa
cctgccaagcagaacaa-ccc-gcgaacgtgttatt-aactcttc-gaggggcca-----
-----tctggcctctcatcgcc-tcggg-tgg-----------------------gatgc
acttctcatctgcaggcat-aacaac-caactcgggcgcggattgcgccaagg---aaca
-tttac-tg-aaaaggagagcgtttgctt-ggggtccggagacggtactccc-cagcttg
cg-tcaccctctttc---t---aaatctataacgactctcggcaacggatatctcggctc
tcgcatcgatgaagaacgcagcaaaatgcgatacttggtgtgaattgcagaatcccgtga
atcatcgagtttttgaacgcaagttgcgcccaaagccattcggctgagggcacgtctgcc
tgggtgtcacgtaaacgtcacttccaacc-aaa-----ttct----------------gg
-ttgatggagtggaaattggcctcccgtgaa-ccc-caa--gttcgtggttggcctaaat
atcgagtttgcggctgaac-ggccttcaacaatcggtggttgt-aaagaccctctgagt-
gtgttg-------ttggcaa-aaggctgcaagaa-tcgcaaga-cccttttttcta----
-----------aaataatcgcgacc----------------------
>Acalypha_saxicola_R_6093
------------------------------------------------------tcgaaa
cctgcacagcagaacga-ccc-gtgaacgtgttact-aaaatatc-gagggagca-----
-----ctcgctctctcatcgcc-tcggg-tggga--gg------gcg-tcctagcgatg-
ccttctcatccgatggcac-accaac-caactcgggcgcggattgcgccaagg---aaca
-tatat-tg-aaaaagagagcgtctgctc-gggacccggagacggtgctccc--ggcttg
cg-ttttcctctttc---t---aaatctataacgactctcggcaacggatatctcggctc
tcgcatcgatgaagaacgcagcaaaatgcgatacttggtgtgaattgcagaatcccgtga
atcatcgagtttttgaacgcaagttgcgcccaaagccattcggccgagggcacgtctgcc
tgggtgtcacgtaaacgtcactcccaacc-aaa-----ttct----------------gg
-ttgatggagcggaaattggcctcccgtggg-ccc-tga--gctcgtggttggcctaaat
atcgagtccgtggctgaac-ggccttcgacattcggtggttga-atagaccctctgagc-
gtgtcg-------ttgtccg-aaagctgcaggaa-tctcaaga-cccttgtaatat----
------------aaaaatcgcgacc----------------------
>Acalypha_salvadorensis_C_3578
------------------------------------------------------tcgaaa
cctgcatagcagaacga-cccggtgaacgtgttacc-gaactatc-gagggagca-----
-----cccgctctctcattgcc-tcggg-cggga--gg------gtg-tcctagcgatg-
ccttctcatccgatggcac-aacaac-caactcgggcgcggattgcgccaagg---aaca
-tttat-tg-aaaaagagagcgtctgccc-gggacccggagacggtgctcct-gggcttg
cg-ttttcctctttc---t---aattctataacgactctcggcaacggatatctcggctc
tcgcatcgatgaagaacgcagcaaaatgcgatacttggtgtgaattgcagaatcccgtga
atcatcgagtttttgaacgcaagttgcgcccaaagccattcggccgagggcacgtctgcc
tgggtgtcacgtaaacgtcactcccaacc-aga-----tttt----------------gg
-ttgatggagcggaaattggcctcccatggg-ccc-cga--gctcgtggctggcctaaat
atcgagtccgtggctgaac--gccttcgacaatcggtggttga-acagaccctctgagt-
gtgtcg-------ttgtccg-aaagcctcaggaa-tctcaaga-ccctttca--tt----
------------aaaaatcgcgacc----------------------
>Acalypha_rubroserrata_VWS_1374
------------------------------------------------------tcgaaa
cctgcacagcagaacga-ccc-gtgaacgtgttatc-aaactatc-gagggagca-----
-----ctcgctctctcatcgcc-tcggg-cggga--gg------gtg-tcctagcgatg-
ccttctcaatcgacggcac-aacaac-taactcgggcgcggattgcgccaagg---aaca
-ttcat-tc-aaaaagagagcgtatgctc-gggacccggagacggtgctcct-gggcatt
cg-ttttcctctttg---t---aaatctataacgactctcggcaacggatatctcggctc
tcgcatcgatgaagaacgcagcaaaatgcgatacttggtgtgaattgcagaatcccgtga
atcatcgagtttttgaacgcaagttgcgcccaaagccattcggccgagggcacgtctgcc
tgggtgtcacgtaaacgtcactcccaacc-aaa-----tcct----------------gg
-ttgatggagcggaaattggcctcccatggg-ccc-cga--gctcgtggttggcctaaat
atcgagtccgtggctgaac-ggccttcgacaatcggtggttga-atagaccctctgagc-
atgtcg-------ttgtccg-aaagcttcaggaa-tctcaaga-ccctttgattat----
------------aaaaatcgcgacc----------------------
>Acalypha_rhomboidea_GL_2316
------------------------------------------------------tcgaaa
cctgcctagcagaacga-ccc-gtgaacgtgttata-aacttact-gagggatca-----
-----ttcggtctctcattgcc-ccggg-cgggatggg------gtg-tcctagcgacgc
ccttctcgtccgtcggcat-aacaac-caactcgggcgcggattgcgccaagg---aaca
-attac-tg-aaaaagagagcgtttgctc-gggacccggagacggtgctcct-gggcttg
cg-ttgtcctctttc---t---aaatctataacgactctcggcaacggatatctcggctc
tcgcatcgatgaagaacgtagcaaaatgcgatacttggtgtgaattgcagaatcccgtga
atcatcgagtttttgaacgcaagttgcgcccaaagccattcggccgagggcacgtctgcc
tgggtgtcacgtaaacgtcacttccaacc-aaa-----tttt----------------gg
-ttgatggagcggaaattggcctcccgtgag-ccc-tga--gctcgtggctggcctaaat
atcgagttcgcggctgaac-ggccttcgacaatcggtggttgt-aaagaccctctgagt-
gtgtcg-------ttgatcg-aaagccgcgtgaa-tctcaaga-ccctttttttaa----
---------aaaaaaaatcgcgacc----------------------
>Acalypha_rhombifolia_VWS_2446
------------------------------------------------------tcgaaa
cctgcatagcagaacga-ccc-gtgaacgtgttacc-aaactatc-gagggagca-----
-----cccgctctctcatcgcc-tcggg-cggga--gg------gtg-tcctagcgatg-
ccttctcaatcgatggcac-aacaac-taactcgggcgcggattgcgccaagg---aaca
-tttat-tc-aaaaagagagcgtatgctc-gggacccggagacggtgctcct-gggcttg
cg-ttttcctctttg---t---aaatctataacgactctcggcaacggatatctcggctc
tcgcatcgatgaagaacgcagcaaaatgcgatacttggtgtgaattgcagaatcccgtga
atcatcgagtttttgaacgcaagttgcgcccaaagccattcggcagagggcacgtctgcc
tgggtgtcacgtaaacgtcactcccaacc-aaa-----ttgt----------------gg
-ttgatggagcggaaattggcctcccatggg-ccc-cga--gctcgtggttggcctaaat
attgagtccgtggctgaac-ggccttcgacaatcggtggttga-atagaccctctgagc-
atgtcg-------ttgttcg-aaagcttcaggaa-tctcaaga-ccctttcattac----
------------aaaaatcgcgacc----------------------
>Acalypha_rafaelensis_E_1779
------------------------------------------------------tcgaaa
cctgcatagcagaacga-ccc-gtgaacgtgttacc-aacttatc-gagggagcg-----
-----ctcgctctctcatcgcc-tcggg-tggga--gg------gtg-tcctagcgatg-
ccttctcatccgatggcac-aacaac-caactcgggcgcggattgcgccaagg---aaca
-tttat-tg-aaaaagagagcgtatgctc-gggacccggatacggtgctcct-gggcttg
cg-ttttcctctttc---t---agatctataacgactctcggcaacggatatctcggctc
tcgcatcgatgaagaacgcagcaaaatgcgatacttggtgtgaattgcagaatcccgtga
atcatcgagtttttgaacgcaagttgcgcccaaagccattcggccgagggcacgtctgcc
tgggtgtcacgtaaacgtcactcccaacc-aaa-----ttgt----------------gg
-ttgatggagcggatattggcctcccatggg-ccc-cga--gctcgtggttggcctaaat
atcgagtccgtggctgaac-ggccttcgacaatcggtggttga-atagactctctgagt-
gtgtcg-------ttgcccg-aaagctgcaggaa-tctcaaga-ccctttaaattt----
------------aaaaatcgcgacc----------------------
>Acalypha_radula_LG_10758
------------------------------------------------------tcgaaa
cctgcacagcagaacga-ccc-gtgaacatgttatt-aacttatc-gagggagct-----
-----tttgttctctcaccgcc-tcggg-tgggat-gg------gtg-tcctagcgatgc
ccttctcagccgtaggcat-aacaac-caactcgggcgcggattgcgccaagg---aaca
-tttac-tg--aaaagagagcgtttgccc-aggacccggagacggtattctt-gggcttc
cg-ttttcctctttt---tt--aaatctataacgactctcggcaacggatatctcggctc
tcgcatcgatgaagaacgcagcaaaatgcgatacttggtgtgaattgcagaatcccgtga
atcatcgagtttttgaacgcaagttgcgcccgaagccattcggccgagggcacgtctgcc
tgggtgtcacgtaaacgtcrctcccaacc-aat-----ttct----------------gg
-ttgatggagcggaaattggcttcccgtgag-cct-tga--gctcgtggttggcctaaat
atcgagtccgtggctgaac-ggccttcgacaatcggtggttgt-aaagaccctctgagt-
gtgtcg-------ttgctcg-aaagctgcaggaa-tctcaaga-ccctttcatgta----
------------acaaatcgcgacc----------------------
>Acalypha_pubiflora_australica_GL_2370
------------------------------------------------------tcgaag
cctgcacagcagaacga-ccc-gtgaacgtgttatc-aactcact-gggggagcg-----
-----tcagctctctcgtagcc-tcggg-tgggat-gg------gcg-tcctagcgatgc
ccttctcatccgtcggcaa-aacaac-caactcgggcgcggattgcgccaagg---aaca
-ttcaa-ta--aaaagggagcgtacgctc-ggtacccggagacggtgctgct-gggcttg
cg-ttttcctctttc---t---aaatttataacgactctcggcaacggatatctcggctc
tcgcatcgatgaagaacgcagcaaaatgcgatacttggtgtgaattgcagaatcccgtga
atcatcgagtttttgaacgcaagttgcgcccgaagccattcggccgagggcacgtctgcc
tgggtgtcacgtaaacgtcactcccaacc-att-----ttac----------------gg
-ttgatggagcggaaattggcctcccgtggg-cct-cga--gctcgtggttggcctaaat
attgagtccgtggctgaac-ggccttcgacaatcggtggttgt-aatgactctctgagct
ttgtcg-------tggcccg-aaagttgcaggat-catcgaga-ccctgttattca----
-----------caaaaatcgcgacc----------------------
>Acalypha_psilostachya_S_122
------------------------------------------------------tcgaaa
cctgcatagcagaacga-ccc-gtgaacgtgttatc-aactcatt-gagggagca-----
-----tttgctctctcgccgcc-tcggg-tggcggtgg------gtc-tcctagcgattc
cctcatcatccgtaggcaa-aacaac-caactcgggcgcggattgcgccaagg---aaaa
-tataa-cg--aaaagagagcgtttgttc-gggacccggagacggtgttcct-gggcttg
cg-tcctcctctttc---t---caatctacaacgactctcggcaacggatatctcggctc
tcgcatcgatgaagaacgcagcaaaatgcgatacttggtgtgaattgcagaatcccgtga
atcatcgagtttttgaacgcaagttgcgcccgaagccattcggccgagggcacgtctgcc
tgggtgtcacgtaaacgtcactccacacc-aaa----ttttt----------------gg
-ttgacggagcggaaattggcctcccgtaag-ccc-cga--gcttgtggttggcctaaat
atcgagtccgcggctgaac-ggccttcgacaatcggtggttgt-aatgaccctctgagct
gtgtcg-------ttgcccg-aaagccgatgtga-tctcaaga-ccctttatttca----
------------aaaaatcgcgacc----------------------
>Acalypha_portoricensis_L_11498
------------------------------------------------------tcgaaa
cctgcacagcagaacgacccc-gcgaacgtgttacc-aactcatc-gagagagca-----
-----ctcgctctctcatcgcc-tcggg-cggga--gg------gcg-tcctagcgatg-
ncttctcgtccgacggcac-aacaac-caactcgggcgcggattgcgccaagg---aaca
-ttcat-tg-aaaaagagagcgtatgctc-gggacccggagacggtgctcct-tggcttg
cg-ttttcctctttc---t---atatctataacgactctcggcaacggatatctcggctc
tcgcatcgatgaagaacgcagcaaaatgcgatacttggtgtgaattgcagaatcccgtga
atcatcgagtttttgaacgcaagttgcgcccaaagccattcggccgagggcacgtctgcc
tgggtgtcacgtaaacgtcactcccaacc-aaa-----ttct----------------gg
-ttgatggagcggaaattggcctcccatggg-ccc-cga--gctcgtggttggcctaaat
atcgagtccgtggccgaac-gg-cttcgacaatcggtggttga-atagaccctctgagc-
gtgtcg-------ttgtccg-aaagccgcgggaa-tctcaaga-cccttcta-tct----
------------aaaaatcgcgacc----------------------
>Acalypha_polymorpha_T_8329
------------------------------------------------------tcgaaa
cctgcatagcagaacga-cccggcgaacgtgttatc--acatatc-gagagagca-----
-----tttgctatctcatcgcc-tcggg-cgggaa-gg------gtg-ctccagtggcgc
ctttgtcacccgttggcac-aacaac-caattcgggcgcggattgcgccaagg---atta
-ttcaa-tg-aaaaagagagcgaatgctc-gggacccggagacggtgctcct--gacttt
cg-ttctcctctttc---t---aaatctataacgactctcggcaacggatatctcggctc
tcgcatcgatgaagaacgcagcaaaatgcgatacttggtgtgaattgcagaatcccgtga
atcatcgagtttttgaacgcaagttgcgcccaaagccattcggccgagggcacgtctgcc
tgggtgtcacgtaaacgtcactcccaacc-aaa-----gttt----------------gg
-ttgttggagcggaaattggcctcccgcgag-ctc-tga--gctcacggttggcctaaat
attgagtccgcggctgaac-ggcctttgacaatcggtggctgtaaaagaccctctgagt-
gtgtca-------ttgcccg-aaagttgtgggaa-tctcatga-cccttcttgtag----
------------aaaaatcgcgacc----------------------
>Acalypha_poiretii_VWS_1402
------------------------------------------------------tcgaaa
cctgcacagcagaacga-ccc-gcgaacgtgttacc-aacctatc-gagggagca-----
-----ctcgctctctcatcgcc-tcggg-cggga--gg------gcg-tcctagcgatg-
ccttctcatccgatggcac-aacaac-caactcgggcgcggattgcgccaagg---aaca
-tatat-tg-aaaaagagagcgtctgctc-gggacccggagacggtgctcct--ggcttt
cg-ttttcctctttc---t---aaatctataacgactctcggcaacggatatctcggctc
tcgcatcgatgaagaacgcagcaaaatgcgatacttggtgtgaattgcagaatcccgtga
atcatcgagtttttgaacgcaagttgcgcccaaagccattcggccgagggcacgtctgcc
tgggtgtcacgtaaacgtcactcccaacc--aa-----ttct----------------gg
-ttgatggagcggaaattggcctcccatgcg-cct-cga--gcttgtggttggcctaaat
aacgagtctgcggctgaac-ggccttcgacaatcggtggttga-atagaccctctgagt-
gcgtcg-------ttgcccg-aaagctgcaggag-tctcaaga-ccctttcacttt----
------------taaaatcgcgacc----------------------
>Acalypha_plicata_A_188
------------------------------------------------------tcgaaa
cctgcctagcagaacaa-ccc-gtgaacgtgttatc-aacatatc-gagggagca-----
-----ttcgctctctcatcgcc-tcggg-tgggat-gg------gtg-tcccagtgatg-
ccttctcatccataggcgc-aacaac-caactcgggcgcggattgcgccaagg---acca
-tttca-tg-aaaaagagagcgtttgctc-aggatccggagacggtactcct-gggcttg
cg-ttatcctctttc---t---aaatatacaacgactctcggcaacggatatctcggctc
tcgcatcgatgaagaacgcagcaaaatgcgatacttggtgtgaattgcagaatcccgtga
atcatcgagtttttgaacgcaagttgcgcccaaagccattcggccgagggcacgtctgcc
tgggtgtcacgtaaacgtcacttccaacc-aaa-----tcct----------------gg
-ttg-cggagcggaaattggcctcccgtgag-ccc-cga--gctcgtggttggcctaaat
atcgagatcgcggctaaac-agccttcgacaatcggtggttgt-aaagaccctctgagt-
gtgtcg-------ttggttg-aaagctgtagaaa-tctcaaga-ccctgtgat-------
-----------aaaaaatcgcgacc----------------------
>Acalypha_pippenii_VWS_1815
------------------------------------------------------tcgaaa
cctgcacagcagaacga-ccc-gtgaacgcgttacc-aactcatt-gagggagca-----
-----ctcgctctctcattgcc-tcggg-tgggc--gg------gcg-tcctagcgatg-
ccttctcatctgatggcac-aacaac-caactcgggcgcggattgcgccaagg---aaca
-tttat-tg-aaaaagagagcgtttgctc-gggacccggagacggtgctccc--ggctcg
cg-ttttcctctttc---t---aaatctataacgactctcggcaacggatatctcggctc
tcgcatcgatgaagaacgcagcaaaatgcgatacttggtgtgaattgcagaatcccgtga
atcatcgagtttttgaacgcaagttgcgcccaaagccattcggccgagggcacgtctgcc
tgggtgtcacgtaaacgtcactccaaacc-gaa-----ttct----------------gg
-ttgatggagcggaaattggcctcccatggg-cct-tga--gctcgtggttggcctaaat
atcgagtccgtggctgaac-ggccttcgacaatcggtggttga-atagaccctctgagc-
gtgtcg-------tcgtccg-aaggcttcaggaa-tctcaaga-ccctttca--at----
------------taaaatcgcgacc----------------------
>Acalypha_phleoides_VWS_2249
------------------------------------------------------tcgaaa
cctgcatagcagaacga-ccc-gtgaacatgttacc-aaactatc-gagggagca-----
-----cctgctntctcatcgcc-tcggg-tggga--gg------gtg-tcctagcgatg-
ccttctcaatcnatggcac-aacaac-taactcgggcgcggattgcgccaagg---aaca
-tttat-tc-aaaaagagagcgtatgctc-gggacccggagacggtgctcct-nggcttg
cg-ttttcctctttg---t---aaatctataacgactctcggcaacggatatctcggctc
tcgcatcgatgaagaacgcagcaaaatgcgatacttggtgtgaattgcagaatcccgtga
atcatcgagtttttgaacgcaagttgcgcccaaagccattcggccgagggcacgtctgcc
tgggtgtcacgtaaacgtcactcccaacc-aaa-----ttct----------------gg
-ttgatggagcggaaattggcttcccatggg-ccc-cga--gctcgtggttggcctaaat
atcgagttcgtggctgaac-ggccttcgacaatcggtggttga-atagaccctctgagc-
atgtcg-------ttgtccg-aaagcttcaggaa-tctcaaga-ccctttcattac----
------------aaaaatcgcgacc----------------------
>Acalypha_pervilleana_LG_10649
------------------------------------------------------tcgaaa
cctgcatagcagaacga-cct-gtgaacgtgttatc-aacatatc-gagggagca-----
-----ttcgctctctcaatgtc-gcggg-tgggat-gg------gtt-tccttgtgatgt
ccctctcatccgtcggcta-aacaac-taactcgggcgcggattgcgccaagg---aaca
-ttcat-tg-aaaaagagagcgcttgctc-gggacccggagacggtgcttct-gagcctg
cg-tttccctctttc---t---taatctataacgactctcggcaacggatatctcggctc
tcgcatcgatgaagaacgcagcaaaatgcgatacttggtgtgaattgcagaatcccgtga
atcatcgagtttttgaacgcaagttgcgcctaaagccattcggccgagggcacgtctgcc
tgggtgtcacgtaaacgtctctcccaacc-aaa-----tgct----------------gg
-ttgaaggagcggaaattggcctcccatgag-cct-tgt--gctcgtggttggcctaaat
atcgagtccgtggctgaac-ggccttcgacaatcggtggttgt-aatgaccctctgaat-
gtgtcg-------ttgctcg-aaagctgcggaaa-cctcaaag-acccttttagtt----
-----------acaaaatcgcgacc----------------------
>Acalypha_perrieri_LG_4123
------------------------------------------------------tcgaaa
cctgcatagcagaacga-cccggtgaacgtgttat--aacaaacc-gagggagca-----
-----tccgctctctcaatgct-gcggg-tgggat-gg------gtg-tcctagtgatgc
ccttgtcatccgtcggctt---taac-aaactcgggcgcggattgcgccaagg---aaca
-ttcat-tg--aaaagagagcgtttgctc-gggacccggagacggtgctccc-gggcctg
cg-tttccctctttc---t---aaatctataacgactctcggcaacggatatctcggctc
tcgcatcgatgaagaacgcagcaaaatgcgatacttggtgtgaattgcagaatcccgtga
atcatcgagtttttgaacgcaagttgcgcccaaagccattcggccgagggcacgtctgcc
tgggtgtcacgtaaacgtcactcccaaccaaaa-----tgct----------------gg
-ttgaaggagcggaaattggcctcccatgaa-ccc-cgt--gctcgtggttggcctaaat
atcgagtccgtggctgaac-ggccttcgacaatcggtggttgt-aaagaccctctgaat-
atgtcg-------ttgctcg-aacgctgcaggaa-tctcagga-ccctttcagtta----
-----------tcaaaatcgcgacc----------------------
>Acalypha_peduncularis_R_646
------------------------------------------------------tcgaac
cctgcaaagcagaacga-ccc-gtgaacgtgttat--aacatgct-gagggagca-----
-----tctgctctctcaatgcc-acggg-agggat-gg------ata-tccttgtggtgt
ccttctctttcgttggctt-aacaac-caactcggacgcggattgcgtcaagg---aaaa
-ttaaa-tg--agaagagagcgtttgctt-gggacccggagacggtgtttcc--agcttg
cg--tttactctttc---t---aaatctataacgactctcggcaacggatatctcggctc
tcgcatcgatgaagaacgcagcaaaatgcgatacttggtgtgaattgcagaatcccgtga
atcatcgagtttttgaacgcaagttgcgcccaaagccattcggccgagggcacgtctgcc
tgggtgtcacgtaaacgtcactccaaacc-aca-----tgtt----------------gg
-tttaaggagcggaaattggcctcccgtgag-cct-tga--gctcgtggttggcctaaat
atcgagttcgtggttgaac-ggccttcgacaatcggtggttgt-aaagaccctctgagc-
ctgtcg-------tgacctg--atgccaatgcac-tcttaaga-ccct---aactt----
------------aaaaaccgcgacc----------------------
>Acalypha_papillosa_VWS_942
------------------------------------------------------tcgaaa
cctgcatagcagaacga-ccc-gtgaacgtgttacc-aacttaac-gagggagca-----
-----ctcgctctctcatcgcc-tcggg-tggga--gg------gtg-tcctagcgatg-
ccttctcatccgatggcac-aacaac-caactcgggcgcggattgcgccaagg---aaca
-atcat-tg-aaaaagagagcgcctgctc-gagacccggagacggtgctcct-gggcttg
cg-ttttcctctttc---t---atatctataacgactctcggcaacggatatctcggctc
tcgcatcgatgaagaacgcagcaaaatgcgatacttggtgtgaattgcagaatcccgtga
atcatcgagtttttgaacgcaagttgcgcccaaagccattcggccgagggcacgtctgcc
tgggtgtcacgtaaacgtcactcccaacc-aaa-----ttct----------------gg
-ttgatggagcggaaattggcctcccatggg-ccc-cga--gctcgtggttggcctaaat
atcgagttcgtggctgaac-ggccttcgacaatcggtggttga-gtagaccctctgagt-
gtgtcg-------ttgttcg-aaagctgcggaaa-tctcaaga-ccctttta--tt----
------------taaaatcgcgacc----------------------
>Acalypha_paniculata_M_ATBP_455
------------------------------------------------------tcgaaa
cctgcatagcagaacga-ccc-gtgaatgtgttattcaaaatacc-gagggagca-----
-----catgcgacctcaatgct-gcggg-agggac-tg------act-tcctagcgatgt
catttcctctcgttggccc-aacaac-taactcgggcgcggattgcgccaagg---aaca
-ttcat-tg--agaagagagcgtgtgctc-gggatccggagacggaactctt-ggacaca
cg-tttccctctttc---t---aaaactataacgactctcggcaacggatatctcggctc
tcgcatcgatgaagaacgcagcaaaatgcgatacttggtgtgaattgcagaatcccgtga
atcatcgagtttttgaacgcaagttgcgcccaaagccttttggccgagggcacgtctgcc
tgggtgtcacgtaaacgtctctcccaacc-aaa-----ttat----------------gg
tttgaaggagtggaaattggcctcctgtgag-cct-tgc--gctcgtggttgtcctaaat
atcgagtccagggctacac-agcc-tcgacaatcggtggtttt-aaagaccctctgagc-
acgtcg-------tgagctg-caagctcttggaa-tctcagac-ccctttgaagtt----
------------taaaatcgcgacc----------------------
>Acalypha_padifolia_Z_3411
------------------------------------------------------tcgaaa
cctgcctagcagaacaa-ccc-gtgaacgtgtt-ta-tacttatc-gagggaaca-----
-----ttcgttctctcatcgcc-tcggg-tgggat-gg------gag-tcctagtggtga
ccttctcatctgttggcat-aacaac-caactcgggcgcggattgcgccaagg---aaca
-tttac-tg-aaaaagagagcgtttgctc-aggacccggagacggtgctcct-gggcttg
cg-ttaccctctttc---t---aaatctataacgactctcggcaacggatatctcggctc
tcgcatcgatgaagaacgcagcaaaatgcgatacttggtgtgaattgcagaatcccgtga
atcatcgagtttttgaacgcaagttgcgcccaaagccattcggccgagggcacgtctgcc
tgggtgtcacgtaaacgtcactcccaacc-aaa-----ttat----------------gg
-ttgatggagcggaaattggcctcccgtgag-cca-cga--gctcgtggttggcctaaat
atcgagttcgtggctgaac-ggccttcgacaatcggtggttgt-aaaaactctctgagt-
gtgtcg-------ttggtcc-caagctgcagaa--tctcaaga-ccctttta--------
-----------aaaaaatcgcgacc----------------------
>Acalypha_ostryifolia_GL_2315
------------------------------------------------------tcgaaa
cctgcacagcagaacga-ccc-gtgaacgtgttacc-aacctatc-gagggagcg----a
----tttcgctctctcgtcgcc-tcggg-tggga--gg------gcg-tcccagcgatg-
ccttctcatctcatggcac-aacaac-caactcgggcgcggattgcgccaagg---aaca
-tttat-tg-aaaaagagagcgtttgctc-gggacccggagacggtgctccc--cgcttg
cg-ttttcctctttc---t---aaatctataacgactctcggcaacggatatctcggctc
tcgcatcgatgaagaacgcagcaaaatgcgatacttggtgtgaattgcagaatcccgtga
atcatcgagtttttgaacgcaagttgcgcccaaagccattcggccgagggcacgtctgcc
tgggtgtcacgtaaacgtcactcccaacc-gaa-----tttc----------------gg
-ttgatggagcggaaattggcctcccatggg-cct-cga--gctcgtggttggcctaaat
aacgagtccgcggctgaac-ggccttcgacaatcggtggttga-atagaccctctgagc-
gcgtcg-------tcgtccg-aaagctgcgggaa-gctcgaga-ccctttcatcac----
------------aaaaatcgcgacc----------------------
>Acalypha_ornata_A_389
------------------------------------------------------tcgaaa
cctgcatagcagaacga-ccc-gcgaacgtgttatc-aacatatt-gagggagta-----
-----tttgctccctcatcgcc-tcgggatgggac-gg------gtg-tcctagtgatgc
tcttcccactcgtaggcat-aacaac-caactcgggcgcggattgcgccaagg---aaca
-tttac-tg--aaaagagagcgttcggtc-gggacccggagacggtgttcct-ggccttg
cg-ttatcctcttta---t---aaanttataacgactctcggcaacggatatctcggctc
tcgcatcgatgaagaacgcagcaaaatgcgatacttggtgtgaattgcagaatcccgtga
atcatcgagtttttgaacgcaagttgcgcccaaagccattcggccgagggcacgtctgcc
tgggtgtcacgtaaacgtcactcccaacc-aaa-----tttt----------------gg
-ttgatggagcggaaattggcctcccgtgtg-cct-cga--gctcgtggttggcctaaat
accgagtctgcggctgaac-ggccttcgacaatcggtggttgt-agagaccctctgaac-
ctgtcg-------ttgcttgaaaagctgtatgaa-tctcatag-acccttttattt----
-----------aaaaaatcgcgacc----------------------
>Acalypha_ocymoides_VWS_2916
------------------------------------------------------tcgaaa
cctgcatagcagaacga-ccc-gtgaacgtgttacc-aaactatc-gagggagca-----
-----cccgctctctcatcgcc-tcggg-tggga--gg------gtg-tcctagcgatg-
ccttctcaatcgatggcac-aacaac-taactcgggcgcggattgcgccaagg---aaca
-ttt-t-tc-aaaaagagagcgtatgctt-gggacccggagacggtgctcct-aggcttg
cg-ttttcctctttg---t---aaatctataacgactctcggcaacggatatctcggctc
tcgcatcgatgaagaacgcagcaaaatgcgatacttggtgtgaattgcagaatcccgtga
atcatcgagtttttgaacgcaagttgcgcccaaagccatttggccgagggcacgtctgcc
tgggtgtcacgtaaacgtcactcccaacc-aaa-----ttct----------------gg
-ttgatggagcggaaattggcctcccatggg-ccc-tga--gctcgtggttggcctaaat
atcgagtccgtggctgaac-ggccttcgacaatcggtggttga-atagaccctctgagc-
atgtcg-------ttgtccg-aaagctttgggaa-tctcaaga-ccctttcattac----
------------aaaattcgcgacc----------------------
>Acalypha_nyasica_SB_1907
------------------------------------------------------tcgaaa
cctgcacagcagaacga-ccc-gtgaacgtgttact-attacacc-gagggagca-----
-----tttgttctctcgtcgcc-tcggg-ggggac-gg------atg-tccttgcgatgc
ccttctcacccgtcggcac-aacaac-caactcgggcgcggattgcgccaagg---aaca
-ttcaa-tg-aaaaagagagcgtttgctc-gggacccggagacggtgctcca-gggctag
cgttttttctctttc---t---taatctataacgactctcggcaacggatatctcggctc
tcgcatcgatgaagaacgcagcaaaatgcgatacttggtgtgaattgcagaatcccgtga
atcatcgagtttttgaacgcaagttgcgcccaaagccattcggccgagggcacgtctgcc
tgggtgtcacgtaaacgtcactcccaacc-aaa-----ttac----------------gg
-ttgatggagcggaaattggcttcccatgag-cct-cga--gctcgtggttggcctaaat
atcgagtctacagctgaac-ggctttcgacaatcggtggttgt-aaagactctctgagc-
gtgtgg-------atagccg-ggagctgtaggaa-tctcaaag-gccctttaattc----
----------aaacaaatcgcgacc----------------------
>Acalypha_novoguineensis_P_6928
------------------------------------------------------tcgaaa
cctgcatagcagaacga-ccc-gcgaacgtgttatc-aacatacc-gagggagca-----
-----tttgctttctcaacgcc-tcggg-tgggat-gg------gtg-tcttagtgacgt
ccttctcatttgttggctt-aacaac-caactcgggcgcggattgcgccaagg---aata
-ttcaa-tg--aaaagagagcgtttgctc-aggacccggagacggtgcttct-gggcttg
cg-tttccctctttc---t---aaatctataatgactctcggcaacggatatctcggctc
tcgcatcgatgaagaacgcagcaaaatgcgatacttggtgtgaattgcagaatcccgtga
atcatcgagtttttgaacgcaagttgcgcccaaagccatttggctgagggcacgtctgcc
tgggtgtcacgtaaacgtcactctcaacc-aaa-----tttt----------------gg
-ttgaaggagcggaaattggcctcccatgag-ctt-tga--gctcgtggctggcctaaat
atcgagtccgtggctgaac-ggccttcgacaatcggtggttgc-aaagaccctctgaca-
gtgtcg-------ttgccag-aatgctgcacaac-tctcaaga-cccttatcgtta----
------------aaaaatcgcgacc----------------------
>Acalypha_neptunica_A_436
------------------------------------------------------tcgaaa
cctgcacagcagaacga-ccc-gtgaacgtgttat--aacaaatc-gagggagca-----
-----tccgctctctcaatgct-gcggg-tgggat-gg------gct-tcctagcgatgt
ccttgtcatccgtcggctt--ctaac-taactcgggcgcggattgcgccaagg---aaca
-ttcat-tg--aaaagagagcgtttgatc-gggacccggagacggtgctcct-gagcttg
cg-tttccctctttc---t---aaatctataacgactctcggcaacggatatctcggctc
tcgcatcgatgaagaacgcagcaaaatgcgatacttggtgtgaattgcagaatcccgtga
atcatcgagtttttgaacgcaagttgcgcccaaagccattcggccgagggcacgtctgcc
tgggtgtcacgtaaacgtcactcccaacc-aaa-----tgct----------------gg
-ttgaaggagcggaaattggcctcccatgaa-ccc-tgt--gctcgtggttggcctaaat
atcgagtccgtggctgaac-ggccttcgacaatcggtggttgt-aaagaccctctgaat-
atgtcg-------ttgctcg-aacgctgcaggaa-ccccagga-ccctttaagtta----
-----------tcaaaatcgcgacc----------------------
>Acalypha_neomexicana_VWS_1410
------------------------------------------------------tcgaaa
cctgcatagcagaacga-ccc-gagaacgtgtaatc-aaactatc-gagggagca-----
-----cccgctccctcattgcc-tcggg-cggga--gg------gtg-tcctagcgatg-
ccttctcatccgatggcac-aacaac-caactcgggcgcggattgcgccaagg---aaca
-tttat-tg-aaaaagagagcgtctgctc-gggacccggagacggtgctctc-gggcttg
cg-ttttcctctttc---t----attatataacgactctcgncaacggatatctcggctc
tcgcatcgatgaagaacgtagcaaaatgcgatacttggtgtgaattgcagaatcccgtga
atcatcgagtttttgaacgcaagttgcgcccaaagccattcggccgagggcacgtctgcc
tgggtgtcacgtaaacgtcactcccaacc-aaa-----ttct----------------gg
-ttgatggagcggaaattggcctcccgtggg-ccc-cga--gctcgtggttggcctaaat
atcgagtccgtggctgaac--gccttcgacaatcggtggttga-acagaccctctgagt-
gtgtcg-------ttgtccg-aaagccgcgggaa-tctcaaga-cccttcca-ttt----
------------aaaaatcgcgacc----------------------
>Acalypha_nemorum_F_7634
------------------------------------------------------tcgaaa
cctgcaaagcagaacga-cct-gtgaacatgttatc-aattaatc-gagagcgca-----
-----ttcgccctctcatcgcc-tcggg-tgggac-gg------gtg-tcctagcgatgc
ctttctcattcgtcggcac-aacaac-caactcgggcgcggattgcgccaagg---aaca
-tttac-tg-aaaaagagagtgtttgctc-cggacctggagacggtgctcct-gggctta
ca-tttttctctttc---t---aaatctataacgactctcggcaacggatatctcggctc
tcgcatcgatgaagaacgcagcaaaatgcgatacttggtgtgaattgcagaatcccgtga
atcatcgagtttttgaacgcaagttgcgcccaaagccattcggccgagggcacgtctgcc
tgggtgtcacgtaaacgtcactcccaacc-aaa-----tttt----------------gg
-ttgat-gagcggaaattggtctcccgtgag-cct-cga--gttcgtggttggcctaaat
atcgagtctgcggctgaaa-ggccttcgacaatcggtggttgt-aaagaccctctgagt-
ctgtcg-------ttgcttg-aaaccgtaggaaa-tctctaag-accctttcattg----
------------aaaaatcgcgacc----------------------
>Acalypha_multicaulis_T_5087
------------------------------------------------------tcgaaa
cctgcctagcagaacaa-ccc-gtgaacgtgttata-aacttaaa-gaggg---------
-----ttcctnctctcattgct-tcggg-tgggat-gg------gtg-tcctagcgatg-
ccttctcatccgtaggcat-aacaac-caactcgggcgcggattgcgccaagg---aaca
-tttac-tg-taaaagagagcgtttgcta-ggggtccggaaacggtactntc-gagcttg
cg-ttaccctctttc---t---atatctataacgactctcggcaacggatatctcggctc
tcgcatcgatgaagaacgcagcaaaatgcgatacttggtgtgaattgcagaatcccgtga
atcatcgagtttttgaacgcaagttgcgcccaaagccattcggccgagggcacgtctgcc
tgggtgtcacgtaaacgtcacctccaacc-aaa-----ttat----------------gg
-ttgatggagtggaaattggcctcccgtgag-cct-tga--gcttgtggttggcctaaat
atcgagtctgtggctgaat-tgccttcgacaatcggtggtttt-aaggaccctctgagt-
gtgtcg-------tcggtca-aaagcttcagaaa--ctcaaga-ccctttcta-------
-----------aaaanatcgcgacc----------------------
>Acalypha_monostachya_GLW_32508
------------------------------------------------------tcgaaa
cctgcacagcagaacga-ccc-gtgaacatgttacc-aacatacc-gagggagca-----
-----ctcgctctctcatcgcc-ttggg-tggga--gg------gcg-tcctagngatg-
ccttctcatccgatggcac-aacaac-caactcgggcgcggattgcgccaagg---aaca
-tatat-tg-aaaaagagagcgtctgctc-gggacccggagacggtgctccc--tgcttg
cg-ttttcctctttc---t---aaatctataacgactctcggcaacggatatctcggctc
tcgcatcgatgaagaacgcagcaaaatgcgatacttggtgtgaattgcagaatcccgtga
atcatcgagtttttgaacgcaagttgcgcctaaagccattcggccgagggcacgtctgcc
tgggtgtcacgtaaacgtcactcccaacc-aaa-----ttct----------------gg
-ttgatggagcggaaattggcctcccgtggg-cca-tga--gctcgtggttggcctaaat
atcgagtccgtggctgaac-ggccttcgacaatcggtggttga-atata-cttctgagc-
gtgtcg-------ttgttcg-aaagctgcaggaa-tctcaaga-cccttgtaatat----
------------aaaaatcgcgacc----------------------
>Acalypha_monococca_GL_2319
------------------------------------------------------tcgaaa
cctgcctagcagaacga-ccc-gcgaacgtgttata-aactcacc-gagggatca-----
-----ttcggtctctcatcgcc-ccggg-cgggatggg------ctg-tcctagcgatgc
ccttctcgtccgtcggcat-aacaac-caactcgggcgcggattgcgccaagg---aaca
-attac-tg-aaaaagagagcgtttgctc-gggacccggagacggtgctccc-gggcttg
cg-ntgtcctctttc---t---aaatctataacgactctcggcaacggatatctcggctc
tcgcatcgatgaagaacgtagcaaaatgcgatacttggtgtgaattgcagaatcccgtga
atcatcgagtttttgaacgcaagttgcgcccaaagccattcggccgagggcacgtctgcc
tgggtgtcacgtaaacgtcacttccaacc-aaa-----tttt----------------gg
-ttgatggagcggaaattggcctcccgtgag-ccc-tga--gctcgtggctggcctaaat
atcgagttcgcggctgaac-ggccttcgacaatcggtggttgt-aaagaccctctgagt-
gtgtcg-------tcggtcg-aaagccgcgngaa-tctcaaga-ccctttttttaa----
-----------aaaaaatcgcgacc----------------------
>Acalypha_microphylla_VWS_1046
------------------------------------------------------tcgaaa
cctgcatagcagaacga-ccc-gtgaacgtgttatt-aacctatc-gagggagca-----
-----ctcgctctctcgtcgcc-taggg-tggga--gg------gcattcctagcgatg-
ccttcctatctgatggcac-aacaac-caactcgggcgcggattgcgccaagg---aaca
-tatat-tg-aaaaagagagcgtttgctc-gggacccggagacggtgctcct--ggcatg
cg-ttttcctctttc---t---aaatcaataacgactctcggcaacggatatctcggctc
tcgcatcgatgaagaacgcagcaaaatgcgatacttggtgtgaattgcagaatcccgtga
atcatcgagtttttgaacgcaagttgcgcccaaagccattcggccgagggcacgtctgcc
tgggtgtcacgtaaacgtcactcccaacc-aaa-----ttac----------------gg
-ttgatggagcggaaattggcctcccatggg-ccc-cga--gctcgtggttggcctaaat
atcgagtccgtggctgaat-ggccttcgacaatcggtggttga-atagaccctctgagt-
gtgtcg-------ttgtccg-gaagctgatggaa-cctcatga-cccttttaagct----
------------aaaaatcgcgacc----------------------
>Acalypha_mexicana_VWS_2239
------------------------------------------------------tcgaaa
cctgcatagcagaacga-ccc-gcgaacgtgttatc-aacctaac-gagggagca-----
-----ctcgctctctcgtcgcc-taggg-tggga--gg------gcg-tcctaccgatg-
ccttctcatctgatggcac-aacaac-caactcgggcgcggattgcgccaagg---aaca
-attat-tg-aaaaagagagcgtttgctc-aggacccggagacggtgctcct--ggcttg
cg-ttttcctctttc---t---aaatctataacgactctcggcaacggatatctcggctc
tcgcatcgatgaagaacgcagcaaaatgcgatacttggtgtgaattgcagaatcccgtga
atcatcgagtttttgaacgcaagttgcgcccaaagccattcggccgagggcacgtctgcc
tgggtgtcacgtaaacgtcactcccaacc--aa-----ttct----------------gg
-ttgatggagcggaaattggcctcccatggg-ccc-cga--gctcgtggttggcctaaat
atcgagtccgtggctgaac-ggccttcgacaatcggtggttga-atagaccctctgagc-
gtgtcg-------ttgtcct-aaagctgcagga--tatcaaga-cccttttaatct----
------------aaaaatcgcgacc----------------------
>Acalypha_membranacea_AR_6532
------------------------------------------------------tcgaaa
cctgcctagcagaacaa-ccc-gtgaacatgttata-aacttatt-gagggacca-----
-----ttcggtctctcatcgcc-tcggg-tgggat-gg------gtg-tcctagtgatgc
ccttctcatccgtcggcat-aacaac-caactcgggcgcggattgcgccaagg---aaca
-tttac-tg-aaaaagagagcgcacgctc-gggactcggagacggtactcct-gggcttg
tg-ttatcctctttc---t---aaatctataacgactctcggcaacggatatctcggctc
tcgcatcgatgaagaacgcagcaaaatgcgatacttggtgtgaattgcagaatcccgtga
atcatcgagtttttgaacgcaagttgcgcccaaagccattcggccgagggcacgtctgcc
tgggtgtcacgtaaacatcacttccaacc-aaa-----ttat----------------gg
-ttgatgaagcggaaattggcctcccatgag-cct-cga--gcttgtggttggcctaaat
atcgagttcgcggctgaac-ggccttcgacaatcggtggttgt-aaagaccctctgagt-
gtgtca-------ttgcttg-aaagccgtaggaa-tctcaaga-cccttttttaca----
----------aaaaatatcgcgacc----------------------
>Acalypha_medibracteata_R_152
------------------------------------------------------tcgaag
cctgcatagcagaacga-cccggtgaacgtgttatc-aactcacc-gggggagcg-----
-----tcagctctctcgtagcc-tcggg-tgggat-gg------gcg-tcctagcgatgc
ccttctcttccgtcggcaa-aacaac-caactcgggcgcggattgcgccaagg---aaca
-ttcaa-ta--aaaagggagcgtacgctc-ggtacccggagacggtgctgct-gggcttg
cg-ttttcccctttc---t---aaatctataacgactctcggcaacggatatctcggctc
tcgcatcgatgaagaacgcagcaaaatgcgatacttggtgtgaattgcagaatcccgtga
atcatcgagtttttgaacgcaagttgcgcccgaagccattcggccgagggcacgtctgcc
tgggtgtcacgtaaacgtcactcccaacc-att-----ttac----------------gg
-ttgatggagcggaaattggcctcccgtggg-cct-cga--gcccgtggttggcctaaat
atcgagtccgtggctgaac-ggccttcgacaatcggtggttgt-aatgactctctgagc-
gtgtcg-------tggcccg-aaagctgcaggat-tatcgagagccctgttattca----
-----------caaaaatcgcgacc----------------------
>Acalypha_mayottensis_L_3268
------------------------------------------------------tcgaaa
cctgcatagcagaacga-ccc-gtgaacgtgttat--aacaaacc-gagggagca-----
-----tccgctctctcaatgct-gcggg-tgggat-gg------gtg-tcctagtgatgc
ccttgtcatccgtcggctt---taac-aaactcgggcgcggattgcgccaagg---aaca
-ttcat-tg--aaaagagagcgtttgctc-gggacccggagacggtgctccc-gtgcctg
cg-tttccctctttc---t---aaatctataacgactctcggcaacggatatctcggctc
tcgcatcgatgaagaacgcagcaaaatgcgatacttggtgtgaattgcagaatcccgtga
atcatcgagtttttgaacgcaagttgcgcccaaagccattcggccgagggcacgtctgcc
tgggtgtcacgtaaacgtcactcccaaccaaaa-----tgct----------------gg
-ttgaaggagcggaaattggcctcccatgaa-cct-cgt--gctcgtggttggcctaaat
atcgagtccgtggctgaac-ggccttcgacaatcggtggttgt-aaagaccctctgaat-
atgtcg-------ttgctcg-aacgctgcaggaa-tctcagga-ccctttcagtta----
-----------tcaaaatcgcgacc----------------------
>Acalypha_matsudae_L_720
------------------------------------------------------tcgaaa
cctgcacagcagaacga-ccc-gtgaacgtgttatc-aacaaatc-gagggagca-----
-----tccgctctctcaatgct-gcggg-tgggat-gg------gtg-tcctagtgatta
ccttctcatccgtcggctt-aacaac-caactcgggcgcggattgcgccaagg---aaca
tttcaa-tg--aaaagagagcgtttgctc-gggacccggagacggtgctcct-gggcttg
cg-tttccctctttc---t---aaatctataacgactctcggcaacggatatctcggctc
tcgcatcgatgaagaacgcagcaaaatgcgatacttggtgtgaattgcagaatcccgtga
atcatcgagtttttgaacgcaagttgcgcccaaagccattcggccgagggcacgtctgcc
tgggtgtcacgtaaacgtcactcccaacc-aaa-----tgct----------------gg
-ttgaaggagcggaaattggcctcccatgag-cca-tgt--gctcgtggttggcctaaat
atcgagtccgtggctgaac-ggccttcgacaatcggtggttgt-aaagaccctctgaat-
gtgtcg-------ttgctcg-aacgctgtaggaa-tctcaaga-cccttttattta----
------------caaaatcgcgacc----------------------
>Acalypha_manniana_T_5315
------------------------------------------------------tcgaaa
cctgcatagcagaacga-ccc-gcgaacgtgttatc-aacatatc-gagagagca-----
-----tttgctatctcatcgcc-taggg-cgggaa-gg------gtg-ctccaatggcac
ctttgtcacccgttggcac-aacaac-caattcgggcgcggattgcgccaagg---atta
-ttcaa-tg-aaaaagagaacgattgctc-gggacccggagacggtgctcct--aacttt
tg-ttttcctctttc---t---aaatctataacgactctcggcaacggatatctcggctc
tcgcatcgatgaagaacgcagcaaaatgcgatacttggtgtgaattgcagaatcccgtga
atcatcgagtttttgaacgcaagttgcgcccaaagccattcggccgagggcacgtctgcc
tgggtgtcacgtaaacgtcactcccaacc-aaa-----attt----------------gg
-ttgttggagcggaaattggcctcccgcgag-ctc-tga--gctcacggttggcctaaat
attgagtccgcggctgaac-ggcctttgacaatcggtggctgt-aaagaccctctgagt-
gtgtca-------ttgcccg-aaagttgtgggaa-tctcatga-cccttcttatag----
-----------aaaaaatcgcgacc----------------------
>Acalypha_lyonsii_GF_13086
------------------------------------------------------tcgaaa
cctgcatagcagaacga-ccc-gcgaatgtgttat--aacatacc-gagggagca-----
----ttttgctctctcaatgcc-tcggg-tgggat-gg------gtg-tcctagtgacgt
ccttctcatttgctggctt-aacaac-caactcgggcgcggattgcgccaagg---aata
-ttcaa-tg--aaaagagagcgtatgctc-gggacccggagacggtgcttct-gggcttg
cg-tttccctctttc---t---aaatctataacgactctcggcaacggatatctcggctc
tcgcatcgatgaagaacgcagcaaaatgcgatacttgatgtgaattgcagaatcccgtga
atcatcgagtttttgaacgcaagttgcgcccaaagccttttggccgagggcacgtctgcc
tgggtgtcacgtaaacgtcactctcaacc-aaa-----tttt----------------gg
-ttgaaggagtggaaattggcctcccatgat-cct-cga--gctcgtggttggcctaaat
atcgagtccgtggctgaac-ggccttcgacaatcggtggttgt-aaagaccctctgaga-
gtgtcg-------gtgccag-aacgctgtgcgac-tctcaaga-cccttatagata----
------------aaaaatcgcgacc----------------------
>Acalypha_lycioides_T_11351
------------------------------------------------------tcgaaa
cctgcctagcagaacaa-ccc-gtgaacgtgttatc-aacatatc-gagggagca-----
-----ttcgctctctcatcgcc-tcggg-tgggat-gg------gtg-tcccagtgatg-
ccttctcatccgttggcac-aataac-caactcgggcgcggattgcgccaagg---acca
-tttac-tg-aaaaagagagcgtttgctc-gggatccggagacggtactcct-gggcttg
cg-ttatcctctttc---t---aaatatataacgactctcggcaacggatatctcggctc
tcgcatcgatgaagaacgcagcaaaatgcgatacttggtgtgaattgcagaatcccgtga
atcatcgagtttttgaacgcaagttgcgcccaaagccattcggccgagggcacgtctgcc
tgggtgtcacgtaaacgtcacttccaacc-aaa-----tcct----------------gg
-ttg-cggagcggaaattggcctcccgtgag-ccc-cga--gctcgtggttggcctaaat
atcgagatcgcggctgaac-agccttcgacaatcggtggttgt-aaagaccctctgagt-
gtgtcg-------ttggttg-aaagctgtagaaa-tctcaaga-ccctgtaat-------
-----------aaaaaatcgcgacc----------------------
>Acalypha_lovelandii_VWS_1133
------------------------------------------------------tcgaaa
cctgcacagcagaacga-ccc-gtgaacgtgttatc-aaactatc-gagggagca-----
-----ctcgctctctcatcgcc-tcggg-cggga--gg------gtg-tcctagc-atg-
ccttctcaatcgacggcac-aacaac-taactcgggcgcggattgcgccaagg---aaca
-tttat-tc-aaaaatatatcgtatgctc-gggacccggagacggtgctcct-gggcatt
cg-ttttcctctttg---t---aaatctataacgactctcggcaacggatatctcggctc
tcgcatcgatgaagaacgcagcaaaatgcgatacttggtgtgaattgcagaatcccgtga
atcatcgagtttttgaacgcaagttgcgcccaaagccattcggccgagggcacgtctgcc
tgggtgtcacgtaaacgtcactcccaacc-aaa-----tcct----------------gg
-ttgatggagcggaaattggcctcccatggg-ccc-cga--gctcgtgggtggcctaaat
atcgagtccgtggctgaac-ggccttcgacaatcggtggttga-atagaccctctgagc-
atgtcg-------ttgtccg-aaagcttcaggaa-tctcaaga-ccctttcattat----
------------aaaaatcgcgacc----------------------
>Acalypha_longispica_P_948
------------------------------------------------------tcgaaa
cctgcatagcagaacga-ccc-gcgaacatgttat--aacatact-gagggaaca-----
-----tttgctctctcaatgcc-tcggg-tgggat-gg------gtg-ttttagtgatgt
ccttctcatttgttggctt-aacaac-taactcgggcgcggattgcgccaagg---aata
-ttcaa-tg--aaaagagagcgtttgctt-gggacccggagacggtgttttt-gggcttg
cg-cttccctttttc---t---aaatctataacgactctcggcaacggatatctcggctc
tcgcatcgatgaagaacgcagcaaaatgcgatacttgatgtgaattgcagaatcccgtga
atcatcgagtttttgaacgcaagttgcgcccaaagccatttggcagagggcacgtctgcc
tgggtgtcacgtaaacgtcactcctgacc-aat-----tttt----------------gg
-tttatggagcggaaattggcttcccatgag-cct-cga--gcccgtggttggcctaaat
atcgagttcgtggctgaac-ggccttcgacaatcggtggttgt-aaagaccctctacaa-
gtgtcg-------atgccag-attgctgcgcaac-tttcatga-cccttataatta----
------------aaaaatcgcgacc----------------------
>Acalypha_leptopoda_A_4583
------------------------------------------------------tcgaaa
cctgcatagcagaacga-ccc-gtgaacgtgttatc-aacttatc-gagggagca-----
-----ctcgctctctcatcgcc-tcggg-tggga--gg------gtg-tactagcgatg-
ccttctcatccgacggcac-aacaac-caactcgggcgcggattgcgccaagg---aaca
-tttat-tg-aaaaagagagcgtctgctc-gggacccggagacggtgctcca-gggcttg
cg-ttttcctctttc---t---atatctataacgactctcggcaacggatatctcggctc
tcgcatcgatgaagaacgcagcaaaatgcgatacttggtgtgaattgcagaatcccgtga
atcatcgagtttttgaacgcaagttgcgcccaaagccattcggccgagggcacgtctgcc
tgggtgtcacgtaaacgtcactcccaacc-aaa-----tgct----------------gg
-ttgatggagcggaaattggcctcccatggg-ccc-cga--gctcgtggttggcctaaat
atcgagtccgtggctgaac-ggccttcgacaatcggtggttga-atagaccctctgagt-
gtgtcg-------tcgtccg-aaagctgcgggaa-tctcaaga-cccttttattt-----
------------aaaaatc----------------------------
>Acalypha_lancetillae_D_32045
------------------------------------------------------tcgaaa
cctgcatagcagaacga-ccc-gtgaacgtgttacc-aaactatc-gagggagca-----
-----cccgctctctcatcgcc-tcggg-cggga--gg------gtg-tcctagcgatg-
ccttctcaatcgatggcac-aacaac-taactcgggcgcggattgcgccaagg---aaca
-tttat-tc-aaaaagagagcgtatgctc-gggacccggagacggtgctcct-gggcttg
cg-ttttcctctttg---t---aaatctataacgactctcggcaacggatatctcggctc
tcgcatcgatgaagaacgcagcaaaatgcgatacttggtgtgaattgcagaatcccgtga
atcatcgagtttttgaacgcaagttgcgcccaaagccattcggcagagggcacgtctgcc
tgggtgtcacgtaaacgtcactcccaacc-aaa-----ttgt----------------gg
-ttgatggagcggaaattggcctcccatggg-ccc-cga--gctcgtggttggcctaaat
attgagtccgtggctgaac-ggccttcgacaatcggtggttga-atagaccctctgagc-
atgtcg-------ttgttcg-aaagcttcaggaa-tctcaaga-ccctttcattac----
------------aaaaatcgcgacc----------------------
>Acalypha_lanceolata_E_LR22586
------------------------------------------------------tcgaaa
cctgca-agcagaacga-cccggtgaacgtgttatc-aacttattggggggagca-----
-----ttcgctctctcctcgcc-tcggg-tgggat-gg------gtg--------aatgc
ccttcccattcgtcggcat-aacaac-taactcgggcgcggactgcgccaagg---aact
-tttac-ta--aaaagagagcgtttgttc-gagacccggagacggtgttctt-gtgcttg
cg-ttttcctctttc---t---taatctataacgactctcggcaacggatatctcggctc
tcgcatcgatgaagaacgcagcaaaatgcgatacttggtgtgaattgcagaatcccgtga
atcatcgagtttttgaacgcaagttgcgcctgaagccatccggccgagggcacgtctgcc
tgggtgtcacgtaaacgtcactcccaacc-ata-----tttt----------------gg
-ttgatggagcggaaattggcttcccgtggt-aca-tgagtgctcgcggctggcctaaat
atcgagtctgcggctgaat-agccttcgacagtcggtggttgt-aaagaccctctgagt-
gtgtcg-------ttgctcg-aaagctgtaggaa-tctcaatg-accctttcttaa----
------------aaaaatcgcgacc----------------------
>Acalypha_lamiana_LG_10691
------------------------------------------------------tcgaaa
cctgcatagcagaacga-ccc-gtgaacgcgttatcaaacatatc-gagggggca-----
-----ttcgctctctcaatgtc-gcggg-tgggaa-gg------gtt-tccttgtgatgt
ccccctcatccgtcggcta-aacaac-taactcgggcgcggattgcgccaagg---aaca
-ttcat-tg-aaaaagagagcgcttgctc-gggacccggagacggtgctcct-gagcccg
cg-tttccctctttc---t---taatctataacgactctcggcaacggatatctcggctc
tcgcatcgatgaagaacgcagcaaaatgcgatacttggtgtgaattgcagaatcccgtga
atcatcgagtttttgaacgcaagttgcgcccaaagccattcggccgagggcacgtctgcc
tgggtgtcacgtaaacgtctctcccaacc-aaa-----cgct----------------gg
-ttgaaggagcggaaattggcctcccatgaa-cct-cgt--gctcgtggttggcctaaat
atcgagtccgcggctggac-agccttcgacaatcggtggttgt-aatgaccctctgaac-
gcgtcg-------ttgctcg-aaagctgcgggaa-gctcaaag-accctttaagtt----
-----------acaaaatcgcgacc----------------------
>Acalypha_lagopus_VWS_1841
------------------------------------------------------tcgaaa
cctgcatagcagaacga-ccc-gtgaacgtgttacc-aacttatc-gagggagca-----
-----ctcgctctctcattgcc-tcggg-tggga--gg------gcg-tcctggcgatg-
ccttctcatcygatggcac-aacaac-caactcgggcgcggattgcgccaagg---aaca
-tttac-tg-aaaaagagagcgtctgctc-gggacccggagacggtgctcct--ggcttg
cg-ttttcctctttc---t---aaatctataacgactctcggcaacggatatctcggctc
tcgcatcgatgaagaacgcagcaaaatgcgatacttggtgtgaattgcagaatcccgtga
atcatcgagtttttgaacgcaagttgcgcccaaagccattcggccgagggcacgtctgcc
tgggtgtcacgtaaacgtcactcccaacc-aaa-----ttcy----------------gg
-ttgatggagcggaaattggcctcccgtggg-cct-cga--gctcgtggttggcctaaat
aacgagtccgtggctgaac-ggccttcgacaatcggtggttga-atagaccctctgaac-
gtgtcg-------tcgtccg-aaagctgcgggaa-actcaaga-ccctttcactat----
------------aaaaatcgcgacc----------------------
>Acalypha_kerrii_WHQ_W125
------------------------------------------------------tcgaaa
cctgcatagcagaacga-ccc-gtgaacgtgttat--aacaaatc-gagggagca-----
-----tccgctctctcaatgct-gcggg-tgggat-gg------gtg-tcctagtgatgt
ccttctcatccgtcggctt-aacaac-caactcgggcgcggattgcgccaagg---aaca
-ttcaa-tg--aaaagagagcgtttgctc-gggacccggagacggtgctcct-gggcttg
cg-tttccctctttc---t---aaatctataacgactctcggcaacggatatctcggctc
tcgcatcgatgaagaacgcagcaaaatgcgatacttggtgtgaattgcagaatcccgtga
atcatcgagtttttgaacgcaagttgcgcccaaagccattcggccgagggcacgtctgcc
tgggtgtcacgtaaacgtcactcccaacc-aaa-----tgct----------------gg
-ttgaaggagcggaaattggcctcccatgag-cca-tgt--gttcgtggttggcctaaat
atcgagtccgtggctgaac-ggccttcgacaatcggtggttgt-aaagaccctctgaat-
gtgtcg-------ttgctcg-aacgctgcaggaa-tctcaaga-cccttttattta----
------------caaaatcgcgacc----------------------
>Acalypha_indica_H_25706
------------------------------------------------------tcgaaa
cctgcccagcagaacga-ccc-gggaacacgttatc-aatacgcc-gagggagct-----
-----cgcgctctctcgcggcc-acggg-cgggaa-gg------gag-tcccagcgatgc
ccttctcgtccttcggcac-aacgaa-caactcgggcgcggattgcgccaagg---aaca
-tgtac-tg--agaagagagcgcgtgctc-ggggcccggaaacggtgctccc-cggcctg
ca-ctgcgctcttcg---t---aaatttataacgactctcggcaacggatatctcggctc
tcgcatcgatgaagaacgcagcaaaatgcgatacttggtgtgaattgcagaatcccgtga
atcatcgagtttttgaacgcaagttgcgcccgaagccattcggctgagggcacgtctgcc
tgggtgtcacgtaaacgtcgctcccgacc-gaa-----ttcc----------------gg
-tcgacggagcggaagatggcctcccgtgag-tcc-cga--gctcgcggccggccgaaat
atcgattcctttgccgaaa-ggccttcgacagtcggtggttgtaaaagaccctctgagc-
gcgtcg-------cggcccg-aaagctgcgggaa-ttttaaga-ccccgagttccg----
------------aaaaatcgcgacc----------------------
>Acalypha_hypogaea_VWS_757
------------------------------------------------------tcgaaa
cctgcatagcagaacga-ccc-gcgaacgcgttacc-aaaccatc-gagggagca-----
-----tccgcttcctcaccgcc-tcggg-tggga--gg------gtg-tcctagc-atg-
ccttctcgtccggtggcac-aacaac-caactcgggcgcggattgcgccaagg---aaca
-tttat-tgaaaaaagagagcgtatgctc-gggacccggagacggtgctccc-gggcttg
cg-ttttcctctttc---t---atatctataacgactctcgacaacggatatctcggctc
tcgcatcgatgaagaacgtagcaaaatgcgatacttggtgtgaattgcagaatcccgtga
atcatcgagtttttgaacgcaagttgcgcccgaagccattcggccgagggcacgtctgcc
tgggtgtcacgtaaacgtcactccaaacc-aaa-----ttct----------------gg
-ttgatggagcggaaattggcctcccatgtg-ccc-cga--gctcgtggctggcctaaat
atcgagtccgtggctgaac-ggccttcgacaatcggtggttga-acagaccctctgagc-
gtgtcg-------tcgtccg-aaagctgcaggaa-actcaaag-accctttcaatt----
------------aaaaatcgcgacc----------------------
>Acalypha_hispida_VWS_sn
------------------------------------------------------tcgaaa
cctgcatagcagaacga-cct-gtgaatgtgttatc-aatttatc-gagagagca-----
-----ttcgctctctcatcgcc-tcggg-tgggac-gg------gtg-tcctagcgatgc
tcttctcattcgtcggcac-aacaac-taactcgggcgcggattgcgccaagg---aaca
-tttac-tg-aaaaagagagtgtttgctt-tggacccagagatggtgctcca-gggctta
ca-ttttcctctttc---ta--aaatctataacgactctcggcaacggatatctcggctc
tcgcatcgatgaagaacgcagcaaaatgcgatacttggtgtgaattgcagaatcacgtga
atcatcgagtttttgaacgcaagttgcgcccaaagccattcggccgagggcacgtctgcc
tgggtgtcacgtaaatgtcactcccaacc-aaa-----tttt----------------gg
-ttgatggagtggaaattggtctcccgtgag-ctt-cga--gttcgtggttgacctaaat
atagagtccgcggctgaac-ggccttcgacaatcggtggttgtaaaagaccctctgaat-
gtgtcg-------ttgcttg-aaagctgttggaattctcaaag-accctttcattt----
------------aaaaatcgcgacc----------------------
>Acalypha_herzogiana_VWS_1501
------------------------------------------------------tcgata
cctgcctagcagaacga-ccc-gtgaacgtgttatc-aactcatt-gagggagca-----
-----tttgytctctcatcgcc-ttggg-tgagac-gg------gtg-ttctagtgatg-
ccttctcatccatgggcat-aataac-taactcgggcgcggattgcgccaagg---aaca
-attac-tg-aaaaagagagcgtttgctc-gggacccggagacggtaatcct-gtgctta
cg-ttgtcctcttca---t---aataatataacgactctcggcaacggatatctcggctc
tcgcatcgatgaagaacgcagcaaaatgcgatacttggtgtgaattgcagaatcccgtga
atcatcgagtttttgaacgcaagttgcgcccgaagccattcggccgagggcacgtctgcc
tgggtgtcacgtaaatgtcacttccaacc-aaa-----ttta----------------gg
-ttga-ggagcggaaattggcctcccgtgag-cca-tga--gctcgtggttggtctaaat
attgagttggctacttaac-ggckttcgacaatcggtggaagt-aaagaccctctgagt-
ttgtcg-------attgtta-aaagttgtggaac-tctataga-cccttt----------
----------aaaaaaatcgcgacc----------------------
>Acalypha_hellwigii_T_14288
------------------------------------------------------tcgaaa
cctgcacagcagaacga-cct-gtgaacgtgttatc-aatttatc-gagagagca-----
-----ttcgttctctcatcgcc-tcggg-tgggac-gg------gtg-tcctagcgatgc
ccttctcattcgtcggcac-aataac-yaactcgggcgcggattgcgccaagg---aaca
-tttac-tg-aaaaagagagtgtttgctc-tggacccggagacggtgctccc-gggctta
ca-ttttcctctttc---t---aaatctataacgactctcggcaacggatatctcggctc
tcgcatcgatgaagaacgcagcaaaatgcgatacttggtgtgaattgcagaatcccgtga
atcatcgagtttttgaacgcaagttgcgcccaaarccatctggccgagggcacgtctgcc
tgggtgtcacgtaaacgtcactcccaacc-aaa-----tttt----------------gg
-ttgatggagcggaaattggtctcccgtgaa-cct-cga--gtgcgtggktgacctaaat
atcgagtctgcggctgaac-agccttcgacaatcggtggttgt-aaagaccctctgagt-
gtgtcg-------ttgcttg-aaagttgttggaa-a------------------------
-----------------------------------------------
>Acalypha_havanensis_VWS_1816
------------------------------------------------------tcgaaa
cctgcatagcagaacga-ccc-gtgaacgtgttacc-aacttatc-gagggagca-----
-----ctcgctctctcattgcc-tcggg-tggga--gg------gca-tcctagcggtg-
ccttctcatcttatggcacaaacaac-caactcgggcgcggattgcgccaagg---aaca
-tttat-tg-aaaaagagagcgtatgctc-gggacccggagacggtgctcct--ggcttg
cg-ttttcctctttc---t---aaatctataacgactctcggcaacggatatctcggctc
tcgcatcgatgaagaacgcagcaaaatgcgatacttggtgtgaattgcagaatcccgtga
atcatcgagtttttgaacgcaagttgcgcccaaagccattcggccgagggcacgtctgcc
tgggtgtcacgtaaacgtcactcccaacc-aaa-----ttcc----------------gg
-ttgatggagcggagattggcctcccatgtg-ccc-tga--gctcgtggttggcctaaat
atcgagtccgtggctgaac-ggccttcgacaatcggtggttga-atagaccctctgagc-
gtgtcg-------ttgcccg-aaagcttcaggaa-tctcaaga-cccttctaatat----
------------aaaaatcgcgacc----------------------
>Acalypha_gummifera_S_25830
------------------------------------------------------tcgaaa
cctgcacagcagaacga-ccc-gcgaacgtgttatttaacatacttgagggagca-----
-----tctgcgacctcaatgct-gcggg-agggac-cg------acg-tcctagcgatgt
cctcctctctcgttggctc-aacaac-caactcgggcgcggattgcgccaagga-aaaca
-ttcaa-tg--agaagagagcgcgtgctc-gggacccggattcggtgctcct-gggcgtg
cg-tttccctctttt---t---aaaactataacgactctcggcaacggatatctcggctc
tcgcatcgatgaagaacgcagcaaaatgcgatacttggtgtgaattgcagaatcccgtga
atcatcgagtttttgaacgcaagttgcgcccaaagccttttggccgagggcacgtctgcc
tgggtgtcacgtaaacgtctctcccaacc-ata-----ttgt----------------gg
-ttgcaggagtggaaattggcctcccgtgag-cct-tgc--gctcgtggttggcacaaat
atcgagtccatggctgaac-ggcc-tcgacaatcggtggtttt-attgaccctctgagc-
acgtcg-------ttagccg-caagccgttggaa--cgtagac-ccttttgaagtt----
------------taaaatcgcgacc----------------------
>Acalypha_grisea_VWS_3240
------------------------------------------------------tcgaaa
cctgcacagcagaacga-ccc-gtgaacgtgttacc-aacttatc-gagggag-------
-----cttgctctctcatcgcc-tctgg-tggga--gg------gtg-tcctagcgatg-
ccttctcatccgacggcac-aacaac-caactcgggcgcggattgcgccaagg---aaca
-tttat-tg-aaaaagagagcgtctgctc-gggacccggatacggtgctcct-gggcttg
cg-ttttcctctttc---t---atatctataacgactctcggcaacggatatctcggctc
tcgcatcgatgaagaacgcagcaaaatgcgatacttggtgtgaattgcagaatcccgtga
atcatcgagtttttgaacgcaagttgcgcccaaagccattcggccgagggcacgtctgcc
tgggtgtcacgtaaacgtcactcccaacc-aaa-----ttct----------------gg
-ttgatggagcggaaattggcctcccatggg-ccc-cga--gctcgtggttggcctaaat
atcgagtccgtggctggac-ggccttcgacaatcggtggttga-atagaccctctgagt-
gtgtcg-------ttgtccg-aaagctgcaggaa-tctcaaga-cccttttaaatt----
------------aaaaatcgcgacc----------------------
>Acalypha_grandis_M_573
------------------------------------------------------tcgaaa
cctgcatagcagaacga-cct-gtgaatgtgttatc-aatttatc-gagagagca-----
-----ttaactctctcatcgcc-tcggg-tgggac-gg------gtg-tcttagcgatgc
tcttctcattcgtcggcac-aacaac-taactcgggcgcggattgcgccaagg---aaca
-tttac-tg-aaaaagagagtgtttgctt-tggacccagagatggtgctcca-gggctta
ca-ttttcctctttc---ta--aaatctataacgactctcggcaacggatatctcggctc
tcgcatcgatgaagaacgcagcaaaatgcgatacttggtgnnnnnngcagaatcccgtga
atcatcgagtttttgaacgcaagttgcgcccaaagccattcggccgagggcacgtctgcc
tgggtgtcacgtaaatgtcactcccaacc-aaa------ttt----------------gg
-ttgatggagtggaaattggtctcccgtgag-ctt-cga--gttcgtggttgacctaaat
atagagtccgcggctgaac-ggccttcgacaatcggtggttgtaaaagaccctctgaat-
gtgtcg-------ttgcttg-aaagttgttggaattctcaaag-accctttcattt----
------------aaaaatcgcgacc----------------------
>Acalypha_grandibracteata_L_1209
------------------------------------------------------tcgaaa
cctgcatagcagaacga-cct-gtgaacgtgttatc-aatttatt-gagagagta-----
-----ttcgctctctcatcgcc-tcggg-tgggac-gg------gtg-tcctagc-atgc
ccatctcattcgtcggcac-aacaac-taactcgggcgcggattgcgccaagg---aaca
-tttac-tg-aaaaagagagtgtttgctt-tggacccggagacggtgctcct-gggcttg
ca-ttttcttctttc---t---caatctataacgactctcggcaacggatatctcggctc
tcgcatcgatgaagaacgcagcaaaatgcgatacttggtgtgaattgcagaatcccgtga
atcatcgagtttttgaacgcaagttgcgcccaaagccattcggccgagggcacgtctgcc
tgggtgtcacgtaaacgtcactcccaacc-aaa-----tttt----------------gg
-ttgatggagcggaaattggtctcccgtgag-cct-cga--gctcgtggttggcctaaat
attgagtctgcggctgaat-ggccttcgacaatcggtggttgt-aaagaccctctgagt-
gtgtcg-------ttgctta-aaagctgtaggaaatctcaaag-acccttatattt----
------------acaaatcgcgacc----------------------
>Acalypha_gracilis_D_12789
------------------------------------------------------tcgaaa
cctgcctagcagaacaa-cct-gtgaacttgttata-tacttaac-gagagacca-----
-----ttcggcctctcatcgcc-tcggg-tgggat-gg------gtg-tcttagatg---
ccttctcatctgttggcat-aacaac-taactcgggcgcggattgcgccaagg---aaca
-tttac-tg-taaaagagatcgtttgctc-ggggtccggagacggtaatctc-gggcatg
cg--ttacctctttc---t---atatctataacgactctcggcaacggatatctcggctc
tcgcatcgatgaagaacgcagcaaaatgcgatacttggtgtgaattgcagaatcccgtga
atcatcgagtttttgaacgcaagttgcgcccaaagccatttggccgagggcacgtctgcc
tgggtgtcacgtaaacgtcacttccaacc-aaa-----tttt----------------gg
-ttgatggagtggaaattggcctcccgtgag-ccc-tga--gctcgtggttggcctaaat
atcgagtccgtggctgaac-tgccttcgacaatcggtggttgt-aaggaccctctgagt-
gtgtcg-------tcggtcg-aaagctgcagga--tctcaaga-cccattct--------
-----------aaaaaatcgcgacc----------------------
>Acalypha_glandulifolia_B_9831
------------------------------------------------------tcgaac
cctgcaaagcagaacga-ccc-gtgaacatgttat--aacatgct-gagggagca-----
-----tctgctctctcaatgcc-acggg-agggat-gg------ata-tccttgtggtnt
ccttctctttcgttggctt-aacaac-caactcggacgcggattgcgtcaagg---aaaa
-ttaaa-tg--agaagagagcgtttgctt-gggacccggagacggtgtttcc--agcttg
cg--tttactctttc---t---aaatctataacgactctcggcaacggatatctcggctc
tcgcatcgatgaagaacgcagcaaaatgcgatacttggtgtgaattgcagaatcccgtga
atcatcgagtttttgaacgcaagttgcgcccaaagccattcggccgagggcacgtctgcc
tgggtgtcacgtaaacgtcactccaaacc-aca-----tgtt----------------gg
-tttaaggagcggaaattggcctcccgtgag-cct-tga--gctcgtggttggcctaaat
atcgagttcgtggttgaac-ggccttcgacaatcggtggttgt-aaagaccctctgagc-
ctgtcg-------tagcctg--atgccaatgcac-tcttaaga-ccct---aactt----
------------aaaaaccgcgacc----------------------
>Acalypha_glabrata_B_9316
------------------------------------------------------tcgaaa
cctgcatagcagaacga-ccc-gtgaacgtgttat--aacaaatc-gagggagca-----
-----tctgctctctcaatgct-gcagg-tgggat-gg------ggg-tccttgtgatgt
ccttctcacccgtcggctt-aacaac-caactcgggcgcggattgcgccaagg---aaca
-ttcaa-tg--aaaagagagcgtttgctc-gggacccggagacggtgctcct-gggcttg
cg-tttccctctttc---t---aaatctataacgactctcggcaacggatatctcggctc
tcgcatcgatgaagaacgcagcaaaatgcgatacttggtgtgaattgcagaatcccgtga
atcatcgagtttttgaacgcaagttgcgcccaaagccattcggccgagggcacgtctgcc
tgggtgtcacgtaaacgtcactcccaacc-aaa-----tgcc----------------gg
-ttgaaggagcggaaattggcctcccatgaa-ccc-cgt--gctcgtggttggcctaaat
atcgagtccgtggctgaac-ggccttcgacaatcggtggttgt-aaagaccctctgaat-
atgtcg-------ttgctcg-aacgctgctggat-tctcaaga-cccttttagtta----
-----------caaaaatcgcgacc----------------------
>Acalypha_gillmanii_K_513
------------------------------------------------------tcgaaa
cctgcatagcagaacga-ccc-gtgaacgtgtttct-aacatacc-gagggagca-----
-----tctgctacctcaacgcc-gcggg-agggat-gg------ttg-tcctagcgattt
cctcccctcccgtcggttt-aacaac-caactcgggcgcggattgcgccaagg---aaca
-ttcaa-tg--aaaagagagcgtgtgctcggggacccggagacggtgctcct-gggcttg
cg-tttccctctttc---t---aaaactataacgactctcggcaacggatatctcggctc
tcgcatcgatgaagaacgcagcaaaatgcgatacttggtgtgaattgcagaatcccgtga
atcatcgagtttttgaacgcaagttgcgcccaaagccttctggccgagggcacgtctgcc
tgggtgtcacgtaaacgtctctcccaacc-cga-----tgcc----------------gg
-ttgctggagcggaaattggcctcccgtgag-cct-tgt--gctcgtggttggcctaaat
atcgagtgcatggctgaac-ggcc-tcgacaatcggtggttgt-aaagaccctctgagc-
ctgtcg-------tgagcta-gacgccgttggac-tcttggac-cctatttaattt----
------------taaaatcgcgacc----------------------
>Acalypha_gillespieae_LG_10693
------------------------------------------------------tcgaaa
cctgcatagcagaacga-ccc-gtgaacgtgttatc-aacaaacc-gagggagca-----
-----tccgctctctcaatgct-gcggg-tgggat-gg------gtg-tcctagtgatgc
ccttgtcatccgtcggctt---taac-aaactcgggcgcggattgcgccaagg---aata
-ttcat-tg--aaaagagagcgtttgttc-gggacccggagacggtgctccc-gggcttg
cg-tttccctctttc---t---aaatctataacgactctcggcaacggatatctcggctc
tcgcatcgatgaagaacgcagcaaaatgcgatacttggtgtgaattgcagaatcccgtga
atcatcgagtttttgaacgcaagttgcgcccaaagccattcggccgagggcacgtctgcc
tgggtgtcacgtaaacgtcactcccaacc-aaa-----tgct----------------gg
-ttgaaggagcggaaattggcctcccatgaa-ccc-cgt--gctcgtggttggcctaaat
atcgagtccgtggctgaac-ggccttcgacaatcggtggttgt-aaagaccctctgaat-
atgtcg-------ttgctcg-aacgctgcaggaa-tctcagga-ccctttcagtta----
-----------tcaaaatcgcgacc----------------------
>Acalypha_gaumeri_C_11628
------------------------------------------------------tcgaaa
cctgcatagcagaacgacccc-gcgaacgtgttacc-aactcatc-gagggagca-----
-----ctcgctctctcatcgcc-tcggg-tggga--gg------gcg-tcgtagcgatg-
ccttctcatccgatggcac-aacaac-caactcgggcgcggattgcgccaagg---aaca
-ttcat-tg-aaaaagagagcgtctgctc-gggacccggagacggtgctcct-gggcttg
cg-ttttcctctttc---t---agatctataacgactctcggcaacggatatctcggctc
tcgcatcgatgaagaacgcagcaaaatgcgatacttggtgtgaattgcagaatcccgtga
atcatcgagtttttgaacgcaagttgcgcccaaagccattcggccgagggcacgtctgcc
tgggtgtcacgtaaacgtcactcccaacc-aaa-----ttcc----------------gg
-ttgatggagcggaaattggcctcccatggg-ccc-cga--gctcgtggttggcctaaat
atagagtccgcggccgaac-ggccttcgacaatcggtggttga-atagaccctctgagc-
gtgtcg-------ttgtccg-aaagctgcgggaa-tctcaaga-cccttctattta----
------------aaaaatcgcgacc----------------------
>Acalypha_fruticosa_K_377
------------------------------------------------------tcgaaa
cctgcatagcagaacga-ccc-gcgaacctgttatc-aacttatc-gagggagcg-----
-----ttagctctctcatagcc-tcggg-tgggat-gg------gtg-tcctagcgacgc
ccttctcatccgacggcgc-aacaac-caactcgggcgcggattgcgccaagg---aaca
-ttcaa-ta--aaaagagagcgtctgctc-tggacccggagacggtgctcca-gggcttg
cg-ttttcctcttta---t---aaatctataacgactctcggcaacggatatctcggctc
tcgcatcgatgaagaacgcagcaaaatgcgatacttggtgtgaattgcagaatcccgtga
atcatcgagtttttgaacgcaagttgcgcccgaagccattcggccgagggcacgtctgcc
tgggtgtcacgtaaacgtcactcccaacc-aat-----tttt----------------gg
-ttgatggagcggaaattggcctcccgtggg-cct-cga--gctcgtggttggcctaaat
atcgagtccgtggctgaac-ggccttcgacaatcggtggttgt-aatgactctctgagc-
gtgtcg-------tggcccg-aaagctgcaggat-tctcaaga-ccctttcattca----
-----------aaaaaatcgcgacc----------------------
>Acalypha_filipes_VWS_3212
------------------------------------------------------tcgaaa
cctgcaaagcagaacga-ccc-gtgaacgtgttatt-aacatacc-gagggagca-----
-----cttgcgacctcaatgct-gcggg-agggac-tg------aat-tcctagcgaagt
ccttctctctcgtcggctc-aacaac-caactcgggcgcggattgcgccaagg---aaca
-ttcaa-tg--agacgagagcgtgtgctc-gggacccggattcggagctcct-gggcacg
cg-tttccctctttc---t---aaaactgtaacgactctcggcaacggatatctcggctc
tcgcatcgatgaagaacgcagcaaaatgcgatacttggtgtgaattgcagaatcccgtga
atcatcgagtttttgaacgcaagttgcgcccaaagccttttggccgagggcacgtctgcc
tgggtgtcacgtaaacgtctctcccaacc-gaa-----ttac----------------gg
-ttgtaggagtggaaattggcctcccgtgag-ccc-tgc--gctcgtggttggcctaaat
atcgagtccagggctgaac-gacc-tcgacaatcggtggttttaaaagaccctctgagc-
atgtcg-------ttagtcg-caagccgttggaa-cctcagac-cc-tttgaagtt----
------------taaaatcgcgacc----------------------
>Acalypha_ferdinandii_M_2212
------------------------------------------------------tcgaaa
cctgcatagcagaacga-ccc-gtgaacgtgttacc-aactcatc-gagggagca-----
-----ctcgctctctcatcgcc-tcggg-cggga--gg------gtg-tcctagcgatg-
ccttctcgtccgacggcac-aacaac-caactcgggcgcggattgcgccaagg---aaca
-tttat-tg-aaaaagagagcgtctgctc-gggacccggagacggtgctcct-gggcttg
cg-ttttcctctttc---t---agatctataacgactctcggcaacggatatctcggctc
tcgcatcgatgaagaacgcagcaaaatgcgatacttggtgtgaattgcagaatcccgtga
atcatcgagtttttgaacgcaagttgcgcccaaagccattcggccgagggcacgtctgcc
tgggtgtcacgtaaacgtcactcccaacc-aaa-----ttct----------------gg
-ttgatggagcggaaattggcctcccatggg-ccc-cga--gctcgtggttggcctaaat
atcgagtccgtggctgaac-ggccttcgacaatcggtggttga-acagaccctctgagn-
gtgtcg-------tcgtccg-aaagctgcgggaa-tctcaaga-cccttt-tattt----
------------aaaaatcgcgacc----------------------
>Acalypha_fasciculata_M_2118
------------------------------------------------------tcgaag
cctgcatagcagaacga-ccc-gtgaacgtgttatc-aactcacc-gggggagcg-----
-----tcagctctctcgtagcc-tcggg-tgggat-gg------gcg-tcctagcgatgn
ccttctcatccgtcggcaa-aacaac-caactcgggcgcggattgcgccaagg---aaca
-ttcaa-ta--aaaagggagcgtacgctc-ggtacccggagacggtgctgct-gggcttg
cg-ttttcctctttc---t---aaatctataacgactctcggcaacggatatctcggctc
tcgcatcgatgaagaacgcagcaaaatgcgatacttggtgtgaattgcagaatcccgtga
atcatcgagtttttgaacgcaagttgcgcccgaagccattcggccgagggcacgtctgcc
tgggtgtcacgcaaacgtcactcccaacc-att-----ttac----------------gg
-ttgatggagcggaaattggcctcccgtggg-cct-cga--gctcgtggttggcctaaat
atcgagtccgtggctgaac-ggccttcgacaatcggtggttgt-aatgactctctgagc-
gtgtcg-------tggcccg-aaagctgcaggat-tatcgaga-ccctgttattca----
-----------taaaaatcgcgacc----------------------
>Acalypha_emirnensis_N_225
------------------------------------------------------tcgaag
cctgcatagcagaacga-ccc-gtgaacgtgttatc-aactcttc-gggggagcg-----
-----tcagctctctcgtagcc-tcggg-tgggat-gg------gcg-tcctagcgatgc
ccttctcatccgtcggcaa-aacaac-caactcgggcgcggattgcgccaagg---aaca
-ttcaa-ta--aaaagggatcgtacgctc-ggtacccggagacggtgctgct-gggcttg
cg-ttttcctctttc---t---aaatctataacgactctcggcaacggatatctcggctc
tcgcatcgatgaagaacgcagcaaaatgcgatacttggtgtgaattgcagaatcccgtga
atcatcgagtttttgaacgcaagttgcgcccgaagccattcggccgagggcacgtctgcc
tgggtgtcacgtaaacgtcactcccaacc-att-----ttac----------------gg
-ttgatggagcggaaattggtctcccgtggg-cct-cga--gctcgtggttggcctaaat
atcgagtccgtggctgaac-ggccttcgacaatcggtggttgt-aatgactctctgagc-
gtgtcg-------tggcccg-aaagctgcaggat-tatcgaga-ccctgttattca----
-----------ncaaaatcgcgacc----------------------
>Acalypha_elizabethiae_T_8706
------------------------------------------------------tcgaaa
cctgcacagcagaacga-cct-gagaacgtgttattaaacaaacc-gagggagca-----
-----acagcgacctcaatgctggcggg-agggac-cg------act-tcctagcgaagt
ccttgtctctcgtcggctc-aacaac-caactcgggcgcggattgcgccaagg---aaca
-ttcaa-tg--agaagagagngtgtgctc-gggacccggattcggtgctcct-ggacgca
cg-tttccctctttc---t---aaaactataacgactctcggcaacggatatctcggctc
tcgcatcgatgaagaacgcagcaaaatgcgatacttggtgtgaattgcagaatcccgtga
atcatcgagtttttgaacgcaagttgcgcccgaagccttttggtcgagggcacgtctgcc
tgggtgtcacgtaaacgtctctcctaact-aaa-----ttat----------------gg
-ttgtaggagtggaaattggcctcccgtgag-cct-tga--gctcgtggttggcctaaat
atcgagtccagggccgaac-agcc-tcgacaatcggtggttttaaaagaccctctgagc-
atgttg-------tgagctg-caagccgtttgga-cctcagac-cc-tttgaagtt----
------------taaaatcgcgacc----------------------
>Acalypha_ecklonii_P_1183
------------------------------------------------------------
--tgcaaagcagaacga-ccc-gtgaacgtgttat--aacatgct-gagggagca-----
-----tctgctctctcaatgcc-acgtg-agggat-gg------atg-tccatgtggtgt
ccttctctttcgttggctt-aacaac-caactcggacgcggattgcgtcaagg---aaca
-ttaaa-tg--agaagagagcgtttgctt-gggacccggagacggtgtttct--agcttg
cg--tttcctctttc---t---aaatctataacgactctcggcaacggatatctcggctc
tcgcatcgatgaagaacgcagcaaaatgcgatacttggtgtgaattgcagaatcccgtga
atcatcgagtttttgaacgcaagttgcgcccaaagccattcggccgagggcacgtctgcc
tgggtgtcacgtaaacgtcactccaaacc-aca-----tgtt----------------gg
-tttaaggagcggaaattggcctcccgtgag-cct-tga--gctcgtggttggcctaaat
tacgagttcgtggttgaac-ggccttcgacaatcggtggttgt-aaagaccctctgagc-
ctgtcg-------tggcctg--atgctaatgcgc-tcttaaga-ccct---aactt----
------------aaaaaccgcgacc----------------------
>Acalypha_echinus_L_1215
------------------------------------------------------tcgaaa
cctgcatagcagaacga-ccc-gtgaacgtgttat--aacaaatc-gagggagca-----
-----ttcgctacctcactgct-gcggg-agggat-gg------atg-tcctcgcgatgt
ccttctctttcgtcggctt-aacaac-caactcgggcgcggattgcgccaagg---aaca
-ttcaa-tg--aaaagagagcgcatgctg-tggacccggagacggtgctcct-ggcactg
cg-tttccctctttc---t---aaaaccataacgactctcggcaacggatatctcggctc
tcgcatcgatgaagaacgcagcaaaatgcgatacttggtgtgaattgcagaatcccgtga
atcatcgagtttttgaacgcaagttgcgcccaaagccttctggccgagggcacgtctgcc
tgggtgtcacgtaaacgtcactcccaacc-aaa-----ttct----------------gg
-ttgcaggagcggagattggcctcccgtgag-cca-tgc--gctcgtggttggcctaaaa
atcgagtgcagggctgaac-ggcc-tcgacaatcggtggttgt-aaagaccctctgagc-
ctgtcg-------tgagcca-caagccttcggac-tcttagac-cctttcga--tt----
------------taaaaccgcgacc----------------------
>Acalypha_diversifolia_C_1296
------------------------------------------------------tcgaaa
cctgcctagcagaacaa-ccc-gcgaacgtgtt-ta-tacttatc-gagggaaca-----
-----ttcgttctctctccgcc-tcggg-tgggct-gg------gcg-tcctagtggtgc
ccttctcatccgtcggcat-aacaac-caactcgggcgcggattgcgccaagg---aaca
-ttcac-tg-aaaaagagagcgtttgctc-aggacccggagacggtgctctt-gggcttg
cg-ttaccctctttc---t---aaatctataacgactctcggcaacggatatctcggctc
tcgcatcgatgaagaacgcagcaaaatgcgatacttggtgtgaattgcagaatcccgtga
atcatcgagtttttgaacgcaagttgcgcccaacgccattcggctgagggcacgtctgcc
tgggtgtcacgtaaacgtcactcccaacc-aat-----ttat----------------gg
-ttgatggagcggaaattggcctcccgtgag-ccc-ata--gctcgtggttggcctaaat
atcgagttcgcggctnaac--gccttcgacaatcggtggttgt-aaagactctctgagt-
gtgtcg------tttggtcc-caagctgttgaa--tctcaaga-cccttttgtaaa----
------------acaaatcgcgacc----------------------
>Acalypha_dioica_M_2045
------------------------------------------------------tcgaaa
cctgcacagcagaacga-ccc-gtgaacgtgttatc-aaactatc-gagggagca-----
-----cccgctctctcatcgcc-tcggg-cggga--gg------gtg-tcctagcgatg-
ccttctcaatcgacggcac-aacaac-taactcgggcgcggattgcgccaagg---aaca
-tttat-tc-aaaaagagagcgtatgctc-gggacccggagacggtgctcct-gggcatt
cg-ttttcctctttg---t---aaatctataacgactctcggcaacggatatctcggctc
tcgcatcgatgaagaacgcagcaaaatgcgatacttggtgtgaattgcagaatcccgtga
atcatcgagtttttgaacgcaagttgcgcccaaagccatttggccgagggcacgtctgcc
tgggtgtcacgtaaacgtcactcccaacc-aaa-----ttct----------------gg
-ttgatggagcggaaattggcctcccatggg-ccc-cga--gctcgtggttggcctaaat
atcgagtccgtggctgaac-ggccttcgacaatcggtggttga-atagaccctctgagc-
atgtcg-------ctgttcg-aaagcttcaggaa-tctcaaga-ccctttcattat----
------------aaaaatcgcgacc----------------------
>Acalypha_diminuta_LG_10816
------------------------------------------------------tcgaaa
cctgcatagcagaacga-ccc-gtgaacgtgtttct-aacatact-gagggagca-----
-----tctgckacctcaacgcc-gcggg--gggat-gg------ttg-tcctagcgattt
cctcccctcccgtcggctt-aacaac-caactcgggcgcggattgcgccaagg---aaca
-ttcaa-tg--aaaagagagcgtgcgctc-gggacccggagacggtgctcct-gggcttg
cg-tttccctctttc---t---aaaactataacgactctcggcaacggatatctcggctc
tcgcatcgatgaagaacgcagcaaaatgcgatacttggtgtgaattgcagaatcccgtga
atcatcgagtttttgaacgcaagttgcgcccaaagccttctggccgagggcacgtctgcc
tgggtgtcacgtaaacgtctctcccaacc-cca-----tgcc----------------gg
-ttgctggagcggaaattggcctcccgtgag-cct-tgc--gctcgtggttggcctaaat
atcgagtgcacggctgaac-ggcc-tcgacaatcggtggttgt-aaagaccctctgagc-
atgtcg-------tgagcta-gacgccgctggac-tcttggac-cctattcaattt----
------------caaaatcgcgacc----------------------
>Acalypha_dictyoneura_TC_72193
------------------------------------------------------tcgaaa
cctgcctagcagaacaa-ccc-gtgaacttgtt-ta-tacttatc-gagggaaca-----
-----ttcgttctctcatcgcc-tcggg-tgggat-gg------gag-tcctagtggtgc
ccttctcatctgttggcat-aacaac-caactcgggcgcggattgcgccaagg---aaca
-tttac-tg-aaaaagagagcgtttgctc-aggacccggagacggtgctcct-gggcttg
cg-ttaccctctttc---t---aaatctataacgactctcggcaacggatatctcggctc
tcgcatcgatgaagaacgcagcaaaatgcgatacttggtgtgaattgcagaatcccgtga
atcatcgagtttttgaacgcaagttgcgcccaaagccattcggccgagggcacgtctgcc
tgggtgtcacgtaaacgtcactcccaacc-aaa-----ttat----------------gg
-tttatggagcggaaattggcctcccgtgag-cca-cga--gctcgtggttggcctaaat
atcgagttcgtggctgaac-ggccttcgacaatcggtggttgt-aaagactctctgagt-
gtgtcg-------ttggtcc-caagctgcagaa--tctcaaga-ccctttaa--------
-----------aaaaaatcgcgacc----------------------
>Acalypha_decumbens_G_8286
------------------------------------------------------tcgaac
cctgcaaagcagaacga-ccc-gtgaacgtgttat--aacatgct-gagggagca-----
-----tctgctctctcaatgcc-acgtg-agggat-gg------atg-tccttgcggtgt
ccttctctttcgttggctt-aacaac-caactcggacgcggattgcgtcaagg---aaca
-ttaaa-tg--agaagagagcgtttgctt-ggaacctggagacggtgtttcc--agcttg
cg--tttcctctttc---t---aaatctataacgactctcggcaacggatatctcggctc
tcgcatcgatgaagaacgcagcaaaatgcgatacttggtgtgaattgcagaatcccgtga
atcatcgagtttttgaacgcaagttgcgcccaaagccattcggctgagggcacgtctgcc
tgggtgtcacgtaaacgtcactccaaacc-aca-----tgtt----------------gg
-tttaaggagcggaaattggcctcccgtgag-cct-tga--gctcgtggttggcctaaat
atcgagttcgtggttgaac-ggccttcgacaatcggtggttgt-aaagaccctctgagc-
ctgtcg-------tggcctg--atgctaatgcac-ttttaaga-ccct---aactt----
------------aaaaaccgcgacc----------------------
>Acalypha_decaryana_P_1751
------------------------------------------------------tcgaaa
cctgcatagcagaacga-ccc-gtgaacgtgttatc-aactcatc-gagggagct-----
-----ttcgttctctcaccgcc-tcggg-tgggac-gn------gtg-tcctcgcgatgc
ccttcccatccgtcggcat-aacaac-caactcgggcgcggattgcgccaagg---aaca
-tntac-tg--aaaagagagcgtttgccc-tggacccggagacggtattctt-gggctct
cg-ttttcctctttt---tttaaaatctataacgactctcggcaacggatatctcggctc
tcgcatcgatgaagaacgcagcaaaatgcgatacttggtgtgaattgcagaatcccgtga
atcatcgagtttttgaacgcaagttgcgcccgaagccattcggccgagggcacgtctgcc
tgggtgtcacgtaaacgtcactcccgacc-aat-----ttct----------------gg
-ttgatggagcggaagttggcctcccgtgag-cct-cga--gctcgtggttggcctaaat
atcgagtccgcggctgaac-ggccttcgacaatcggtggttgt-aaagaccctctgagn-
gtgtcg-------ttgcttg-aatgctgcaggaa-tctcatga-ccctttcatgta----
------------acaaatcgcgacc----------------------
>Acalypha_deamii_GL_2369
------------------------------------------------------tcgaaa
cctgcctagcagaacga-ccc-gtgaacgtgttata-aacttact-gagggatca-----
-----ttcggtctctcattgcc-ccggg-cgggatggg------gtg-tcctagcgacgc
ccttctcgtccgtcggcat-aacaac-caactcgggcgcggattgcgccaagg---aaca
-attac-tg-aaaaagagagcgtttgctc-gggacccggagacggtgctcct-gggcttg
cg-ttgtcctctttc---t---aaatctataacgactctcggcaacggatatctcggctc
tcgcatcgatgaagaacgcagcaaaatgcgatacttggtgtgaattgcagaatcccgtga
atcatcgagtttttgaacgcaagttgcgcccaaagcctttcggccgagggcacgtctgcc
tgggtgtcacgtaaacgtcacttccaacc-aaa-----tttt----------------gg
-ttgatggagcggaaattggcctcccgtgag-ccc-tga--gctcgtggctggcctaaat
atcgagttcgcggctgaac-ggccttcgacaatcggtggttgt-aaagaccctctgagt-
gtgtcg-------tcgatcg-aaagccgcgtgaa-tctcgaga-ccctttttttaa----
---------aaaaaaaatcgcgacc----------------------
>Acalypha_cuspidata_D_2849
------------------------------------------------------tcgaat
cctgcatagcagaacaa-ccc-gtgaacgtgttata-aacttatc-gagagagca-----
-----tccgctctttcaccgcc-tcggg-cgggat-gg------gtg-tcctagtgacgc
ccttctcatctcttggcat-aacaac-caactcgggcgcggattgcgccaagg---aaca
-tttac-ct-aaaaagagagcgtttgctt-gggactcggagacgattctccc-gagcttg
cg-ttttcct-ttta---c---aaatttataacgactctcggcaacggatatctcggctc
tcgcatcgatgaagaacgcagcaaaatgcgatacttggtgtgaattgcagaatcccgtga
atcatcgagtttttgaacgcaagttgcgcctgaagccattcggccgagggcacgtctgcc
tgggtgtcacgtaaacgtcacttccaacc-gaa-----ttca----------------gg
-ttgacgcagtggaaattggcctcccatgag-cct-cga--gctcgtggttggcctaaat
atcgagttcgcggctgaac-ggccttcgacaatcggtggttgt-aaataccctctgagt-
gtgccg-------ttggtcg-aaagccgtaagaa-tttcaaga-ccctttt---------
-----------aaataatcgcgacc----------------------
>Acalypha_cupricola_B_197
------------------------------------------------------tcgaaa
cctgcatagcagaacga-ccc-gcgaacgtgttatc-aacatatc-gagagagca-----
-----tttgctatctcatcgcc-tcggg-cgggaa-gg------gtg-ctccagtggcgc
ctttgtcacccgttggcac-aacaac-caattcgggcgcggattgcgccaagg---atta
-ttcaa-tg-aaaaagagaacgattgccc-gggacccggagacggtgctcct--aacttt
cg-ttttcctctttc---t---aaatctataacgactctcggcaacggatatctcggctc
tcgcatcgatgaagaacgcagcaaaatgcgatacttggtgtgaattgcagaatcccgtga
atcatcgagtttttgaacgcaagttgcgcccaaagccattcggccgagggcacgtctgcc
tgggtgtcacgtaaacgtcactcccaacc-aaa-----attt----------------gg
-ttgttggagcggaaattggcctcccgcgag-ctc-tga--gctcacggttggcctaaat
attgagtccgcggctgaac-ggcctttgacaatcggtggctgt-aaagaccctctgagt-
gtgtca-------ttgcccg-aaagttgtgggaa-tctcatga-cccttcttatag----
-----------aaaaaatcgcgacc----------------------
>Acalypha_cuneata_H_168
------------------------------------------------------tcgaaa
cctgcccagcagaacaa-ccc-gtgaacatgttata-aactcttt-gaggggcca-----
-----tccggcctctcatcgcc-tcggg-tgggct-gg------gtg-ttcaagcgacac
ccttctcatccacaggcac-aacaac-aaactcgggcgcggattgcgccaagg---aaca
-tttac-tg-aaaaagagagcgtttgctt-agggtccggagacggatatctc-gagcttg
cg-tcaccctctttc---t---aaatctataacgactctcggcaacggatatctcggctc
tcgcatcgatgaagaacgcagcaaaatgcgatacttggtgtgaattgcagaatcccgtga
atcatcgagtttttgaacgcaagttgcgcccaaagccattcggccgagggcacgtctgcc
tgggtgtcacgtaaacgtcacttccaacc-aaa-----tact----------------gg
-ttgatgaagcggaaattggcctcccgtgag-ccc-taa--gctcgtggttggcctaaat
atcgagtttgcggctgaac-ggccttcaacaatcggtggttgt-aaagaccctctgagt-
gtgttg-------ttggcat-aaggctacaagaa-tctcaaga-cccttttttcta----
-----------aaaaaatcgcgacc----------------------
>Acalypha_crenata_G_5396
------------------------------------------------------tcgaaa
cctgctcagcagaacga-ccc-gcgaacgcgttatc-aactcacc-gggggagcgctcg-
-----ctcgctctctcaccgcc-tcggg-cgggaa-gg---------------gctacgc
cctcctcgtccgcaggcac-aacaactcaactcgggcgcggaccgcgccaagg---aaca
-ttcac-tg--aaaagagagcgtctgccc-gggaaccggagacggcgctccc-gggctcg
ca-ctctcctttttc---t---aaatctataacgactctcggcaacggatatctcggctc
tcgcatcgatgaagaacgcagcaaaatgcgatacttggtgtgaattgcagaatcccgtga
atcatcgagtttttgaacgcaagttgcgcccaaagccattcggccgagggcacgtctgcc
tgggtgtcacgtaaacgtcactcccaacc-aaa-----tcct----------------gg
-ttgacggagcggaatttggcctcccgtgag-cct-cgc--gctcgcggctggcctaaat
gtcgagtccgcggccgaac-ggccttcgacaatcggtggttgt-aaagaccctctgagt-
gtgtcg-------ttgctcg-aaagccgcgggaa-tctcaaag-acccttctattt----
-----------aaaaaatcgcgacc----------------------
>Acalypha_costaricensis_W_66296
------------------------------------------------------tcgaaa
cctgcaaagcagaacga-ccc-gtgaacgtgttactaaacatact-gagggagca-----
-----cccgcgacctcaatgct-gcggg-agggac-tg------act-tcccagcgacgt
ccttctctctcgtcggctc-aacaac-caactcgggcgcggattgcgtcaagg---aaca
-ttcaa-tg--agaagagagcgtgtgcac-ggaacccggattcggagctcct-atgcacg
cg-tttccctctttc---t---agaactataacgactctcggcaacggatatctcggctc
tcgcatcgatgaagaacgcagcaaaatgcgatacttggtgtgaattgcagaatcccgtga
atcatcgagtttttgaacgcaagttgcgcccaaagccttttggccgagggcacgtctgcc
tgggtgtcacgtaaacgtctctcccaacc-gaa-----ttat----------------gg
-ttgcaggagtggaaattggcctcccgtgag-ccc-tgt--gctcgtggttggcctaaat
atcgagtccagggctgaac-ggcc-tcgacaatcggtggtttt-aaagaccctctgagc-
ntgtcg-------ttagccg-caagccgttggaa-cctcagac-cc-ttttaag-t----
------------taaaatcgcgacc----------------------
>Acalypha_communis_N_610
------------------------------------------------------tcgaaa
cctgcctagcagagcaa-cca-gcgaacatgttata-aacctaat-gaggggcca-----
-----tatggcctctcatcgcc-tccgg-tgggat--g------gtg-tcctagtgntg-
ccttctcatccgttggcat-aacaac-caactcgggcgcggattgcgccaagg---aaca
-tttacatg-taaaagagaacgtttgctt-agggtccngatacggtactctc-aagcttg
cg-ttatcctctttcta-t---atatctataacgactctcggcaacggatatctcggctc
tcgcatcgatgaagaacgcagcaaaatgcgatacttggtgtgaattgcagaatcccgtga
atcatcgagtttttgaacgcaagttgcgcccaaagccattcggccgagggcacgtctgcc
tgggtgtcacgtaaacgtcacttacaacc-aaa-----tttc----------------gg
-tttacaaagtggaaattggcctcccgtgag-cct-agt--gctcgtggttggtctaaat
attgagtccgtggctgaac-tgccttcgacaatcggtggttgt--aagaccctctgagt-
gagtcg-------ttggttg-aaagctgctggaa-tctcaaga-ccctttctaaga----
-----------aaaaattcgcgacc----------------------
>Acalypha_claussenii_O_212
------------------------------------------------------tcgata
cctgcctagcagaacga-cct-gtgaacatgttatc-aactcatt-gagggagca-----
-----tttgctctctcattgtc-ttggg-tgggat-gg------gtg-tcctagtgatg-
ccttctcatccatgggcat-aataac-taactcgggcgcggattgtgccaagg---aaca
-attat-tg-aaaaagagagcgtttgctc-aggatccggagacggtaatctt-gtgcttg
cg-ttgtcctcttca---t---aatattacaacgactctcggcaacggatatctcggctc
tcgcatcgatgaagaacgtagcaaaatgcgatacttggtgtgaattgcagaatcccgtga
atcatcgagtttttgaacgcaagttgcgcccgaagccattcggccgagggcacgtctgcc
tgggtgtcacgtaaatgtcacttccaacc-aaa-----ttta----------------gg
-ttga-ggagcggaaattggcctcccgtgaa-cca-tga--gcttgtggttggtctaaat
attgagtttgctacttaac-ggccttcgacaatcggtggatgt-aaagaccctctgagt-
ttgtcg-------attgtta-aaagtgttggaac-tctagtga-cccttt----------
----------aaaaaaatcgcgacc----------------------
>Acalypha_cincta_S_11467
------------------------------------------------------tcgaaa
cctgcacagcagaacga-ccc-gtgaacgtgttatc-aaactatc-gagggagca-----
-----ctcgctctctcatcgcc-tcggg-tggga--gg------gtg-tcctagcgatg-
ccttctcnatcgacggcac-aacaac-taactcgggcgcggattgcgccaagg---aaca
-tttat-tcaaaaaagagagcgtatgctc-gggacccggagacggtgttcct-gggcatt
cg-ttttcctctttg---t---aaatctataacgactctcggcaacggatatctcggctc
tcgcatcgatgaagaacgtagcaaaatgcgatacttggtgtgaattgcagaatcccgtga
atcatcgagtttttgaacgcaagttgcgcccaaagccattcggccgagggcacgtctgcc
tgggtgtcacgtaaacgtcactcccaacc-aaa-----tcct----------------gg
-ttgatggagcggaaattggcctcccatggg-ccc-cga--gctcgtggttggcctaaat
atcgagtccgtggctgaac-ggccttcgacaatcggtggttga-atagaccctctgagc-
atgtcg-------ttgtccg-aaagcttcaggaa-tctcaaga-ccctttnattat----
------------aaaaatcgcgacc----------------------
>Acalypha_ciliata_M_5872
------------------------------------------------------tcgaaa
cctgcaaagcagaacga-ccc-gcgaacgtgttatc-aacttattggggggagca-----
-----tccgctctctcctcgcc-tcggg-tgggat-gg------gcg--------aatgc
ccttctcattcgccggcac-aacaac-taactcgggcgcggactgcgccaagg---aact
-tttac-ta--aaaagagagcgtttgttc-gagacccggagacggtgttctt-gtgcttg
cg-ttttcctctttc---t---taatctataacgactctcggcaacggatatctcggctc
tcgcatcgatgaagaacgcagcaaaatgcgatacttggtgtgaattgcagaatcccgtga
atcatcgagtttttgaacgcaagttgcgcccgaagccatccggccgagggcacgtctgcc
tgggtgtcacgtaaacgtcactcccaacc-ata-----tttc----------------gg
-ttgatggagcggaaattggcttcccgtggt-aca-cgagtgctcgcggctggcctaaat
atcgagtctgcggctgaac-agccttcgacagtcggtggttgt-aaagaccctctgagt-
gtgtcg-------ttgctcg-aaagctgtaggaa-tctcaatg-accctttttttt----
----------aaaaaaatcgcgacc----------------------
>Acalypha_chordantha_MN_27715
------------------------------------------------------tcgaaa
cctgcatagcagaacga-ccc-gtgaacgtgttacc-aactcatc-gggggagca-----
-----ctcgctctctcattgcc-tcggg-cggga--gg------gtg-tcatagcgatg-
ccttctcatccgacggcac-aacaac-caactcgggcgcggattgcgccaagg---aaca
-tttat-tg-aaaaagagagcgtctgctc-gggacccggagacggtgctcct-gggcttg
cg-ttttcctctttc---t---atgtctataacgactctcggcaacggatatctcggctc
tcgcatcgatgaagaacgtagcaaaatgcgatacttggtgtgaattgcagaatcccgtga
atcatcgagtttttgaacgcaagttgcgcccaaagccattcggccgagggcacgtctgcc
tgggtgtcacgtaaacgtcactcccaacc-aaa-----ttct----------------gg
-ttgatggagcggaaattggcctcccatggg-ccc-cga--gctcgtggttggcctaaat
atcgagtccgtggctgaac-ggccttcgacaatcggtggttga-atagaccctctgagt-
gtgtcg-------tcgtccg-aaagctgcgggaa-tctcaaga-ccctttca-tta----
------------aaaaatcgcgacc----------------------
>Acalypha_chirindica_G_468
------------------------------------------------------tcgata
cctgcacagcagaacga-cct-gtgaacgtgttatc-aacctaat-ggaggagca-----
-----ctcgctctctcattgcc-tcggg-tgggag-gg------atg-tcttagcgatga
ccttctcgtccgatggcac-aacaac-caactcgggcgcggattgcgccaagg---aaca
-tttac-tg-aaaaagagagcgcctgctc-aggacccggagacggtgctcct-gggcctg
cg-ttttcctctttc---t---aaatctataacgactctcggcaacggatatctcggctc
tcgcatcgatgaagaacgcagcaaaatgcgatacttggtgtgaattgcagaatcccgtga
atcatcgagtttttgaacgcaagttgcgcccaaagccattcggccgagggcacgtctgcc
tgggtgtcacgtaaacgccactcccaacc-aaa-----ttct----------------gg
-tttaaggagcggaaattggactcccgtgggccct-cga--gctcgtggttggcctaaat
atcgagtccgtggctgaacaagccttcgacaatcggtggatgt-aaagaccctctgagc-
atgtcg-------ttgcttg-aaagctgcaggaa-tctaaaga-cccttctattta----
------------acaaatcgcgacc----------------------
>Acalypha_chamaedrifolia_VWS_2031
------------------------------------------------------tcgaaa
cctgcacagcagaacgacccc-gcgaacgtgttacc-aactcatc-gagagagcg-----
-----ctcgctctctcatcgcc-tcggg-cggga--gg------gcg-tcctagcgatg-
ccttctcatccgacggcac-aacaac-caactcgggcgcggattgcgccaagg---aaca
-tttat-tg-aaaaagagagcgtctgctc-gggacccggagacggtgctccc-gggcttn
cg-ttttcctctttc---t---aaatctataacgactctcggcaacggatatctcggctc
tcgcatcgatgaagaacgcagcaaaatgcgatacttggtgtgaattgcagaatcccgtga
atcatcgagtttttgaacgcaagttgcgcccaaagccattcggccgagggcacgtctgcc
tgggtgtcacgtaaacgtcactcccaacc-aaa-----ttct----------------gg
-ttgatggagcggaaattggcctcccatggg-ccc-cga--gctcgtggttggcctaaat
atcgagtccgtggccgaac-ggccttcgacaatcggtggttga-atagaccctctgagc-
atgtcg-------tcgtccg-aaagccgcaggaactctcaaga-ccctttta-tct----
------------taaaatcgcgacc----------------------
>Acalypha_cf_glandulosa_C_1343
------------------------------------------------------tcgaaa
cctgcacagcagaacga-ccc-gtgaacgtgttatc-aaactatc-gagggagca-----
-----cccgctctctcatcgcc-tcggg-cggga--gg------gtg-tcctagcgatg-
ccttctcaatcgacggcac-aacaac-taactcgggcgcggattgcgccaagg---aaca
-tttat-tc-aaaaagagagcgtatgctc-gggacccggagacggtgctcct-gggcatt
cg-ttttcctctttg---t---aaatntataacgactctcggcaacggatatctcggctc
tcgcatcgatgaagaacgcagcaaaatgcgatacttggtgtgaattgcagaatcccgtga
atcatcgagtttttgaacgcaagttgcgcccaaagccatttggccgagggcacgtctgcc
tgggtgtcacgtaaacgtcactcccaacc-aaa-----ttct----------------gg
-ttgatggagcggaaattggcctcccatggg-ccc-cga--gctcgtggttggcctaaat
atcgagtccgtggctgaac-ggccttcgacaatcggtggttga-atagaccctctgagc-
atgtcg-------ctgtccg-aaagcttcaggaa-tctcaaga-ccctttcattat----
------------aaaaatcgcgacc----------------------
>Acalypha_ceraceopunctata_M_6179
------------------------------------------------------tcgaag
cctgcacagcagaacga-ccc-gtgaacgtgttatc-aactcacc-gggggagcg-----
-----ttagctctctcgtagcc-tcggg-cgggat-gg------gtg-tcgtagcgatgc
ccttctcatccgtcgccaa-aacaac-caactcgggcgcggattgcgccaagg---aaca
-ttcaa-ta--aaaagggagcgcatgctc-gggacccggagacggtgctgct-gggcttg
cg-ttttcctctttc---t---aaatctataacgactctcggcaacggatatctcggctc
tcgcatcgatgaagaacgcagcaaaatgcgatacttggtgtgaattgcagaatcccgtga
atcatcgagtttttgaacgcaagttgcgcccgaagccattcggccgagggcacgtctgcc
tgggtgtcacgtaaacgtcactccaaacc-aat-----ttac----------------gg
-ttgatggagcggaaattggcctcccgttgg-cct-tga--gctcgtggttggcctaaat
atcgagtccgtggctgaac-ggccctcgacattcggtggttgt-aatgactctctgagc-
atgtcg-------tggcccg-aaagttgcaggac-tctcaaga-ccctgttattcg----
-----------caaaaatcgcgacc----------------------
>Acalypha_cardiophylla_cardiophylla_L_1631
------------------------------------------------------tcaaaa
cctgcatagcagaacga-ccc-gcgaacatgttat--aacatact-gagggagca-----
-----tttgctctctcaacgcc-tcggg-tgggat-gg------gtg-ttttagtgatgt
ccttctcatttgttggctt-aacaac-caagtcgggcgcggattgcgccaagg---aata
-ttcaa-tg--aaaagagagcgtttgctc-gggacccggagacggtgctttt-gggcttg
cg-cttccctttttc---t---aaatctataacgactctcggcaacggatatctcggctc
tcgcatcgatgaagaacgcagcaaaatgcgatacttgatgtgaattgcagaatcccgtga
atcatcgagtttttgaacgcaagttgcgcccaaagccatttggcagagggcacgtctgcc
tgggtgtcacgtaaacgtcactcctgact-aat-----tttt----------------gg
-ttgaaggagcagaaattggcttcccatgag-cct-cga--gcccgtggttggcctaaat
atcgagttcgtggctgaac-ggccgtcgacaatcggtggttgt-aaagaccctctgaga-
gtgtcg-------atgccag-tttgctgcgcaac-tttcatga-cccttataatta----
------------aaaaatcgcgacc----------------------
>Acalypha_cardiophylla_cardiophylla_E_14535
------------------------------------------------------tcaaaa
cctgcatagcagaacga-ccc-gcgaacatgttatc-aacatact-gagggagca-----
-----tttgctctctcaacgcc-tcggg-tgggat-gg------gtg-ttttagtgatgt
ccttctcatttgttggctt-aacaac-caagtcgggcgcggattgcgccaagg---aata
-ttcaa-tg--aaaagagagcgtttgctc-gggacccggagacggtgctttt-gggcttg
cg-cttccctttttc---t---aaatctataacgactctcggcaacggatatctcggctc
tcgcatcgatgaagaacgcagcaaaatgcgatacttgatgtgaattgcagaatcccgtga
atcatcgagtttttgaacgcaagttgcgcccaaagccatttggcagagggcacgtctgcc
tgggtgtcacgtaaacgtcactcctgacc-aat-----tttt----------------gg
-ttgaaggagcggaaattggcttcccatgag-cct-cga--gcccgtggttggcctaaat
atcgagttcgtggctgaac-ggccttcgacaatcggtggttgt-aaagaccctctgaga-
gtgtcg-------atgccag-tttgctgcgcaac-tttcatga-cccttataatta----
------------aaaaatcgcgacc----------------------
>Acalypha_capitata_K_164
------------------------------------------------------tcgaaa
cctgcatagcagaacga-ccc-gtgaacgtgttatc-aacaaatt-gagggagtt-----
-----cacgctctctcatcgcc-ccagg-tgggag-gga----tatg-tcctagtgacgc
gcttctcacctgcaggcac-cctaat-caactcgggcgcggattgcgccaagg---aaca
-tttac-ta--aaaagagagcgcttggtc-gggacctggaaacagtgctccc-gggcttg
tg-ttttcctctttt---a---aaaactataacgactctcggcaacggatatctcggctc
tcgcatcgatgaagaacgcagcaaaatgcgatacttggtgtgaattgcagaatcccgtga
atcatcgagtttttgaacgcaagttgcgcccaaagccattcggccgagggcacgtctgcc
tgggtgtcacgtaaacgtcactcccaacc-aag-----tttt----------------gg
-ttgacggagaggatattggcctcccatgag-cct-tga--gctcgtggttggcctaaat
attgagtccgcggctgaac-aaccttcgacaatcggtggtttt-aaggaccctctgagt-
gtgtcg-------ttgctcg-aaagctgtaggaa-tctcaaag-accctttcactt----
------------acaaatcgcgacc----------------------
>Acalypha_capillipes_C_12414
------------------------------------------------------tcgaaa
cctgcatagcagaacga-ccc-gcgaatgtgttat--aacatacc-gagggagca-----
----ttttgctctctcnacgcc-tcggg-tgggat-gg------gtg-tcctagcgacgt
ccttctcgtctgttggctt-aacaac-caactcgggcgcggattgcgccaagg---aata
-ttcaa-tg--aaaagagagcgtttgctc-gggacccggagacggtgcttct-gggcttg
cg-tttccctctttc---t---aaatctataacgactctcggcaacggatatctcggctc
tcgcatcgatgaagaacgcagcaaaatgcgatacttgatgtgaattgcagaatcccgtga
atcatcgagtttttgaacgcaagttgcgcccaaagccttttggccgagggcacgtctgcc
tgggtgtcacgtaaacgtcactctcaacc-aaa-----tttt----------------gg
-ttgaaggagcggaaattggcctcccatgat-cct-cga--gctcgtggttggcctaaat
atcgagtccgtggctgaac-ggccttcgacaatcggtggttgt-aaagaccctctgaga-
gtgtcg-------atgccag-aacgctgagggac-tctcaaga-cccttaacga------
-----------aaaaaatcgcgacc----------------------
>Acalypha_californica_VWS_94-153
------------------------------------------------------tcgaaa
cctgcacagcagaacga-ccc-gtgaacgtgttacc-aacatacc-gagggagca-----
-----ctcgctctctcatcgcc-tcggg-tggga--gg------gcg-tcctagcgatg-
ccttctcatccgatggcac-aacaac-caactcgggcgcggattgcgccaagg---aaca
-tatat-tg-aaaaagagagcgtctgctc-gggacccggagacggtgctccc--ggcttg
cg-ttttcctctttc---t---aaatctataacgactctcggcaacggatatctnggctc
tcgcatcgatgaagaacgcagcaaaatgcgatacttggtgtgaattgcagaatcccgtga
atcatcgagtttttgaacgcaagttgcgcccaaagccattcggccgagggcacgtctgcc
tgggtgtcacgtaaacgtcactcccaacc-aaa-----ttct----------------gg
-ttgatggagcggaaattggcctcccntggg-ccc-tga--gctcgtggttggcctaaat
atcgagtccgtggctgaac-ggccttcgacattcggtggttga-atagaccctctgagc-
gtgtcg-------ttgcccg-aaagctgcaggaa-tctcaaga-cccttgtaatat----
------------aaaaatcgcgacc----------------------
>Acalypha_burquezii_VD_99-596
------------------------------------------------------tcgaaa
cctgcatagcagaacga-ccc-gtgaacgtgttacc-gaactatc-gagggagca-----
-----ccagctccctcatcgcc-tcggg-cggga--gg------gtg-tcctaccgatg-
ccttctcattcggtggcac-aacaac-taactcgggcgcggattgcgccaagg---aaca
-attat-tg-aaaaagagagcgtttgccc-ggtacccggagacggtgctcct-gggcttg
cg-ttttcctctttc---t---aattctataacgactctcggcaacggatatctcggctc
tcgcatcgatgaagaacgcagcaaaatgcgatacttggtgtgaattgcagaatcccgtga
atcatcgagtttttgaacgcaagttgcgcccaaagccattcggccgagggcacgtctgcc
tgggtgtcacgtaaacgtcactcccaacc-aaa-----ttct----------------gg
-ttgatggagcggaaattggcctcccatggg-ccc-tga--gctcgtggctggcctaaat
atcgagtgtgcggcttaac-ggctttcgacaatcggtggttga-acagaccctctgagt-
gtgtcg-------ttgtccg-aagtccgtgataa-tctcaaga-ccctttca-ttt----
------------aaaaatcgcgacc----------------------
>Acalypha_brevipetiolata_SB_8090
ggaaggagaagtcgtaacaaggtttccgtaggtgaacctgcggaaggatcattgtcgaaa
cctgcatagcagaacga-ccc-gcgaacgtgttatc-aacatatc-gagagagca-----
-----tttgctatctcatcgcc-tcgrg-cgggaa-gg------gtg-ctccagtggcgc
ctttttcacccgttggcac-aacaac-caattcgggcgcggattgcgccaagg---atta
-ttcaa-tg-aaaaagagaacgattgccc-gggacccggagacggtgctcct--gacttt
cg-ttttcctctttc---t---aaatctataacgactctcggcaacnnnnatctcggctc
tcgcatcgatgaagaacgcagcaaaatgcgatacttggtgtgaattgcagaatcccgtga
atcatcgagtttttgaacgcaagttgcgcccaaagccattcggccgagggcacgtctgcc
tgggtgtcacgtaaacgtcactcccaact-aaa-----attt----------------gg
-ttgttggagcggaaattggcctcccgcgag-ctc-tga--gctcacggttggcctaaat
attgagtccgcggctgaac-ggcctttgacaatcggtggctgt-aaagaccctctgagt-
gtgtca-------ttgcccg-aaagttgtgggaa-tctcatga-cccttcttatag----
-----------aaaaaatcgcgaccccaggtcaggcgggattacccg
>Acalypha_brachystachya_SAGBE_2353
------------------------------------------------------tcgaaa
cctgcatagcagaacga-ccc-gtgaacgtgttatcaaactcatt-gagggagca-----
-----tttgctctctcgccgcc-tcggg-tgggggtgg------gtc-tcctagcgattc
cctcctcatccgtaggcat-aacaac-caactcgggcgcggattgcgccaagg---aaaa
-tataa-cg--aaaagagagcgtttgttc-aggacccggagacggtgttcct-ggactta
cg-tcctcctctttc---t---caatctacaacgactctcggcaacggatatctcggctc
tcgcatcgatgaagaacgcagcaaaatgcgatacttggtgtgaattgcagaatcccgtga
atcatcgagtttttgaacgcaagttgcgcccgaagccattcggccgagggcacgtctgcc
tgggtgtcacgtaaacgtcactccccacc-aaaa--tttttt----------------gg
-ttgacggagcggaaattggcctcccgtgag-ccc-cga--gcttgtggttggcctaaat
atcgagtccgcggctgaaa-ggccttcgacaatcggtggttgt-aatgaccctctgaact
gcgtcg-------ttgcccg-aaagccagagcga-tctcaaga-ccctttatttct----
------------aaaaatcgcgacc----------------------
>Acalypha_boliviensis_Z_8648
------------------------------------------------------tcgaaa
cctgcatagcagaacga-ccc-gcgaacgtgttacc-aaactatc-gagggagca-----
-----cccgctccctcattgcc-tcggg-cggga--gg------gtg-tcccagcgatg-
ccttctcatccggtggcac-aacaac-caactcgggcgcggattgcgccaagg---aaca
-tttat-tg-aaaaagagagcgtctgctc-gggacccggagacggtgctctc-gggcttg
cg-ttttcctctttc---t---aattctataacgactctcggcaacggatatctcggctc
tcgcatcgatgaagaacgcagcaaaatgcgatacttggtgtgaattgcagaatcccgtga
atcatcgagtttttgaacgcaagttgcgcccaaagccattcggccgagggcacgtctgcc
tgggtgtcacgtaaatgtcactcccaacc-aaa-----tttt----------------gg
-ttgatggagcggaaattggcctcccatggg-ccc-cga--gctcgtggctggcctaaat
atcgagtccgtggctgaac--gccttcgacaatcggtggttga-acagaccctctgagt-
gtgtcg-------ttgtccg-aaagcctccggaa-tctcaaga-ccctttca-ttt----
------------aaaaatcgcgacc----------------------
>Acalypha_boinensis_LG_10813
------------------------------------------------------tcgaaa
cctgcacagcagaacga-ccc-gtgaacgtgttatcaaacatatc-gagggagca-----
-----ttcgctctctcaatgtc-gcggg-tgggat-gg------gtt-tccttgtgatgt
ccctctcatccgtcggcta-aacaac-caactcgggcgcggattgcgccaagg---aaca
-ttcat-tg-aaaaagagagcgcttgctc-gggacccggagacggtgcttct-gagcctg
cg-tttccctctttc---t---taatctataacgactctcggcaacggatatctcggctc
tcgcatcgatgaagaacgcagcaaaatgcgatacttggtgtgaattgcagaatcccgtga
atcatcgagtttttgaacgcaagttgcgcccaaagccattcggccgagggcacgtctgcc
tgggtgtcacgtaaacgtctctcccgacc-aat-----tgct----------------gg
-ttgaaggagcggaaattggcctcccatgaa-ccc-cgt--gctcgtggttggcctaaat
atcgagtccgtggccggac-ggccttcgacaatcggtggttgt-aatgaccctctgaac-
gtgtcg-------ttgctcg-aaagccgcgggaa-cctcaaag-accctttaagtt----
-----------acaaaatcgcgacc----------------------
>Acalypha_bisetosa_AL_33893
------------------------------------------------------tcgaaa
cctgcctagcagaacaa-ccc-gcgaacgtgtt-ta-tacttatc-gagggaaca-----
-----ttcgttctctcttcgcc-tcggg-tgggct-gg------gtg-tcctagtggtgc
ccttctcatccgtcggcat-aacaac-caactcgggcgcggattgcgccaagg---aaca
-ttcac-tg-aaaaagagagcgtttgctc-atgacccggagacggtgctctt-gggcttg
cg-ttatcctctttc---t---aaatctataacgactctcggcaacggatatctcggctc
tcgcatcgatgaagaacgcagcaaaatgcgatacttggtgtgaattgcagaatcccgtga
atcatcgagtttttgaacgcaagttgcgcccaatgccattcggctgagggcacgtctgcc
tgggtgtcacgtaaacgtcactcccaacc-aat-----ttat----------------gg
-ttgatggagcggaaattggcatcccgtgag-cct-ata--gctcgtggtttgcctaaat
atcgagttcgcggctaaac--gccttcgacaatcggtggttgt-aaagactctctgagc-
gtgtcg------tttggtcc-caagctgttgaa--tctcaaga-ccctct--gtaa----
------------aaaaatcgcgacc----------------------
>Acalypha_bipartita_N_ATBP_596
------------------------------------------------------tcgaaa
cctgcatagcagaacga-ccc-gtgaacgtgttatc-aacctatt-gagtgagct-----
-----tctgctccctcatcgcc-tcggg-tgggat-ag------gtg-tcctagcgataa
ccttctcatccgtcggcac-aacaac-taactcgggcgcggattgcgccaagg---aaca
-attac-tg--aaaagacagtgtttgcta-gggacccggagacggtgcaccc-cagctta
ca-tcttctttagtc-------gaaaaaacaacgactctcggcaacggatatctcggctc
tcgcatcgatgaagaacgcagcaaaatgcgatacttggtgtgaattgcagaatcccgtga
atcatcgagtttttgaacgcaagttgcgcccaaagccattcggccgagggcacgtctgcc
tgggtgtcacgtaaacgtcactcccaacc-aca-----tttt----------------gg
-ttgatggagcggaaattggcctcccgtgag-cct-cga--gctcgtggttggcctaaat
atcgagtccgcggctgaaa-ggccttcgacaatcggtggttgt-aaagaccctctgagt-
gtgtcg-------ttgctcg-aaagctgcaggaa-tctcaaag-acccttctattt----
----------gaaaaaatcgcgacc----------------------
>Acalypha_australis_X_4728
------------------------------------------------------tcgaaa
cctgcacagcagaacga-ccc-gcgaacacgttatc-aactcatc-gagggagcg-----
-----tcagctctctcacagcc-ccggg-tgggac-gg------ctg-tcctagcgatgc
ccttctcacccgacggcac-aacaac-caactcgggcgcggattgcgccaagg---aaca
-ttcac-ta--aaaagagagcgtctgctc-gggacccggagacggtgctcct-gggcttg
cg-ttttcctctttc---t---aaatctataacgactctcggcaacggatatctcggctc
tcgcatcgatgaagaacgtagcaaaatgcgatacttggtgtgaattgcagaatcccgtga
atcatcgagtttttgaacgcaagttgcgcccaaagccattcggccgagggcacgtctgcc
tgggtgtcacgtaaacgtctctcccaacc-aac-----tttc----------------gg
-ttgacggagcggatattggcctcccgtgag-cct-cga--gctcgtggttggcctaaat
atcgagtccgcggccggac-ggccttcgacattcggtggttgt-aatgactctctgagc-
gtgtcg-------tggcccg-aaagccgcgggaa-tctcaaga-cccttctattta----
------------aaaaatcgcgacc----------------------
>Acalypha_arvensis_VWS_1161
------------------------------------------------------tcgaaa
cctgcatagcagaacga-ccc-gtgaacgtgttaca-aacctata-gagggagca-----
-----ctcgctctctcatcgcc-tcggg-cggga--gg------gtg-tcctagcgatg-
ccttttcgttccatggcac-aacaac-caactcgggcgcggattgcgccaagg---aaca
-tttat-tg-aaaaagagagcgtaggctc-gggacccggagacggtgctcct-ggacttg
cg-ttttcctctttg---t---aaatctataacgactctcggcaacggatatctcggctc
tcgcatcgatgaagaacgcagcaaaatgcgatacttggtgtgaattgcagaatcccgtga
atcatcgagtttttgaacgcaagttgcgcccaaagccatccggccgagggcacgtctgcc
tgggtgtcacgtaaacgtcactcccaacc-aaa-----ttct----------------gg
-ttgatggagcggaaattggcctcccatgtg-ccc-cga--gctcgtggttggcctaaat
atcgagtccgtggctgaat-ggccttcgacaatcggtggttga-atagaccctctgagc-
atgtcg-------tcgtccg-aaagctactggaa-tctcaaga-ccctttcattat----
------------aaaaatcgcgacc----------------------
>Acalypha_angustata_KB_4005
------------------------------------------------------tcgaac
cctgcaaagcagaacga-ccc-gtgaacatgttat--aacatgct-gagggagca-----
-----tctgctctctcaatgcc-acggg-agggat-gg------ata-tccttgtggt-t
ccttctctttcnttggctt-aacaac-caactcggacgcggattgcgtcaagg---aaaa
-ttaaa-tg--agaagagagcgtttgctt-gggacccggagacggtgtttcc--agcttg
cg--tttactctttc---t---aaatctataacgactctcggcaacggatatctcggctc
tcgcatcgatgaagaacgcagcaaaatgcgatacttggtgtgaattgcagaatcccgtga
atcatcgagtttttgaacgcaagttgcgcccaaagccattcggccgagggcacgtctgcc
tgggtgtcacntaaacgtcactccaaacc-aca-----tgtt----------------gg
-tttaaggagcggaaattggcctcccgtgag-cct-tga--gctcgtggttggcctaaat
atcgagttcgtggttgaac-ggccttcgacaatcggtggttgt-aaagaccctctgagc-
ctgtcg-------tagcctg--atgccaatgcac-tcttaaga-ccct---aactt----
------------aaaaaccgcgacc----------------------
>Acalypha_angatensis_C_434
------------------------------------------------------tcgaaa
cctgcatagcagaacga-cct-gtgaacgtgttatc-aatttatt-gagagagta-----
-----ttcgctctctcatcgcc-tcggg-tgggac-gg------gtg-tcctagc-atgc
ccatctcattcgtcggcac-aacaac-taactcgggcgcggattgcgccaagg---aaca
-tttac-tg-aaaaagagagtgtttgctt-tggacccggagacggtgctcct-gggcttg
ca-ttttcttctttc---t---caatctataacgactctcggcaacggatatctcggctc
tcgcatcgatgaagaacgcagcaaaatgcgatacttggtgtgaattgcagaatcccgtga
atcatcgagtttttgaacgcaagttgcgcccaaagccattcggccgagggcacgtctgcc
tgggtgtcacgtaaacgtcactcccaacc-aaa-----tttt----------------gg
-ttgatggagcggaaattggtctcccgtgag-cct-cga--gctcgtggttggcctaaat
attgagtctgcggctgaat-ggccttcgacaatcggtggttgt-aaagaccctctgagt-
gtgtcg-------ttgctta-aaagctgtaggaaatctcaaag-acccttatattt----
------------acaaatcgcgacc----------------------
>Acalypha_andringitrensis_LG_10850
------------------------------------------------------tcgaaa
cctgcacagcagaacga-ccc-gtgaacgtgttatt-aacttatc-gagggagct-----
-----ttygttctctcaccgcc-tcggg-tgggat-gg------gtg-tcctagcgatgc
ccttctcatccgtcggcac-aacaac-caactcgggcgcggattgcgccaagg---aaca
-tttac-tg--aaaagagagcgtttgccc-aggacccggagacggtattctt-gggcttc
cg-ttttcctctttt---tt--aaatctataacgactctcggcaacggatatctcggctc
tcgcatcgatgaagaacgcagcaaaatgcgatacttggtgtgaattgcagaatcccgtga
atcatcgagtttttgaacgcaagttgcgcccgaagccattcggccgagggcacgtctgcc
tgggtgtcacgtaaacgtcactcccaacc-aat-----ttct----------------gg
-ttgatggagcggaaattggcttcccgtgag-cct-tga--gctcgtggttggcctaaat
atcgagtctgcggctgaaa-ggccttcgacaatcggtggttgt-aaagaccctctgagt-
gtgtcg-------ttgctcg-aaagctgtaggaa-tctcaaga-ccctttcatgta----
------------acaaatcgcgacc----------------------
>Acalypha_amentacea_palauensis_E_LR22594
------------------------------------------------------tcgaaa
cctgcatagcagaacga-cct-gtgaatgtgttatc-aatttatc-gagagagca-----
-----ttcgctctctcatcgcc-tcggg-tgggac-gg------gtg-tcctagcgatgc
tcttctcattcgtcggcac-aacaac-taactcgggcgcggattgcgccaagg---aaca
-tttac-tg-aaaaagagagtgtttgctt-tggacccagagatggtgctcca-gggctta
ca-ttttcctctttc---ta--aaatctataacgactctcggcaacggatatctcggctc
tcgcatcgatgaagaacgcagcaaaatgcgatacttggtgtgaattgcagaatcacgtga
atcatcgagtttttgaacgcaagttgcgcccaaagccattcggccgagggcacgtctgcc
tgggtgtcacgtaaatgtcactcccaacc-aaa-----tttt----------------gg
-ttgatggagtggaaattggtctcccgtgag-ctt-cga--gtttgtggttgacctaaat
atagagtccgcggctgaac-ggccttcgacaatcggtggttgtaaaagaccctctgaat-
gtgtcg-------ttgcttg-aaagctgttggaattctcaaag-accctttcattt----
------------aaaaatcgcgacc----------------------
>Acalypha_amentacea_amentacea_VS_SR54
------------------------------------------------------tcgaaa
cctgcatagcagaacga-cct-gtgaacgtgttatc-aatttatc-gagagagta-----
-----ttcgctctctcatcgcc-tcggg-cgggac-gg------gtg-tcctagcgatgc
ccttctcattcgtcggcac-aacaac-taactcgggcgcggattgcgccaagg---aaca
-tttac-tg-aaaaagagagtgtttgctc-tggacccggagacggtgctcct-gggcttg
ca-ttttcctctttc---t---aaatctataacgactctcggcaacggatatctcggctc
tcgcatcgatgaagaacgcagcaaaatgcgatacttggtgtgaattgcagaatcccgtga
atcatcgagtttttgaacgcaagttgcgcccaaagccattcggccgagggcacgtctgcc
tgggtgtcacgtaaacgtcactcccaacc-aaa-----tttt----------------tg
-ttgatggagcggaaattggtctcccgtgag-cct-cga--gcttgtggttggcctaaat
atcgagtctgcggctgaac-ggccttcgacaatcggtggttgt-aaagaccctctgagt-
gtgtcg-------ttgcttg-aaagctgtaggaa-atctcaga-ccc-tttaactt----
------------aaaaatcgcgacc----------------------
>Acalypha_amblyodonta_JAR_6436
------------------------------------------------------tcgaat
cctgcgtagcagaacaa-ccc-gtgaacgtgttata-aacttatc-gagagagca-----
-----tctgctctctcactgcc-tcggg-cgagat-ng------gtg-ttctagtgatgc
ccttctcgtcccttggcat-aacaac-caactcgggcgcggattgcgccaagg---aaca
-tttac-tt-aaaaagagagcgtttgctc-gggactcggagacgattctcct-gagcttg
cg-ttt--cctttta---c---aaatttataacgactctcggcaacggatatctcggctc
tcgcatcgatgaagaacgcagcaaaatgcgatacttggtgtgaattgcagaatcccgtga
atcatcgagtttttgaacgcaagttgcgcccaaagccattcggccgagggcacgtctgcc
tgggtgtcacgtaaacgtcacttccaacc-gaa-----ttca----------------gg
-ttgacgcagtggaaattggcctcccgtgag-cct-cga--gctcgtggttggcctaaat
atcgagttcgcggctgaac-ggccttcgacaatcggtggttgt-aaataccctctgagt-
gtgccg-------ttggtcg-aaagctgtaagaa-tctcaaga-cccttttt--------
-----------aaataatcgcgacc----------------------
>Acalypha_alopecuroidea_CR_2593
------------------------------------------------------tcgaaa
cctgcanagcagaacga-ccc-gtgaacgtgttatc-aacctatc-gagggagca-----
------tcgctctctcnttgcc-tcggg-tggga--gg------gcg-tcctagcgatg-
ccttcctatctganggcac-tacaac-caactcgggcgcggattgcgccaagg---aaca
-tttat-tg-aaaaagagagcgtctgctc-gggacccggagacggtgctccc--ggcttg
cg-ttttcctctttc---t---aaatctataacgactctcggcaacggatatctcggctc
tcgcatcgatgaagaacgcagcaaaatgcgatacttggtgtgaattgcagaatcccgtga
atcatcgagtttttgaacgcaagttgcgcccaaagccattcggccgagggcacgtctgcc
tgggtgtcacgtaaacgtcactcccaacc-aaa-----ttac----------------gg
-ttgatggagcggaaattggcctcccatggg-ctcacga--gctcgtggttggcctaaat
atcgagtccgtggctgaat-ggccttcgacaatcggtggttga-atagaccctctgagc-
gtgtcg-------ttgtccg-gaagctgctggaa-actcaaga-ccctttcaatct----
------------aaaaatcgcgacc----------------------
>Acalypha_allenii_S_203
------------------------------------------------------tcgaaa
cctgcatagcagaacga-ccc-gcgaacgtgttatc-aacttatt-gagggacta-----
-----tttgctccctcatcgcc-tcgggacgggac-gg------gtg-tcctagtgatgc
tcttcccactcgttggcat-aacaac-caactngggcgcggattgcgccaagg---aaca
-tttac-tg--aaaagagagcgtttggtc-gggacccggagacggtgttcct-ggacttg
cgtttatcctctttc---t---caatctataacgactctcggcaacggatatctcggctc
tcgcatcgatgaagaacgcagcaaaatgcgatacttggtgtgaattgcagaatcccgtga
atcatcgagtttttgaacgcaagttgcgcccaaagccattcggccgagggcacgtctgcc
tgggtgtcacgtaaacgtcactcccaacc-aaa-----tttc----------------gg
-ttgatggagcgraaattggcctcccgtgtg-cct-cga--gctcgtggttggcctaaat
atcgagtctgcggctgaac-ggccttcgacaatcggtggttgt-agagaccctctgaac-
ctgtcg-------ttgctcg-aaagctgtatgaa-tctcatag-acccttttattt----
-----------aaaaaatcgcgacc----------------------
>Acalypha_aliena_VWS_1243
------------------------------------------------------tcgaaa
cctgcatagcagaacga-ccc-gagaacgtgtaatc-aaactatc-gagggagca-----
-----cccgctccctcattgcc-tcggg-cggga--gg------gtg-tcctagcgatg-
ccttctcatccgatggcac-aacaac-caactcgggcgcggattgcgccaagg---aaca
-tttat-tg-aaaaagagagcgtctgctc-gggacccggagacggtgctctc-gggcttg
cg-ttttcctctttc---t---aattctataacgactctcggcaacggatatctcggctc
tcgcatcgatgaagaacgcagcaaaatgcgatacttggtgtgaattgcagaatcccgtga
atcatcgagtttttgaacgcaagttgcgcccaaagccattcggccgagggcacgtctgcc
tgggtgtcacgtaaacgtcactcccaacc-aaa-----ttct----------------gg
-ttgatggagcggaatttggcctcccgtggg-ccc-cga--gctcgtggttggcctaaat
atcgagtccgtggctgaac--gccttcgacaatcggtggttga-acagaccctctgagt-
gtgtcg-------ttgtccg-aaagccgcgggaa-tctcaaga-cccttcca--tt----
------------aaaaatcgcgatc----------------------
>Acalypha_acrogyna_H_1959
------------------------------------------------------tcgaaa
cctgcatagcagaacga-ccc-gtgaacgtgttat--aacaaatc-gagggagca-----
-----ttcgctacctcactgct-gcggg-agggat-gg------atg-tcctagcgatgt
ccttctctttcgtcggctt-aacaac-caactcgggcgcggattgcgccaagg---aaca
-ttcaa-tg--aaaagagagcgcatgctg-tggacccggagacggtgctcct-ggcattg
cg-tttccctctttc---t---aaaaccataacgactctcggcaacggatatctcggctc
tcgcatcgatgaagaacgcagcaaaatgcgatacttggtgtgaattgcagaatcccgtga
atcatcgagtttttgaacgcaagttgcgcccaaagccttctggccgagggcacgtctgcc
tgggtgtcacgtaaacgtcgctcccaacc-aaa-----ttct----------------gg
-ttgcaggagcggagattggcctcccgtgag-cca-tgc--gctcgtggttggcctaaaa
atcgagtgcagggctgaac-ggcc-tcgacaatcggtggttgt-aaagaccctctgagc-
ctgtcg-------tgagcca-caagcctttggac-tcttagac-cctttcga--tt----
------------taaaaccgcgacc----------------------
>Acalypha_acmophylla_KC_0331
------------------------------------------------------tcgaaa
cctgcacagcagaacga-ccc-gtgaacgtgttatc-aacaaatc-gagggagca-----
-----tycgctctctcaatgct-gcggg-tgggat-gg------gtg-tcctagtgatgt
ccctctcatccgtcggctt-aacaac-caactcgggcgcggattgcgccaagg---aaca
-ttcaa-tg--aaaagagagcgtttgttc-gggacccggagacggtgctcct-gggcttg
cg-tttccctatttc---t---aaatctataacgactctcggcaacggatatctcggctc
tcgcatcgatgaagaacgcagcaaaatgcgatacttggtgtgaattgcagaatcccgtga
atcatcgagtttttgaacgcaagttgcgcccaaagccattcggccgagggcacgtctgcc
tgggtgtcacgtaaacgtcactcccaacc-aaa-----tgct----------------gg
-ttgaaggagcggaaattggcctcccatgag-cca-tgc--gctcgtggttggcctaaat
atcgagtccgtggctgaac-ggccttcgacaatcggtggttgt-aaagaccctctgaat-
gtgtcg-------ttgctcg-aacgctgcaggaa-tctcaaga-cccttttattta----
------------caaaatcgcgacc----------------------
