# Supplementary material for: Three new species of Acalypha L. (Euphorbiaceae, Acalyphoideae) from Tanzania and Angola and their conservation status
Source: PLoS One. 2025 Oct 29;20(10):e0332588. doi: 10.1371/journal.pone.0332588 (PMC12571263; doi:10.1371/journal.pone.0332588)
Supplement: S1 File — (ZIP) [file pone.0332588.s003.zip › ADN/its_mafft_trimal_newspecies.fasta]

>Micrococca_capensis_AKB_7617
tcgaaacctgctttgcagaacaacccgcgaatgtgttacaaaattgatggtcatctgcct
ctaatatgtcctgatccggcaagggatcttgcatcttcttttggattcaaccaaccccgg
cgcggaatgcgccaaggaaaatgaaatgaaatggtcgagttgccttgagcatcgggaacg
atgagctttggttatctgtccaatcttgaaaaataaaatgactctcggcaacggatatct
cggctctcgcatcgatgaagaacgcagcaaaatgcgatacttggtgtgaattgcagaatc
ccgtgaatcatcgagtttttgaacgcaagttgcgcccgaagcctttggttgagggcacgt
ctgcctgggtgtcacacaactgttgcccttaaatcctctgaggagggcggaatatggcct
cccgtatgccatgtgcttgcggttgacctaaaatatgagtcctgagattgatgcacgaca
atcggtggttgtaagaccctttaaattcgttgttagtcactatcgggatacataagacct
catatt
>Mareya_micrantha_W_1042
tcgaaacctgcaccgcagaacgacccgtgaacgtgtgttgacacgaagagggagcctgct
acctcgatgccgatggggggaggcgtactcgaccccatcgtcggccccaaccaaccccgg
cgcggaaagcgccaaggaacatgtaatgaaaagagggtgcggctgcggacctcggaaacg
acgcgtccggcatgcacgtcctctttcgaaaacagaaacgactctcggcaacggatatct
cggctcttgcatcgatgaagaacgcagcaaaatgcgatacttggtgtgaattgcagaatc
ccgtgaatcatcgagtttttgaacgcaagttgcgcccgaagccttcggtcgagggcacgt
ctgcctgggtgtcacgcaaangttgcccctacaccctttggtgggagcggatgttggcct
cccgttagccgtgcgctggcggttggcctaaaaacggagcgctcggctgtatgcgcgacg
atcggtggttgtaagaccctgttaagacgtcgtgaacggcagtcgacgggcgcgagacct
ccgacc
>Erythrococca_natalensis_AKB_8445
tcaacccctggtctgcagtacgacccgtgaacgtgttacaaaactgatggacgttcgcct
ctgatatgtctcgaaccgatgggaggtctcgcaccttctctcggatttaaccaaccccgg
cgcggaatgcgccaaggaacatgaaatgaaaaggtcgagctgcctcgagcatcggaaacg
gtgacctcggcatgtgcgtccgatttcaaaaactgaaacgactctcggcaacggatatct
cggctctcgcatcgatgaagaacgcagcaaaatgcgatacttggtgtgaattgcagaatc
ccgtgaatcatcgagtttttgaacgcaagttgcgcccgaagccttcggccgagggcacgt
ctgcctgggtgtcacgcaactgtcgcctccatatcctctttgggaggcggaatatggcct
cccgcacgccacatgcttgcggttggcctaaaatatgagtccccagactgatgcacggca
atcggtggttgtgagnccctctaaaatcgccgtcagtcagtatcgggacacccaagacct
cgtacc
>Bernardia_viridis_R_4552
tcgatacctgcactgcagaacgacccgtgaacatgtttaacaaatgggggatgatgcgtc
ctcataccccatgggctggtgggggaa-ccgtctcat---tggccaaaaaccaaccccgg
cgcaggacgcgccaaggaacattatacaaaaagggaacgctgctgcatgccctggaaaca
gtgtgcctgacatgcgaatcctattttatgaaacataacgactctcggcaacggatatct
tggctctcgcatcgatgaagaacgcagcaaaatgcgatacttggtgtgaattgcagaatc
ccgtgaatcatcgagtttttgaacgcaagttgcgcccaaagcctctggccgagggcacgt
ctgcctgggtgtcacgcaaccgtcgcccccctcaccctgggcctgggcggataatggcct
cccgtcagcatcgagcttgcggttggcctaaaaataatgtccactgcaaaggacacgaca
atcggtggttgctagaccctctgccc-agtcgcatgccggcgcaatgaggcaaaagagct
ccaatc
>Acalypha_wilmsii_AKB_11219
--------tgcaaagcagaacgacccgtgaacgtgtttacatgctgagggagcatctgct
ctctcaatgccacgggagggaggatagtccttctctttcgttggcttcaaccaactcgga
cgcggattgcgtcaaggaaaattaaatgagaagagagcgtttgcttgggacccggagacg
gtgtttccagcttgcgtttactctttctaaatctataacgactctcggcaacggatatct
cggctctcgcatcgatgaagaacgcagcaaaatgcgatacttggtgtgaattgcagaatc
ccgtgaatcatcgagtttttgaacgcaagttgcgcccaaagccttcggccgagggcacgt
ctgcctgggtgtcacgtaaacgtcactccaaacctgttggtttggagcggaaattggcct
cccgtgagccttgagctcgtggttggcctaaatatcgagttcgtggttgaacgctcgaca
atcggtggttgtaagaccctctgagcctgtcgtngcctgatgccaatgcacttaagacca
aaaacc
>Acalypha_wilkesiana_VWS_3196
tcgaaacctgcatagcagaacgacctgtgaatgtgtttatttatcgagagagcattcgct
ctctcatcgcctcgggtgggagggtgattcttctcattcgtcggcaccaactaactcggg
cgcggattgcgccaaggaacatttactgaaaagagagtgtttgctttggacccagagatg
gtgctccaggcttacatttcctctttctaaatctataacgactctcggcaacggatatct
cggctctcgcatcgatgaagaacgcagcaaaatgcgatacttggtgtgaattgcagaatc
acgtgaatcatcgagtttttgaacgcaagttgcgcccaaagccttcggccgagggcacgt
ctgcctgggtgtcacgtaaatgtcactcccaaccttttggttgggagtggaaattggtct
cccgtgagcttcgagttcgtggttgacctaaatatagagtccgcggctgaacgctcgaca
atcggtggttgtaagaccctctgaatgtgtcgttgcttgaagctgttggactcaaagaca
aaaatc
>Acalypha_welwitschiana_RS_5713
tcgaaacctgcatagcagaacgactcgtgaacgtgtttacatatcgagagagcatttgct
atctcaacgcctcgggcgggatggtggcctttctcacccgttggcaccaaccaattcggg
cgcggattgcgccaaggattattcaatgaaaagagagcgattgcccgggacccggagacg
gtgctcctgactttcgtttcctctttctaaatctataacgactctcggcaacggatatct
cggctctcgcatcgatgaagaacgcagcaaaatgcgatacttggtgtgaattgcagaatc
ccgtgaatcatcgagtttttgaacgcaagttgcgcccaaagccttcggccgagggcacgt
ctgcctgggtgtcacgtaaacgtcactcccaaccatttggttgggagcggaaattggcct
cccgcgagctctgagctcacggttggcctaaatattgagtccgcggctgaacgcttgaca
atcggtggctgtaagaccctctgagcgtgtcattgcccgaagttgtgggactcatgacca
aaaatc
>Acalypha_vulneraria_R_2110
tcgaaacctgcatagcagaacgacccgtgaacgtgtttactcatcgagggagctttcgtt
ctctcaccgcctcgggtgggagtgtgatccttctcatccgtcggcatcaaccaactcggg
cgcggattgcgccaaggaacatttaccgaaaagagagcgtttgcccaggacccggagacg
gtattcttggctttcgtttcctctttttaaatctataacgactctcggcaacggatatct
cggctctcgcatcgatgaagaacgcagcaaaatgcgatacttggtgtgaattgcagaatc
ccgtgaatcatcgagtttttgaacgcaagttgcgcccgaagccttcggccgagggcacgt
ctgcctgggtgtcacgtaaacgtcactcccaaccttctggttgggagcggaaattggctt
cccgtgagcctcgagctcgtggttggcctaaatatcgagtccgcggctgaacgctcgaca
atcggtggttgtaagaccctctgagtgtgtcgttgctcgatgctgcaggactcaagacca
caaatc
>Acalypha_volkensii_M_1152
tcgaaacctgcacagcagaacgacccgtgaacgtgtttactcatcgggggagctttcgct
ctctcactgcctcgggtgggagtgtgatgcttctcattcgtcggcaccaaccaactcggg
cgcggattgcgccaaggaacaattactgaaaagagagtgtttgctcgggacccggagacg
gtgctcctggcttgcatttcctttttctaaatctataacgactctcggcaacggatatct
cggctctcgcatcgatgaagaacgcagcaaaatgcgatacttggtgtgaattgcagaatc
ccgtgaatcatcgagtttttgaacgcaagttgcgcccaaagccttcggctgagggcacgt
ctgcctgggtgtcacgtaaacgtcactcccaacctttcggttgggagcggaaattggcct
ccngtgagccttgtgctcgtggttggcctaaatatcgagttcgcggctgaacgctcgaca
atcggtggttgtaagactctctgagtgtgtcgttgctcgaagccgcaggactcaagggca
aaaatc
>Acalypha_virginica_GL_2342
tcgaaacctgcctagcagaacgacccgtgaacgtgtttacttactgagggatcattcggt
ctctcatcgccccgggcgggagggcgatccttctcgtccgtcggcatcaaccaactcggg
cgcggattgcgccaaggaacaattactgaaaagagagcgtttgcttgggacccggagacg
gtgctcccggcttgcgtatcctctttctaaatctataacgactctcggcaacggatatct
cggctctcgcatcgatgaagaacgtagcaaaatgcgatacttggtgtgaattgcagaatc
ccgtgaatcatcgagtttttgaacgcaagttgcgcccaaagccttcggccgagggcacgt
cttcctgggtgtcacgtaaacgtcacttccaaccttttggttgggagcggaaattggcct
cccgtgagccctgagctcgtggctggcctaaatatcgagttcgcggccgaacgctcgaca
atcggtggttgtaagaccctctgagtgtgtcgttgatcgaagctgcagaactcaagacca
aaaatc
>Acalypha_villosa_TC_73114
tcgaaacctgcacagcagaacgacccgcgaacatgtttacataccgagggagcaacagcg
acctcaatgctgcgggaggcacgactaaccttatctctcgtcggctccaaccaactcggg
cgcggattgcgccaaggaacattcaatgagaagagagcgtgtgctcgggacccggattcg
gtgctcctgacacacgttccctctttctaaaactataacgactctcggcaacggatatct
cggctctcgcatcgatgaagaacgcagcaaaatgcgatacttggtgtgaattgcagaatc
ccgtgaatcatcgagtttttgaacgcaagttgcgcccgaagcctttggtcgagggcacgt
ctgcctgggtgtcacgtaaacgtctctcccaactttatggttgggagtggaaattggcct
cccgtgagccttgagctcgtggttggcctaaatatcgagtccagggccgaacgctcgaca
atcggtggttttaagaccctctgagcatgttgtgagctgaagccgtttggctcagaccct
gaaatc
>Acalypha_villicaus_G_ATBP_597
tcgaaacctgcatagcagaacgacccgtgaacgtgtttacaaattgagggagctcaggct
ctctcatcgccccaggtgggaggatgatccttctcacctgcaggcactaactaactcggg
cgcggattgcgccaaggaacatttactaaaaagagagcgctaggtcgggacctggagaca
gtgctcccgacttgcgtttcctcttttaaaatctataacgactctcggcaacggatatct
cggctctcgcatcgatgaagaacgcagcaaaatgcgatacttggtgtgaattgcagaatc
ccgtgaatcatcgagtttttgaacgcaagttgcgcccaaagccttcggccgagggcacgt
ctgcctgggtgtcacgtaaacgtcactcccaaccttttggttgggagcggatattggcct
cccatgagccttgagctcgtggttggcccaaatatcgagtccgcggctgaacgctcgact
atcggtggttgtaagaccctctgagtgtgtcgttgctcgaagctgtaggactcaaagacc
aaaatc
>Acalypha_vagans_VWS_2174
tcgaaacctgcatagcagaacgacccgcgaacgtgtttacctatcgagggagcgcttgct
ctctcgtcgcctagggtgggagggtgatccttctcatctganggcaccaaccaactcggg
cgcggattgcgccaaggaacaattattgaaaagagagcgtttgctnnggacccggagacg
gtgctcctggcttgcgtttcctctttctaaatctataacgactctcggcaacggatatct
cggctctcgcatcgatgaagaacgcagcaaaatgcgatacttggtgtgaattgcagaatc
ccgtgaatcatcgagtttttgaacgcaagttgcgcccaaagccttcggccgagggcacgt
ctgcctgggtgtcacgtaaacgtcactcccaaccttctggttgggagcggaaattggcct
cccatgggcctcgagctcgtggttggcctaaatatcgagtccgtggctgaacgctcgaca
atcggtggttgatagaccctctgagtgtgtcgttgttcgaagctgcaggaatcatgacca
aaaatc
>Acalypha_urophylla_LG_10809
tcgaaacctgcacagcagaacgacccgtgaacgtgtttacatatcgagggagcattcgct
ctctcaatgtcgcgggtgggagggttatccctctcatccgtcggctacaaccaactcggg
cgcggattgcgccaaggaacattcattgaaaagagagcgcttgctcgggacccggagacg
gtgcttctagcctgcgttccctctttcttaatctataacgactctcggcaacggatatct
cggctctcgcatcgatgaagaacgcagcaaaatgcgatacttggtgtgaattgcagaatc
ccgtgaatcatcgagtttttgaacgcaagttgcgcccaaagccttcggccgagggcacgt
ctgcctgggtgtcacgtaaacgtctctcccaacctgctggttgggagcggaaattggcct
cccatgaaccccgtgctcgtggttggcctaaatatcgagtccgtggccggacgctcgaca
atcggtggttgtatgaccctctgaacgtgtcgttgctcgaagccgcgggactcaaagacc
aaaatc
>Acalypha_trilaciniata_VWS_2092
tcgaaacctgcacagcagaacgacccgcgaacgtgttcactcactgagggagcgctcgct
ctctcattgcctaaggtgggtgggcgatccttctcatccgacggcaccaaccaactcggg
cgcggattgcgccaaggaacatctattgaaaagagagcgttcgctcgggacccggagacg
gtgctcctggcttgcgcttcctctttctaagtctataacgactctcggcaacggatatct
cggctctcgcatcgatgaagaacgcagcaaaatgcgatacttggtgtgaattgcagaatc
ccgtgaatcatcgagtttttgaacgcaagttgcgcccaaagccttcggccgagggcacgt
ctgcctgggtgtcacgtaaacgtcactcccaaccttacggttgggagcggaaattggcct
cccatgggccctgcgctcgtggttggcctaaatatcgagtccgtggctgaacgctcgaca
atcggtggttgatagaccctctgagcgtgtcgtcgtccgaagcttcgggactcaagacca
aaaatc
>Acalypha_synoica_VWS_1392
tcgaaacctgcacagcagaacgacccgtgaacgtgtttaactatcgagggagcacccgct
ctctcatcgcctcgggcgggagggtgatccttctcaatcgacggcactaactaactcggg
cgcggattgcgccaaggaacaattattcaaaagagagcgtatgctcgggacccggagacg
gtgctcctggcattcgtttcctctttgtaaatctataacgactctcggcaacggatatct
cggctctcgcatcgatgaagaacgcagcaaaatgcgatacttggtgtgaattgcagaatc
ccgtgaatcatcgagtttttgaacgcaagttgcgcccaaagccttcggccgagggcacgt
ctgcctgggtgtcacgtaaacgtcactcccaaccttatggttgggagcggaaattggcct
cccatgggccccgagctcgtggttggcctaaatatcgagtccgtggctgaacgctcgaca
atcggtggttgatagaccctctgagcatgtcgttgtccgaagcttcaggactcaagacca
aaaatc
>Acalypha_subviscida_Z_10516
tcgaaacctgcacagcagaacgacccgtgaacgtgtttaactatcgagggagcacccgct
ctctcatcgcctcgggcgggagggtgatccttctcaatcgacggcaccaactaactcggg
cgcggattgcgccaaggaacatttattcaaaagagagcgtatgctcgggacccggagacg
gtgttcctggcattcgtttcctctttgtaaatctataacgactctcggcaacggatatct
cggctctcgcatcgatgaagaacgcagcaaaatgcgatacttggtgtgaattgcagaatc
ccgtgaatcatcgagtttttgaacgcaagttgcgcccaaagcctttggccgagggcacgt
ctgcctgggtgtcacgtaaacgtcactcccaaccttctggttgggagcggaacttggcct
cccatgggccccgagctcgtggttggcctaaatatcgagtccgtggctgaacgctcgaca
atcggtggttgatagaccctctgagcatgtcgctgtccgaagcttcaggactcaagacca
aaaatc
>Acalypha_stricta_V_743
tcgaaacctgcctagcagaacaacccgtgaacgtgtttacttatcgagggaacattcgtt
ctctcatcgcctcgggtgggatggtggtccttctcatctgtaggcatcaaccaactcggg
cgcggattgcgccaaggaacatttactgaaaagagagcggttgctcaggacccggagacg
gtgctcttggctttcgtatcctcttt-taaatctataacgactctcggcaacggatatct
cggctctcgcatcgatgaagaacgcagcaaaatgcgatacttggtgtgaattgcagaatc
ccgtgaatcatcgagtttttgaacgcaagttgcgcccaaagccttcggctgagggcacgt
ctgcctgggtgtcacgtaaacgtcactcctaaccttatggttgggagcggaaattggcct
cccgtgagtcacgagctcgtggttggcctaaatatcaagttcgtggctgaacgctcgaca
atcggtggttgtaagactctctgagtgtgtcgttggtctaagcaatagaactgaagacca
aaaatc
>Acalypha_stachyura_H_23994
tcgaaacctgcctagcagaacaacccgtgaacgtgtttacttatcgagggagcatttgct
ctctcatcgcctcgggtgggagggtgatccttctcatccgtcggcaccaaccaactcggg
cgcggattgcgccaaggaacatatattgaaaagagagcgtttgctcgggacccggagacg
gtgctcttggcttgcgcatcctctttctaaaattataacgactctcggcaacggatatct
cggctctcgcctcnatgaagaacgtagcaaaatgcgatacttggtgtgaattgcagaatc
ccgtgaatcatcgagtttttgaacgcaagttgcgcccaaagccttcggccgagggcacgt
ctgcctgggtgtcacgtaaacgtcacttccaaccttctggttgggagcggaaattggcct
cccgtgagccccgagctcgtggttggcctaaatatagagttcgtggctgaacgctcgaca
atcggtggttgtaagaccctctgaatgcgtcgttggtcgaagctgcaaaactcaagacca
aatatc
>Acalypha_spachiana_LG_10856
tcgaaacctgcacagcagaacgacccgtgaacgtgtttacatatcgagggagcattcgct
ctctcaatgtcgcgggtgggagggttatccccctcatccgtcggctacaaccaactcggg
cgcggattgcgccaaggaacattcattgaaaagagagcgcttgctcgggacccggagacg
gtgcttctagcctgcgttccctctttcttaatctataacgactctcggcaacggatatct
cggctctcgcatcgatgaagaacgcagcaaaatgcgatacttggtgtgaattgcagaatc
ccgtgaatcatcgagtttttgaacgcaagttgcgcccaaagccttcggccgagggcacgt
ctgcctgggtgtcacgtaaacgtctctcccaacctgctggttgggagcggaaattggcct
cccatgaaccccgtgctcgtggttggcctaaatatcgagtccgtggccggacgctcgaca
atcggtggttgtatgaccctctgaacgtgtcgttgctcgaagccgcgggactcaaagacc
aaaatc
>Acalypha_siamensis_siamensis_VS_SR52
tcgaaacctgcatagcagaacgacccgtgaacgtgtttacaaaccgagggagcatccgct
ctctcawtgctgcgggtgggagggtgacccttctcatccgtcggcttcaaccaactcggg
cgcggattgcgccaaggaacattcaatgagaagagagcgtttgctcgggacccggagacg
gtgctcctggcttgcgttccctctttctaaatctataacgactctcggcaacggatatct
cggctctcgcatcgatgaagaacgcagcaaaatgcgatacttggtgtgaattgcagaatc
ccgtgaatcatcgagtttttgaacgcaagttgcgcccaaagccttcggccgagggcacgt
ctgcctgggtgtcacgtaaacgtcactcccaacctgctggttgggagcggaaattggcct
cccgtgagccacgngctcgtggttggcctaaatatcgagtccgcggcngaacgctcgaca
atcggtggttgtaannccnt-nnnannnnnnnntnnnnnannnnwnnggrctcaagaccc
aaaatc
>Acalypha_setosa_VWS_1969
tcgaaacctgcatagcagaacgacccgtgaacgtgttcacctatcgagggagcgttcgct
ctctcatcgcctcgggtgggagggcgatccttctcatcttatggcaccaaccaactcggg
cgcggattgcgccaaggaacatttattgaaaagagagcgtttgctcgggacccggagacg
gtgctcctggcttgcgtttcctctttctaaatctataacgactctcggcaacggatatct
cggctctcgcatcgatgaagaacgcagcaaaatgcgatacttggtgtgaattgcagaatc
ccgtgaatcatcgagtttttgaacgcaagttgcgcccaaagccttcggccgagggcacgt
ctgcctgggtgtcacgtaaacgtcactcccaaccttatggttgggagcggaaattggcct
cccatggacctcgagctcgtggttggcctaaataatcagtctgtggctgaacgctcgaca
atcggtggttgatagaccctctgagtgtgtcgttgttcggagctgcaggatgaaagacca
aaaatc
>Acalypha_schlechtendaliana_MG_7708
tcgaaacctgcaaagcagaacgacccgtgaacgtgtttacatactgggggagcactcgcg
acctcaatgctncgggagggatgactacccttctctctcgtcggctccaaccaactcggg
cgcggattgcgtcaaggaacattcaatgagaagagagcgtgtgctcgggacccggattcg
gatctcctggcacgcgttccctctttctaaatctataacgactctcggcaacggatatct
cggctctcgcatcgatgaagaacgcagcaaaatgcgatacttggtgtgaattgcagaatc
ccgtgaatcatcgagtttttgaacgcaagttgcgcccaaagcctttggccgagggcacgt
ctgcctgggtgtcacgtaaacgtctctcccgaccttatggttgggagtggaaattggcct
cccgtgagccctgtgctcgtggttggcctaaatatcgagtccatggctgaacgctcgaca
atcggtggttttaagaccctctgagcctgtcgttagccgaagcc--tggactcagaccct
aaaatc
>Acalypha_schiedeana_VWS_1715
tcgaaacctgcatagcagaacgacccgtgaacgtgttcactcatcgagggagcactcgct
ctctcatcgcctcgggcgggagggtgatccttctcatccgacggcaccaaccaactcggg
cgcggattgcgccaaggaacatttattgaaaagagagcgtctgctcgggacccggagacg
gtgctcccggcttgcgtttcctctttctagatctataacgactctcggcaacggatatct
cggctctcgcatcgatgaagaacgcagcaaaatgcgatacttggtg--------------
------------------------------------------------------------
------------------------------------------------------------
------------------------------------------------------------
------------------------------------------------------------
------
>Acalypha_scandens_B_1673
tcgaaacctgccaagcagaacaacccgcgaacgtgtttactcttcgaggggccatctggc
ctctcatcgcctcgggtgg-------atacttctcatctgcaggcatcaaccaactcggg
cgcggattgcgccaaggaacatttactgaaaggagagcgtttgcttggggtccggagacg
gtactcccagcttgcgcaccctctttctaaatctataacgactctcggcaacggatatct
cggctctcgcatcgatgaagaacgcagcaaaatgcgatacttggtgtgaattgcagaatc
ccgtgaatcatcgagtttttgaacgcaagttgcgcccaaagccttcggctgagggcacgt
ctgcctgggtgtcacgtaaacgtcacttccaaccttctggttgggagtggaaattggcct
cccgtgaaccccaagttcgtggttggcctaaatatcgagtttgcggctgaacgctcaaca
atcggtggttgtaagaccctctgagtgtgttgttggcaaaggctgcaagacgcaagacca
ataatc
>Acalypha_saxicola_R_6093
tcgaaacctgcacagcagaacgacccgtgaacgtgttcaaatatcgagggagcactcgct
ctctcatcgcctcgggtgggagggcgatccttctcatccgatggcaccaaccaactcggg
cgcggattgcgccaaggaacatatattgaaaagagagcgtctgctcgggacccggagacg
gtgctcccggcttgcgtttcctctttctaaatctataacgactctcggcaacggatatct
cggctctcgcatcgatgaagaacgcagcaaaatgcgatacttggtgtgaattgcagaatc
ccgtgaatcatcgagtttttgaacgcaagttgcgcccaaagccttcggccgagggcacgt
ctgcctgggtgtcacgtaaacgtcactcccaaccttctggttgggagcggaaattggcct
cccgtgggccctgagctcgtggttggcctaaatatcgagtccgtggctgaacgctcgaca
ttcggtggttgatagaccctctgagcgtgtcgttgtccgaagctgcaggactcaagacca
aaaatc
>Acalypha_salvadorensis_C_3578
tcgaaacctgcatagcagaacgacccgtgaacgtgttcaactatcgagggagcacccgct
ctctcattgcctcgggcgggagggtgatccttctcatccgatggcaccaaccaactcggg
cgcggattgcgccaaggaacatttattgaaaagagagcgtctgcccgggacccggagacg
gtgctcctggcttgcgtttcctctttctaattctataacgactctcggcaacggatatct
cggctctcgcatcgatgaagaacgcagcaaaatgcgatacttggtgtgaattgcagaatc
ccgtgaatcatcgagtttttgaacgcaagttgcgcccaaagccttcggccgagggcacgt
ctgcctgggtgtcacgtaaacgtcactcccaaccttttggttgggagcggaaattggcct
cccatgggccccgagctcgtggctggcctaaatatcgagtccgtggctgaacgctcgaca
atcggtggttgacagaccctctgagtgtgtcgttgtccgaagcctcaggactcaagacca
aaaatc
>Acalypha_rubroserrata_VWS_1374
tcgaaacctgcacagcagaacgacccgtgaacgtgtttaactatcgagggagcactcgct
ctctcatcgcctcgggcgggagggtgatccttctcaatcgacggcaccaactaactcggg
cgcggattgcgccaaggaacattcattcaaaagagagcgtatgctcgggacccggagacg
gtgctcctggcattcgtttcctctttgtaaatctataacgactctcggcaacggatatct
cggctctcgcatcgatgaagaacgcagcaaaatgcgatacttggtgtgaattgcagaatc
ccgtgaatcatcgagtttttgaacgcaagttgcgcccaaagccttcggccgagggcacgt
ctgcctgggtgtcacgtaaacgtcactcccaacctcctggttgggagcggaaattggcct
cccatgggccccgagctcgtggttggcctaaatatcgagtccgtggctgaacgctcgaca
atcggtggttgatagaccctctgagcatgtcgttgtccgaagcttcaggactcaagacca
aaaatc
>Acalypha_rhomboidea_GL_2316
tcgaaacctgcctagcagaacgacccgtgaacgtgtttacttactgagggatcattcggt
ctctcattgccccgggcgggagggtgacccttctcgtccgtcggcatcaaccaactcggg
cgcggattgcgccaaggaacaattactgaaaagagagcgtttgctcgggacccggagacg
gtgctcctggcttgcgtgtcctctttctaaatctataacgactctcggcaacggatatct
cggctctcgcatcgatgaagaacgtagcaaaatgcgatacttggtgtgaattgcagaatc
ccgtgaatcatcgagtttttgaacgcaagttgcgcccaaagccttcggccgagggcacgt
ctgcctgggtgtcacgtaaacgtcacttccaaccttttggttgggagcggaaattggcct
cccgtgagccctgagctcgtggctggcctaaatatcgagttcgcggctgaacgctcgaca
atcggtggttgtaagaccctctgagtgtgtcgttgatcgaagccgcgtgactcaagacca
aaaatc
>Acalypha_rhombifolia_VWS_2446
tcgaaacctgcatagcagaacgacccgtgaacgtgttcaactatcgagggagcacccgct
ctctcatcgcctcgggcgggagggtgatccttctcaatcgatggcaccaactaactcggg
cgcggattgcgccaaggaacatttattcaaaagagagcgtatgctcgggacccggagacg
gtgctcctggcttgcgtttcctctttgtaaatctataacgactctcggcaacggatatct
cggctctcgcatcgatgaagaacgcagcaaaatgcgatacttggtgtgaattgcagaatc
ccgtgaatcatcgagtttttgaacgcaagttgcgcccaaagccttcggcagagggcacgt
ctgcctgggtgtcacgtaaacgtcactcccaaccttgtggttgggagcggaaattggcct
cccatgggccccgagctcgtggttggcctaaatattgagtccgtggctgaacgctcgaca
atcggtggttgatagaccctctgagcatgtcgttgttcgaagcttcaggactcaagacca
aaaatc
>Acalypha_rafaelensis_E_1779
tcgaaacctgcatagcagaacgacccgtgaacgtgttcacttatcgagggagcgctcgct
ctctcatcgcctcgggtgggagggtgatccttctcatccgatggcaccaaccaactcggg
cgcggattgcgccaaggaacatttattgaaaagagagcgtatgctcgggacccggatacg
gtgctcctggcttgcgtttcctctttctagatctataacgactctcggcaacggatatct
cggctctcgcatcgatgaagaacgcagcaaaatgcgatacttggtgtgaattgcagaatc
ccgtgaatcatcgagtttttgaacgcaagttgcgcccaaagccttcggccgagggcacgt
ctgcctgggtgtcacgtaaacgtcactcccaaccttgtggttgggagcggatattggcct
cccatgggccccgagctcgtggttggcctaaatatcgagtccgtggctgaacgctcgaca
atcggtggttgatagactctctgagtgtgtcgttgcccgaagctgcaggactcaagacca
aaaatc
>Acalypha_radula_LG_10758
tcgaaacctgcacagcagaacgacccgtgaacatgtttacttatcgagggagcttttgtt
ctctcaccgcctcgggtgggagggtgatccttctcagccgtaggcatcaaccaactcggg
cgcggattgcgccaaggaacatttactgaaaagagagcgtttgcccaggacccggagacg
gtattcttggcttccgtttcctctttttaaatctataacgactctcggcaacggatatct
cggctctcgcatcgatgaagaacgcagcaaaatgcgatacttggtgtgaattgcagaatc
ccgtgaatcatcgagtttttgaacgcaagttgcgcccgaagccttcggccgagggcacgt
ctgcctgggtgtcacgtaaacgtcrctcccaaccttctggttgggagcggaaattggctt
cccgtgagccttgagctcgtggttggcctaaatatcgagtccgtggctgaacgctcgaca
atcggtggttgtaagaccctctgagtgtgtcgttgctcgaagctgcaggactcaagacca
caaatc
>Acalypha_pubiflora_australica_GL_2370
tcgaagcctgcacagcagaacgacccgtgaacgtgtttactcactgggggagcgtcagct
ctctcgtagcctcgggtgggagggcgatccttctcatccgtcggcaacaaccaactcggg
cgcggattgcgccaaggaacattcaataaaaagggagcgtacgctcggtacccggagacg
gtgctgctggcttgcgtttcctctttctaaatttataacgactctcggcaacggatatct
cggctctcgcatcgatgaagaacgcagcaaaatgcgatacttggtgtgaattgcagaatc
ccgtgaatcatcgagtttttgaacgcaagttgcgcccgaagccttcggccgagggcacgt
ctgcctgggtgtcacgtaaacgtcactcccaaccttacggttgggagcggaaattggcct
cccgtgggcctcgagctcgtggttggcctaaatattgagtccgtggctgaacgctcgaca
atcggtggttgtatgactctctgagcttgtcgtggcccgaagttgcaggaatcgagacca
aaaatc
>Acalypha_psilostachya_S_122
tcgaaacctgcatagcagaacgacccgtgaacgtgtttactcattgagggagcatttgct
ctctcgccgcctcgggtggcggggtcatcctcatcatccgtaggcaacaaccaactcggg
cgcggattgcgccaaggaaaatataacgaaaagagagcgtttgttcgggacccggagacg
gtgttcctggcttgcgcctcctctttctcaatctacaacgactctcggcaacggatatct
cggctctcgcatcgatgaagaacgcagcaaaatgcgatacttggtgtgaattgcagaatc
ccgtgaatcatcgagtttttgaacgcaagttgcgcccgaagccttcggccgagggcacgt
ctgcctgggtgtcacgtaaacgtcactccacaccttttggttgggagcggaaattggcct
cccgtaagccccgagcttgtggttggcctaaatatcgagtccgcggctgaacgctcgaca
atcggtggttgtatgaccctctgagcgtgtcgttgcccgaagccgatgtgctcaagacca
aaaatc
>Acalypha_portoricensis_L_11498
tcgaaacctgcacagcagaacgacccgcgaacgtgttcactcatcgagagagcactcgct
ctctcatcgcctcgggcgggagggcgatncttctcgtccgacggcaccaaccaactcggg
cgcggattgcgccaaggaacattcattgaaaagagagcgtatgctcgggacccggagacg
gtgctcctggcttgcgtttcctctttctatatctataacgactctcggcaacggatatct
cggctctcgcatcgatgaagaacgcagcaaaatgcgatacttggtgtgaattgcagaatc
ccgtgaatcatcgagtttttgaacgcaagttgcgcccaaagccttcggccgagggcacgt
ctgcctgggtgtcacgtaaacgtcactcccaaccttctggttgggagcggaaattggcct
cccatgggccccgagctcgtggttggcctaaatatcgagtccgtggccgaacgctcgaca
atcggtggttgatagaccctctgagcgtgtcgttgtccgaagccgcgggactcaagacca
aaaatc
>Acalypha_polymorpha_T_8329
tcgaaacctgcatagcagaacgacccgcgaacgtgtttacatatcgagagagcatttgct
atctcatcgcctcgggcgggagggtggcctttgtcacccgttggcaccaaccaattcggg
cgcggattgcgccaaggattattcaatgaaaagagagcgaatgctcgggacccggagacg
gtgctcctgactttcgtctcctctttctaaatctataacgactctcggcaacggatatct
cggctctcgcatcgatgaagaacgcagcaaaatgcgatacttggtgtgaattgcagaatc
ccgtgaatcatcgagtttttgaacgcaagttgcgcccaaagccttcggccgagggcacgt
ctgcctgggtgtcacgtaaacgtcactcccaaccgtttggttgggagcggaaattggcct
cccgcgagctctgagctcacggttggcctaaatattgagtccgcggctgaacgcttgaca
atcggtggctgtaagaccctctgagtgtgtcattgcccgaagttgtgggactcatgacca
aaaatc
>Acalypha_poiretii_VWS_1402
tcgaaacctgcacagcagaacgacccgcgaacgtgttcacctatcgagggagcactcgct
ctctcatcgcctcgggcgggagggcgatccttctcatccgatggcaccaaccaactcggg
cgcggattgcgccaaggaacatatattgaaaagagagcgtctgctcgggacccggagacg
gtgctcctggctttcgtttcctctttctaaatctataacgactctcggcaacggatatct
cggctctcgcatcgatgaagaacgcagcaaaatgcgatacttggtgtgaattgcagaatc
ccgtgaatcatcgagtttttgaacgcaagttgcgcccaaagccttcggccgagggcacgt
ctgcctgggtgtcacgtaaacgtcactcccaaccttctggttgggagcggaaattggcct
cccatgcgcctcgagcttgtggttggcctaaataacgagtctgcggctgaacgctcgaca
atcggtggttgatagaccctctgagtgcgtcgttgcccgaagctgcaggactcaagacct
aaaatc
>Acalypha_plicata_A_188
tcgaaacctgcctagcagaacaacccgtgaacgtgtttacatatcgagggagcattcgct
ctctcatcgcctcgggtgggagggtgatccttctcatccataggcgccaaccaactcggg
cgcggattgcgccaaggaccatttcatgaaaagagagcgtttgctcaggatccggagacg
gtactcctggcttgcgtatcctctttctaaatatacaacgactctcggcaacggatatct
cggctctcgcatcgatgaagaacgcagcaaaatgcgatacttggtgtgaattgcagaatc
ccgtgaatcatcgagtttttgaacgcaagttgcgcccaaagccttcggccgagggcacgt
ctgcctgggtgtcacgtaaacgtcacttccaacctcctggttgggagcggaaattggcct
cccgtgagccccgagctcgtggttggcctaaatatcgagatcgcggctaaacgctcgaca
atcggtggttgtaagaccctctgagtgtgtcgttggttgaagctgtagaactcaagacca
aaaatc
>Acalypha_pippenii_VWS_1815
tcgaaacctgcacagcagaacgacccgtgaacgcgttcactcattgagggagcactcgct
ctctcattgcctcgggtgggcgggcgatccttctcatctgatggcaccaaccaactcggg
cgcggattgcgccaaggaacatttattgaaaagagagcgtttgctcgggacccggagacg
gtgctcccggctcgcgtttcctctttctaaatctataacgactctcggcaacggatatct
cggctctcgcatcgatgaagaacgcagcaaaatgcgatacttggtgtgaattgcagaatc
ccgtgaatcatcgagtttttgaacgcaagttgcgcccaaagccttcggccgagggcacgt
ctgcctgggtgtcacgtaaacgtcactccaaaccttctggttgggagcggaaattggcct
cccatgggccttgagctcgtggttggcctaaatatcgagtccgtggctgaacgctcgaca
atcggtggttgatagaccctctgagcgtgtcgtcgtccgaggcttcaggactcaagacct
aaaatc
>Acalypha_phleoides_VWS_2249
tcgaaacctgcatagcagaacgacccgtgaacatgttcaactatcgagggagcacctgct
ntctcatcgcctcgggtgggagggtgatccttctcaatcnatggcaccaactaactcggg
cgcggattgcgccaaggaacatttattcaaaagagagcgtatgctcgggacccggagacg
gtgctcctggcttgcgtttcctctttgtaaatctataacgactctcggcaacggatatct
cggctctcgcatcgatgaagaacgcagcaaaatgcgatacttggtgtgaattgcagaatc
ccgtgaatcatcgagtttttgaacgcaagttgcgcccaaagccttcggccgagggcacgt
ctgcctgggtgtcacgtaaacgtcactcccaaccttctggttgggagcggaaattggctt
cccatgggccccgagctcgtggttggcctaaatatcgagttcgtggctgaacgctcgaca
atcggtggttgatagaccctctgagcatgtcgttgtccgaagcttcaggactcaagacca
aaaatc
>Acalypha_pervilleana_LG_10649
tcgaaacctgcatagcagaacgacctgtgaacgtgtttacatatcgagggagcattcgct
ctctcaatgtcgcgggtgggagggttatccctctcatccgtcggctacaactaactcggg
cgcggattgcgccaaggaacattcattgaaaagagagcgcttgctcgggacccggagacg
gtgcttctagcctgcgttccctctttcttaatctataacgactctcggcaacggatatct
cggctctcgcatcgatgaagaacgcagcaaaatgcgatacttggtgtgaattgcagaatc
ccgtgaatcatcgagtttttgaacgcaagttgcgcctaaagccttcggccgagggcacgt
ctgcctgggtgtcacgtaaacgtctctcccaacctgctggttgggagcggaaattggcct
cccatgagccttgtgctcgtggttggcctaaatatcgagtccgtggctgaacgctcgaca
atcggtggttgtatgaccctctgaatgtgtcgttgctcgaagctgcggaactcaaagacc
aaaatc
>Acalypha_perrieri_LG_4123
tcgaaacctgcatagcagaacgacccgtgaacgtgtttacaaaccgagggagcatccgct
ctctcaatgctgcgggtgggagggtgatccttgtcatccgtcggctttaacaaactcggg
cgcggattgcgccaaggaacattcattgaaaagagagcgtttgctcgggacccggagacg
gtgctcccggcctgcgttccctctttctaaatctataacgactctcggcaacggatatct
cggctctcgcatcgatgaagaacgcagcaaaatgcgatacttggtgtgaattgcagaatc
ccgtgaatcatcgagtttttgaacgcaagttgcgcccaaagccttcggccgagggcacgt
ctgcctgggtgtcacgtaaacgtcactcccaacctgctggttgggagcggaaattggcct
cccatgaaccccgtgctcgtggttggcctaaatatcgagtccgtggctgaacgctcgaca
atcggtggttgtaagaccctctgaatatgtcgttgctcgacgctgcaggactcaggaccc
aaaatc
>Acalypha_peduncularis_R_646
tcgaaccctgcaaagcagaacgacccgtgaacgtgtttacatgctgagggagcatctgct
ctctcaatgccacgggagggaggatagtccttctctttcgttggcttcaaccaactcgga
cgcggattgcgtcaaggaaaattaaatgagaagagagcgtttgcttgggacccggagacg
gtgtttccagcttgcgtttactctttctaaatctataacgactctcggcaacggatatct
cggctctcgcatcgatgaagaacgcagcaaaatgcgatacttggtgtgaattgcagaatc
ccgtgaatcatcgagtttttgaacgcaagttgcgcccaaagccttcggccgagggcacgt
ctgcctgggtgtcacgtaaacgtcactccaaacctgttggtttggagcggaaattggcct
cccgtgagccttgagctcgtggttggcctaaatatcgagttcgtggttgaacgctcgaca
atcggtggttgtaagaccctctgagcctgtcgtgacctgatgccaatgcacttaagacca
aaaacc
>Acalypha_papillosa_VWS_942
tcgaaacctgcatagcagaacgacccgtgaacgtgttcacttaacgagggagcactcgct
ctctcatcgcctcgggtgggagggtgatccttctcatccgatggcaccaaccaactcggg
cgcggattgcgccaaggaacaatcattgaaaagagagcgcctgctcgagacccggagacg
gtgctcctggcttgcgtttcctctttctatatctataacgactctcggcaacggatatct
cggctctcgcatcgatgaagaacgcagcaaaatgcgatacttggtgtgaattgcagaatc
ccgtgaatcatcgagtttttgaacgcaagttgcgcccaaagccttcggccgagggcacgt
ctgcctgggtgtcacgtaaacgtcactcccaaccttctggttgggagcggaaattggcct
cccatgggccccgagctcgtggttggcctaaatatcgagttcgtggctgaacgctcgaca
atcggtggttgatagaccctctgagtgtgtcgttgttcgaagctgcggaactcaagacct
aaaatc
>Acalypha_paniculata_M_ATBP_455
tcgaaacctgcatagcagaacgacccgtgaatgtgtttaaataccgagggagcacatgcg
acctcaatgctgcgggagggatgactatcatttcctctcgttggccccaactaactcggg
cgcggattgcgccaaggaacattcattgagaagagagcgtgtgctcgggatccggagacg
gaactcttgacacacgttccctctttctaaaactataacgactctcggcaacggatatct
cggctctcgcatcgatgaagaacgcagcaaaatgcgatacttggtgtgaattgcagaatc
ccgtgaatcatcgagtttttgaacgcaagttgcgcccaaagcctttggccgagggcacgt
ctgcctgggtgtcacgtaaacgtctctcccaaccttatggttgggagtggaaattggcct
cctgtgagccttgcgctcgtggttgtcctaaatatcgagtccagggctacacgctcgaca
atcggtggttttaagaccctctgagcacgtcgtgagctgaagctcttggactcagaccct
aaaatc
>Acalypha_padifolia_Z_3411
tcgaaacctgcctagcagaacaacccgtgaacgtgtttacttatcgagggaacattcgtt
ctctcatcgcctcgggtgggagggaggtccttctcatctgttggcatcaaccaactcggg
cgcggattgcgccaaggaacatttactgaaaagagagcgtttgctcaggacccggagacg
gtgctcctggcttgcgtaccctctttctaaatctataacgactctcggcaacggatatct
cggctctcgcatcgatgaagaacgcagcaaaatgcgatacttggtgtgaattgcagaatc
ccgtgaatcatcgagtttttgaacgcaagttgcgcccaaagccttcggccgagggcacgt
ctgcctgggtgtcacgtaaacgtcactcccaaccttatggttgggagcggaaattggcct
cccgtgagccacgagctcgtggttggcctaaatatcgagttcgtggctgaacgctcgaca
atcggtggttgtaaaactctctgagtgtgtcgttggtccaagctgcagaactcaagacca
aaaatc
>Acalypha_ostryifolia_GL_2315
tcgaaacctgcacagcagaacgacccgtgaacgtgttcacctatcgagggagcgttcgct
ctctcgtcgcctcgggtgggagggcgatccttctcatctcatggcaccaaccaactcggg
cgcggattgcgccaaggaacatttattgaaaagagagcgtttgctcgggacccggagacg
gtgctccccgcttgcgtttcctctttctaaatctataacgactctcggcaacggatatct
cggctctcgcatcgatgaagaacgcagcaaaatgcgatacttggtgtgaattgcagaatc
ccgtgaatcatcgagtttttgaacgcaagttgcgcccaaagccttcggccgagggcacgt
ctgcctgggtgtcacgtaaacgtcactcccaacctttcggttgggagcggaaattggcct
cccatgggcctcgagctcgtggttggcctaaataacgagtccgcggctgaacgctcgaca
atcggtggttgatagaccctctgagcgcgtcgtcgtccgaagctgcgggactcgagacca
aaaatc
>Acalypha_ornata_A_389
tcgaaacctgcatagcagaacgacccgcgaacgtgtttacatattgagggagtatttgct
ccctcatcgcctcgggtgggagggtgattcttcccactcgtaggcatcaaccaactcggg
cgcggattgcgccaaggaacatttactgaaaagagagcgttcggtcgggacccggagacg
gtgttcctgccttgcgtatcctctttataaanttataacgactctcggcaacggatatct
cggctctcgcatcgatgaagaacgcagcaaaatgcgatacttggtgtgaattgcagaatc
ccgtgaatcatcgagtttttgaacgcaagttgcgcccaaagccttcggccgagggcacgt
ctgcctgggtgtcacgtaaacgtcactcccaaccttttggttgggagcggaaattggcct
cccgtgtgcctcgagctcgtggttggcctaaataccgagtctgcggctgaacgctcgaca
atcggtggttgtgagaccctctgaacctgtcgttgcttgaagctgtatgactcatagaca
aaaatc
>Acalypha_ocymoides_VWS_2916
tcgaaacctgcatagcagaacgacccgtgaacgtgttcaactatcgagggagcacccgct
ctctcatcgcctcgggtgggagggtgatccttctcaatcgatggcaccaactaactcggg
cgcggattgcgccaaggaacattt-ttcaaaagagagcgtatgcttgggacccggagacg
gtgctcctggcttgcgtttcctctttgtaaatctataacgactctcggcaacggatatct
cggctctcgcatcgatgaagaacgcagcaaaatgcgatacttggtgtgaattgcagaatc
ccgtgaatcatcgagtttttgaacgcaagttgcgcccaaagcctttggccgagggcacgt
ctgcctgggtgtcacgtaaacgtcactcccaaccttctggttgggagcggaaattggcct
cccatgggccctgagctcgtggttggcctaaatatcgagtccgtggctgaacgctcgaca
atcggtggttgatagaccctctgagcatgtcgttgtccgaagctttgggactcaagacca
aaattc
>Acalypha_nyasica_SB_1907
tcgaaacctgcacagcagaacgacccgtgaacgtgttcttacaccgagggagcatttgtt
ctctcgtcgcctcgggggggaggatgatccttctcacccgtcggcaccaaccaactcggg
cgcggattgcgccaaggaacattcaatgaaaagagagcgtttgctcgggacccggagacg
gtgctccaggctagcgttttctctttcttaatctataacgactctcggcaacggatatct
cggctctcgcatcgatgaagaacgcagcaaaatgcgatacttggtgtgaattgcagaatc
ccgtgaatcatcgagtttttgaacgcaagttgcgcccaaagccttcggccgagggcacgt
ctgcctgggtgtcacgtaaacgtcactcccaaccttacggttgggagcggaaattggctt
cccatgagcctcgagctcgtggttggcctaaatatcgagtctacagctgaacgttcgaca
atcggtggttgtaagactctctgagcgtgtggatagccggagctgtaggactcaaaggca
caaatc
>Acalypha_novoguineensis_P_6928
tcgaaacctgcatagcagaacgacccgcgaacgtgtttacataccgagggagcatttgct
ttctcaacgcctcgggtgggagggtgacccttctcatttgttggcttcaaccaactcggg
cgcggattgcgccaaggaatattcaatgaaaagagagcgtttgctcaggacccggagacg
gtgcttctggcttgcgttccctctttctaaatctataatgactctcggcaacggatatct
cggctctcgcatcgatgaagaacgcagcaaaatgcgatacttggtgtgaattgcagaatc
ccgtgaatcatcgagtttttgaacgcaagttgcgcccaaagcctttggctgagggcacgt
ctgcctgggtgtcacgtaaacgtcactctcaaccttttggttgggagcggaaattggcct
cccatgagctttgagctcgtggctggcctaaatatcgagtccgtggctgaacgctcgaca
atcggtggttgcaagaccctctgacagtgtcgttgccagatgctgcacaactcaagacca
aaaatc
>Acalypha_neptunica_A_436
tcgaaacctgcacagcagaacgacccgtgaacgtgtttacaaatcgagggagcatccgct
ctctcaatgctgcgggtgggagggctatccttgtcatccgtcggctttaactaactcggg
cgcggattgcgccaaggaacattcattgaaaagagagcgtttgatcgggacccggagacg
gtgctcctagcttgcgttccctctttctaaatctataacgactctcggcaacggatatct
cggctctcgcatcgatgaagaacgcagcaaaatgcgatacttggtgtgaattgcagaatc
ccgtgaatcatcgagtttttgaacgcaagttgcgcccaaagccttcggccgagggcacgt
ctgcctgggtgtcacgtaaacgtcactcccaacctgctggttgggagcggaaattggcct
cccatgaaccctgtgctcgtggttggcctaaatatcgagtccgtggctgaacgctcgaca
atcggtggttgtaagaccctctgaatatgtcgttgctcgacgctgcaggacccaggaccc
aaaatc
>Acalypha_neomexicana_VWS_1410
tcgaaacctgcatagcagaacgacccgagaacgtgtataactatcgagggagcacccgct
ccctcattgcctcgggcgggagggtgatccttctcatccgatggcaccaaccaactcggg
cgcggattgcgccaaggaacatttattgaaaagagagcgtctgctcgggacccggagacg
gtgctctcggcttgcgtttcctctttct-attatataacgactctcgncaacggatatct
cggctctcgcatcgatgaagaacgtagcaaaatgcgatacttggtgtgaattgcagaatc
ccgtgaatcatcgagtttttgaacgcaagttgcgcccaaagccttcggccgagggcacgt
ctgcctgggtgtcacgtaaacgtcactcccaaccttctggttgggagcggaaattggcct
cccgtgggccccgagctcgtggttggcctaaatatcgagtccgtggctgaacgctcgaca
atcggtggttgacagaccctctgagtgtgtcgttgtccgaagccgcgggactcaagacca
aaaatc
>Acalypha_nemorum_F_7634
tcgaaacctgcaaagcagaacgacctgtgaacatgtttattaatcgagagcgcattcgcc
ctctcatcgcctcgggtgggagggtgatctttctcattcgtcggcaccaaccaactcggg
cgcggattgcgccaaggaacatttactgaaaagagagtgtttgctccggacctggagacg
gtgctcctggcttacattttctctttctaaatctataacgactctcggcaacggatatct
cggctctcgcatcgatgaagaacgcagcaaaatgcgatacttggtgtgaattgcagaatc
ccgtgaatcatcgagtttttgaacgcaagttgcgcccaaagccttcggccgagggcacgt
ctgcctgggtgtcacgtaaacgtcactcccaaccttttggttg-gagcggaaattggtct
cccgtgagcctcgagttcgtggttggcctaaatatcgagtctgcggctgaaagctcgaca
atcggtggttgtaagaccctctgagtctgtcgttgcttgaaccgtaggaactctaagaca
aaaatc
>Acalypha_multicaulis_T_5087
tcgaaacctgcctagcagaacaacccgtgaacgtgtttacttaaagaggg----ttcctn
ctctcattgcttcgggtgggagggtgatccttctcatccgtaggcatcaaccaactcggg
cgcggattgcgccaaggaacatttactgaaaagagagcgtttgctaggggtccggaaacg
gtactntcagcttgcgtaccctctttctatatctataacgactctcggcaacggatatct
cggctctcgcatcgatgaagaacgcagcaaaatgcgatacttggtgtgaattgcagaatc
ccgtgaatcatcgagtttttgaacgcaagttgcgcccaaagccttcggccgagggcacgt
ctgcctgggtgtcacgtaaacgtcacctccaaccttatggttgggagtggaaattggcct
cccgtgagccttgagcttgtggttggcctaaatatcgagtctgtggctgaatgctcgaca
atcggtggttttaggaccctctgagtgtgtcgtcggtcaaagcttcagaactcaagacca
aanatc
>Acalypha_monostachya_GLW_32508
tcgaaacctgcacagcagaacgacccgtgaacatgttcacataccgagggagcactcgct
ctctcatcgccttgggtgggagggcgatccttctcatccgatggcaccaaccaactcggg
cgcggattgcgccaaggaacatatattgaaaagagagcgtctgctcgggacccggagacg
gtgctccctgcttgcgtttcctctttctaaatctataacgactctcggcaacggatatct
cggctctcgcatcgatgaagaacgcagcaaaatgcgatacttggtgtgaattgcagaatc
ccgtgaatcatcgagtttttgaacgcaagttgcgcctaaagccttcggccgagggcacgt
ctgcctgggtgtcacgtaaacgtcactcccaaccttctggttgggagcggaaattggcct
cccgtgggccatgagctcgtggttggcctaaatatcgagtccgtggctgaacgctcgaca
atcggtggttgatata-cttctgagcgtgtcgttgttcgaagctgcaggactcaagacca
aaaatc
>Acalypha_monococca_GL_2319
tcgaaacctgcctagcagaacgacccgcgaacgtgtttactcaccgagggatcattcggt
ctctcatcgccccgggcgggaggctgatccttctcgtccgtcggcatcaaccaactcggg
cgcggattgcgccaaggaacaattactgaaaagagagcgtttgctcgggacccggagacg
gtgctcccggcttgcgtgtcctctttctaaatctataacgactctcggcaacggatatct
cggctctcgcatcgatgaagaacgtagcaaaatgcgatacttggtgtgaattgcagaatc
ccgtgaatcatcgagtttttgaacgcaagttgcgcccaaagccttcggccgagggcacgt
ctgcctgggtgtcacgtaaacgtcacttccaaccttttggttgggagcggaaattggcct
cccgtgagccctgagctcgtggctggcctaaatatcgagttcgcggctgaacgctcgaca
atcggtggttgtaagaccctctgagtgtgtcgtcggtcgaagccgcgngactcaagacca
aaaatc
>Acalypha_microphylla_VWS_1046
tcgaaacctgcatagcagaacgacccgtgaacgtgtttacctatcgagggagcactcgct
ctctcgtcgcctagggtgggagggcaatccttcctatctgatggcaccaaccaactcggg
cgcggattgcgccaaggaacatatattgaaaagagagcgtttgctcgggacccggagacg
gtgctcctggcatgcgtttcctctttctaaatcaataacgactctcggcaacggatatct
cggctctcgcatcgatgaagaacgcagcaaaatgcgatacttggtgtgaattgcagaatc
ccgtgaatcatcgagtttttgaacgcaagttgcgcccaaagccttcggccgagggcacgt
ctgcctgggtgtcacgtaaacgtcactcccaaccttacggttgggagcggaaattggcct
cccatgggccccgagctcgtggttggcctaaatatcgagtccgtggctgaatgctcgaca
atcggtggttgatagaccctctgagtgtgtcgttgtccgaagctgatggactcatgacca
aaaatc
>Acalypha_mexicana_VWS_2239
tcgaaacctgcatagcagaacgacccgcgaacgtgtttacctaacgagggagcactcgct
ctctcgtcgcctagggtgggagggcgatccttctcatctgatggcaccaaccaactcggg
cgcggattgcgccaaggaacaattattgaaaagagagcgtttgctcaggacccggagacg
gtgctcctggcttgcgtttcctctttctaaatctataacgactctcggcaacggatatct
cggctctcgcatcgatgaagaacgcagcaaaatgcgatacttggtgtgaattgcagaatc
ccgtgaatcatcgagtttttgaacgcaagttgcgcccaaagccttcggccgagggcacgt
ctgcctgggtgtcacgtaaacgtcactcccaaccttctggttgggagcggaaattggcct
cccatgggccccgagctcgtggttggcctaaatatcgagtccgtggctgaacgctcgaca
atcggtggttgatagaccctctgagcgtgtcgttgtcctaagctgcaggaatcaagacca
aaaatc
>Acalypha_membranacea_AR_6532
tcgaaacctgcctagcagaacaacccgtgaacatgtttacttattgagggaccattcggt
ctctcatcgcctcgggtgggagggtgatccttctcatccgtcggcatcaaccaactcggg
cgcggattgcgccaaggaacatttactgaaaagagagcgcacgctcgggactcggagacg
gtactcctggcttgtgtatcctctttctaaatctataacgactctcggcaacggatatct
cggctctcgcatcgatgaagaacgcagcaaaatgcgatacttggtgtgaattgcagaatc
ccgtgaatcatcgagtttttgaacgcaagttgcgcccaaagccttcggccgagggcacgt
ctgcctgggtgtcacgtaaacatcacttccaaccttatggttggaagcggaaattggcct
cccatgagcctcgagcttgtggttggcctaaatatcgagttcgcggctgaacgctcgaca
atcggtggttgtaagaccctctgagtgtgtcattgcttgaagccgtaggactcaagacca
aatatc
>Acalypha_medibracteata_R_152
tcgaagcctgcatagcagaacgacccgtgaacgtgtttactcaccgggggagcgtcagct
ctctcgtagcctcgggtgggagggcgatccttctcttccgtcggcaacaaccaactcggg
cgcggattgcgccaaggaacattcaataaaaagggagcgtacgctcggtacccggagacg
gtgctgctggcttgcgtttcccctttctaaatctataacgactctcggcaacggatatct
cggctctcgcatcgatgaagaacgcagcaaaatgcgatacttggtgtgaattgcagaatc
ccgtgaatcatcgagtttttgaacgcaagttgcgcccgaagccttcggccgagggcacgt
ctgcctgggtgtcacgtaaacgtcactcccaaccttacggttgggagcggaaattggcct
cccgtgggcctcgagcccgtggttggcctaaatatcgagtccgtggctgaacgctcgaca
atcggtggttgtatgactctctgagcgtgtcgtggcccgaagctgcaggaatcgagacca
aaaatc
>Acalypha_mayottensis_L_3268
tcgaaacctgcatagcagaacgacccgtgaacgtgtttacaaaccgagggagcatccgct
ctctcaatgctgcgggtgggagggtgatccttgtcatccgtcggctttaacaaactcggg
cgcggattgcgccaaggaacattcattgaaaagagagcgtttgctcgggacccggagacg
gtgctccctgcctgcgttccctctttctaaatctataacgactctcggcaacggatatct
cggctctcgcatcgatgaagaacgcagcaaaatgcgatacttggtgtgaattgcagaatc
ccgtgaatcatcgagtttttgaacgcaagttgcgcccaaagccttcggccgagggcacgt
ctgcctgggtgtcacgtaaacgtcactcccaacctgctggttgggagcggaaattggcct
cccatgaacctcgtgctcgtggttggcctaaatatcgagtccgtggctgaacgctcgaca
atcggtggttgtaagaccctctgaatatgtcgttgctcgacgctgcaggactcaggaccc
aaaatc
>Acalypha_matsudae_L_720
tcgaaacctgcacagcagaacgacccgtgaacgtgtttacaaatcgagggagcatccgct
ctctcaatgctgcgggtgggagggtgatccttctcatccgtcggcttcaaccaactcggg
cgcggattgcgccaaggaacattcaatgaaaagagagcgtttgctcgggacccggagacg
gtgctcctggcttgcgttccctctttctaaatctataacgactctcggcaacggatatct
cggctctcgcatcgatgaagaacgcagcaaaatgcgatacttggtgtgaattgcagaatc
ccgtgaatcatcgagtttttgaacgcaagttgcgcccaaagccttcggccgagggcacgt
ctgcctgggtgtcacgtaaacgtcactcccaacctgctggttgggagcggaaattggcct
cccatgagccatgtgctcgtggttggcctaaatatcgagtccgtggctgaacgctcgaca
atcggtggttgtaagaccctctgaatgtgtcgttgctcgacgctgtaggactcaagaccc
aaaatc
>Acalypha_manniana_T_5315
tcgaaacctgcatagcagaacgacccgcgaacgtgtttacatatcgagagagcatttgct
atctcatcgcctagggcgggagggtggcctttgtcacccgttggcaccaaccaattcggg
cgcggattgcgccaaggattattcaatgaaaagagaacgattgctcgggacccggagacg
gtgctcctaacttttgtttcctctttctaaatctataacgactctcggcaacggatatct
cggctctcgcatcgatgaagaacgcagcaaaatgcgatacttggtgtgaattgcagaatc
ccgtgaatcatcgagtttttgaacgcaagttgcgcccaaagccttcggccgagggcacgt
ctgcctgggtgtcacgtaaacgtcactcccaaccatttggttgggagcggaaattggcct
cccgcgagctctgagctcacggttggcctaaatattgagtccgcggctgaacgcttgaca
atcggtggctgtaagaccctctgagtgtgtcattgcccgaagttgtgggactcatgacca
aaaatc
>Acalypha_lyonsii_GF_13086
tcgaaacctgcatagcagaacgacccgcgaatgtgtttacataccgagggagcatttgct
ctctcaatgcctcgggtgggagggtgacccttctcatttgctggcttcaaccaactcggg
cgcggattgcgccaaggaatattcaatgaaaagagagcgtatgctcgggacccggagacg
gtgcttctggcttgcgttccctctttctaaatctataacgactctcggcaacggatatct
cggctctcgcatcgatgaagaacgcagcaaaatgcgatacttgatgtgaattgcagaatc
ccgtgaatcatcgagtttttgaacgcaagttgcgcccaaagcctttggccgagggcacgt
ctgcctgggtgtcacgtaaacgtcactctcaaccttttggttgggagtggaaattggcct
cccatgatcctcgagctcgtggttggcctaaatatcgagtccgtggctgaacgctcgaca
atcggtggttgtaagaccctctgagagtgtcggtgccagacgctgtgcgactcaagacca
aaaatc
>Acalypha_lycioides_T_11351
tcgaaacctgcctagcagaacaacccgtgaacgtgtttacatatcgagggagcattcgct
ctctcatcgcctcgggtgggagggtgatccttctcatccgttggcactaaccaactcggg
cgcggattgcgccaaggaccatttactgaaaagagagcgtttgctcgggatccggagacg
gtactcctggcttgcgtatcctctttctaaatatataacgactctcggcaacggatatct
cggctctcgcatcgatgaagaacgcagcaaaatgcgatacttggtgtgaattgcagaatc
ccgtgaatcatcgagtttttgaacgcaagttgcgcccaaagccttcggccgagggcacgt
ctgcctgggtgtcacgtaaacgtcacttccaacctcctggttgggagcggaaattggcct
cccgtgagccccgagctcgtggttggcctaaatatcgagatcgcggctgaacgctcgaca
atcggtggttgtaagaccctctgagtgtgtcgttggttgaagctgtagaactcaagacca
aaaatc
>Acalypha_lovelandii_VWS_1133
tcgaaacctgcacagcagaacgacccgtgaacgtgtttaactatcgagggagcactcgct
ctctcatcgcctcgggcgggagggtgatccttctcaatcgacggcaccaactaactcggg
cgcggattgcgccaaggaacatttattcaaaatatatcgtatgctcgggacccggagacg
gtgctcctggcattcgtttcctctttgtaaatctataacgactctcggcaacggatatct
cggctctcgcatcgatgaagaacgcagcaaaatgcgatacttggtgtgaattgcagaatc
ccgtgaatcatcgagtttttgaacgcaagttgcgcccaaagccttcggccgagggcacgt
ctgcctgggtgtcacgtaaacgtcactcccaacctcctggttgggagcggaaattggcct
cccatgggccccgagctcgtgggtggcctaaatatcgagtccgtggctgaacgctcgaca
atcggtggttgatagaccctctgagcatgtcgttgtccgaagcttcaggactcaagacca
aaaatc
>Acalypha_longispica_P_948
tcgaaacctgcatagcagaacgacccgcgaacatgtttacatactgagggaacatttgct
ctctcaatgcctcgggtgggagggtgatccttctcatttgttggcttcaactaactcggg
cgcggattgcgccaaggaatattcaatgaaaagagagcgtttgcttgggacccggagacg
gtgtttttggcttgcgttccctttttctaaatctataacgactctcggcaacggatatct
cggctctcgcatcgatgaagaacgcagcaaaatgcgatacttgatgtgaattgcagaatc
ccgtgaatcatcgagtttttgaacgcaagttgcgcccaaagcctttggcagagggcacgt
ctgcctgggtgtcacgtaaacgtcactcctgaccttttggtttggagcggaaattggctt
cccatgagcctcgagcccgtggttggcctaaatatcgagttcgtggctgaacgctcgaca
atcggtggttgtaagaccctctacaagtgtcgatgccagttgctgcgcaattcatgacca
aaaatc
>Acalypha_leptopoda_A_4583
tcgaaacctgcatagcagaacgacccgtgaacgtgtttacttatcgagggagcactcgct
ctctcatcgcctcgggtgggagggtgatccttctcatccgacggcaccaaccaactcggg
cgcggattgcgccaaggaacatttattgaaaagagagcgtctgctcgggacccggagacg
gtgctccaggcttgcgtttcctctttctatatctataacgactctcggcaacggatatct
cggctctcgcatcgatgaagaacgcagcaaaatgcgatacttggtgtgaattgcagaatc
ccgtgaatcatcgagtttttgaacgcaagttgcgcccaaagccttcggccgagggcacgt
ctgcctgggtgtcacgtaaacgtcactcccaacctgctggttgggagcggaaattggcct
cccatgggccccgagctcgtggttggcctaaatatcgagtccgtggctgaacgctcgaca
atcggtggttgatagaccctctgagtgtgtcgtcgtccgaagctgcgggactcaagacca
aaaatc
>Acalypha_lancetillae_D_32045
tcgaaacctgcatagcagaacgacccgtgaacgtgttcaactatcgagggagcacccgct
ctctcatcgcctcgggcgggagggtgatccttctcaatcgatggcaccaactaactcggg
cgcggattgcgccaaggaacatttattcaaaagagagcgtatgctcgggacccggagacg
gtgctcctggcttgcgtttcctctttgtaaatctataacgactctcggcaacggatatct
cggctctcgcatcgatgaagaacgcagcaaaatgcgatacttggtgtgaattgcagaatc
ccgtgaatcatcgagtttttgaacgcaagttgcgcccaaagccttcggcagagggcacgt
ctgcctgggtgtcacgtaaacgtcactcccaaccttgtggttgggagcggaaattggcct
cccatgggccccgagctcgtggttggcctaaatattgagtccgtggctgaacgctcgaca
atcggtggttgatagaccctctgagcatgtcgttgttcgaagcttcaggactcaagacca
aaaatc
>Acalypha_lanceolata_E_LR22586
tcgaaacctgca-agcagaacgacccgtgaacgtgtttacttattgggggagcattcgct
ctctcctcgcctcgggtgggagggtgatccttcccattcgtcggcatcaactaactcggg
cgcggactgcgccaaggaacttttactaaaaagagagcgtttgttcgagacccggagacg
gtgttctttgcttgcgtttcctctttcttaatctataacgactctcggcaacggatatct
cggctctcgcatcgatgaagaacgcagcaaaatgcgatacttggtgtgaattgcagaatc
ccgtgaatcatcgagtttttgaacgcaagttgcgcctgaagcctccggccgagggcacgt
ctgcctgggtgtcacgtaaacgtcactcccaaccttttggttgggagcggaaattggctt
cccgtggtacatgagctcgcggctggcctaaatatcgagtctgcggctgaatgctcgaca
gtcggtggttgtaagaccctctgagtgtgtcgttgctcgaagctgtaggactcaatgaca
aaaatc
>Acalypha_lamiana_LG_10691
tcgaaacctgcatagcagaacgacccgtgaacgcgtttacatatcgagggggcattcgct
ctctcaatgtcgcgggtgggagggttatccccctcatccgtcggctacaactaactcggg
cgcggattgcgccaaggaacattcattgaaaagagagcgcttgctcgggacccggagacg
gtgctcctagcccgcgttccctctttcttaatctataacgactctcggcaacggatatct
cggctctcgcatcgatgaagaacgcagcaaaatgcgatacttggtgtgaattgcagaatc
ccgtgaatcatcgagtttttgaacgcaagttgcgcccaaagccttcggccgagggcacgt
ctgcctgggtgtcacgtaaacgtctctcccaacccgctggttgggagcggaaattggcct
cccatgaacctcgtgctcgtggttggcctaaatatcgagtccgcggctggacgctcgaca
atcggtggttgtatgaccctctgaacgcgtcgttgctcgaagctgcgggactcaaagacc
aaaatc
>Acalypha_lagopus_VWS_1841
tcgaaacctgcatagcagaacgacccgtgaacgtgttcacttatcgagggagcactcgct
ctctcattgcctcgggtgggagggcgatccttctcatcygatggcaccaaccaactcggg
cgcggattgcgccaaggaacatttactgaaaagagagcgtctgctcgggacccggagacg
gtgctcctggcttgcgtttcctctttctaaatctataacgactctcggcaacggatatct
cggctctcgcatcgatgaagaacgcagcaaaatgcgatacttggtgtgaattgcagaatc
ccgtgaatcatcgagtttttgaacgcaagttgcgcccaaagccttcggccgagggcacgt
ctgcctgggtgtcacgtaaacgtcactcccaaccttcyggttgggagcggaaattggcct
cccgtgggcctcgagctcgtggttggcctaaataacgagtccgtggctgaacgctcgaca
atcggtggttgatagaccctctgaacgtgtcgtcgtccgaagctgcgggactcaagacca
aaaatc
>Acalypha_kerrii_WHQ_W125
tcgaaacctgcatagcagaacgacccgtgaacgtgtttacaaatcgagggagcatccgct
ctctcaatgctgcgggtgggagggtgatccttctcatccgtcggcttcaaccaactcggg
cgcggattgcgccaaggaacattcaatgaaaagagagcgtttgctcgggacccggagacg
gtgctcctggcttgcgttccctctttctaaatctataacgactctcggcaacggatatct
cggctctcgcatcgatgaagaacgcagcaaaatgcgatacttggtgtgaattgcagaatc
ccgtgaatcatcgagtttttgaacgcaagttgcgcccaaagccttcggccgagggcacgt
ctgcctgggtgtcacgtaaacgtcactcccaacctgctggttgggagcggaaattggcct
cccatgagccatgtgttcgtggttggcctaaatatcgagtccgtggctgaacgctcgaca
atcggtggttgtaagaccctctgaatgtgtcgttgctcgacgctgcaggactcaagaccc
aaaatc
>Acalypha_indica_H_25706
tcgaaacctgcccagcagaacgacccgggaacacgtttatacgccgagggagctcgcgct
ctctcgcggccacgggcgggagggagatccttctcgtccttcggcaccgaacaactcggg
cgcggattgcgccaaggaacatgtactgagaagagagcgcgtgctcggggcccggaaacg
gtgctcccggcctgcatgcgctcttcgtaaatttataacgactctcggcaacggatatct
cggctctcgcatcgatgaagaacgcagcaaaatgcgatacttggtgtgaattgcagaatc
ccgtgaatcatcgagtttttgaacgcaagttgcgcccgaagccttcggctgagggcacgt
ctgcctgggtgtcacgtaaacgtcgctcccgaccttccggtcgggagcggaagatggcct
cccgtgagtcccgagctcgcggccggccgaaatatcgattcctttgccgaaagctcgaca
gtcggtggttgtaagaccctctgagcgcgtcgcggcccgaagctgcgggatttaagacca
aaaatc
>Acalypha_hypogaea_VWS_757
tcgaaacctgcatagcagaacgacccgcgaacgcgttcaaccatcgagggagcatccgct
tcctcaccgcctcgggtgggagggtgatccttctcgtccggtggcaccaaccaactcggg
cgcggattgcgccaaggaacatttattgaaaagagagcgtatgctcgggacccggagacg
gtgctcccggcttgcgtttcctctttctatatctataacgactctcgacaacggatatct
cggctctcgcatcgatgaagaacgtagcaaaatgcgatacttggtgtgaattgcagaatc
ccgtgaatcatcgagtttttgaacgcaagttgcgcccgaagccttcggccgagggcacgt
ctgcctgggtgtcacgtaaacgtcactccaaaccttctggttgggagcggaaattggcct
cccatgtgccccgagctcgtggctggcctaaatatcgagtccgtggctgaacgctcgaca
atcggtggttgacagaccctctgagcgtgtcgtcgtccgaagctgcaggactcaaagaca
aaaatc
>Acalypha_hispida_VWS_sn
tcgaaacctgcatagcagaacgacctgtgaatgtgtttatttatcgagagagcattcgct
ctctcatcgcctcgggtgggagggtgattcttctcattcgtcggcaccaactaactcggg
cgcggattgcgccaaggaacatttactgaaaagagagtgtttgctttggacccagagatg
gtgctccaggcttacatttcctctttctaaatctataacgactctcggcaacggatatct
cggctctcgcatcgatgaagaacgcagcaaaatgcgatacttggtgtgaattgcagaatc
acgtgaatcatcgagtttttgaacgcaagttgcgcccaaagccttcggccgagggcacgt
ctgcctgggtgtcacgtaaatgtcactcccaaccttttggttgggagtggaaattggtct
cccgtgagcttcgagttcgtggttgacctaaatatagagtccgcggctgaacgctcgaca
atcggtggttgtaagaccctctgaatgtgtcgttgcttgaagctgttggactcaaagaca
aaaatc
>Acalypha_herzogiana_VWS_1501
tcgatacctgcctagcagaacgacccgtgaacgtgtttactcattgagggagcatttgyt
ctctcatcgccttgggtgagagggtgatccttctcatccatgggcattaactaactcggg
cgcggattgcgccaaggaacaattactgaaaagagagcgtttgctcgggacccggagacg
gtaatccttgcttacgtgtcctcttcataataatataacgactctcggcaacggatatct
cggctctcgcatcgatgaagaacgcagcaaaatgcgatacttggtgtgaattgcagaatc
ccgtgaatcatcgagtttttgaacgcaagttgcgcccgaagccttcggccgagggcacgt
ctgcctgggtgtcacgtaaatgtcacttccaacctttaggttgggagcggaaattggcct
cccgtgagccatgagctcgtggttggtctaaatattgagttggctacttaacgktcgaca
atcggtggaagtaagaccctctgagtttgtcgattgttaaagttgtggaactatagacca
aaaatc
>Acalypha_hellwigii_T_14288
tcgaaacctgcacagcagaacgacctgtgaacgtgtttatttatcgagagagcattcgtt
ctctcatcgcctcgggtgggagggtgatccttctcattcgtcggcactaacyaactcggg
cgcggattgcgccaaggaacatttactgaaaagagagtgtttgctctggacccggagacg
gtgctcccggcttacatttcctctttctaaatctataacgactctcggcaacggatatct
cggctctcgcatcgatgaagaacgcagcaaaatgcgatacttggtgtgaattgcagaatc
ccgtgaatcatcgagtttttgaacgcaagttgcgcccaaarcctctggccgagggcacgt
ctgcctgggtgtcacgtaaacgtcactcccaaccttttggttgggagcggaaattggtct
cccgtgaacctcgagtgcgtggktgacctaaatatcgagtctgcggctgaacgctcgaca
atcggtggttgtaagaccctctgagtgtgtcgttgcttgaagttgttgga----------
------
>Acalypha_havanensis_VWS_1816
tcgaaacctgcatagcagaacgacccgtgaacgtgttcacttatcgagggagcactcgct
ctctcattgcctcgggtgggagggcagtccttctcatcttatggcaccaaccaactcggg
cgcggattgcgccaaggaacatttattgaaaagagagcgtatgctcgggacccggagacg
gtgctcctggcttgcgtttcctctttctaaatctataacgactctcggcaacggatatct
cggctctcgcatcgatgaagaacgcagcaaaatgcgatacttggtgtgaattgcagaatc
ccgtgaatcatcgagtttttgaacgcaagttgcgcccaaagccttcggccgagggcacgt
ctgcctgggtgtcacgtaaacgtcactcccaaccttccggttgggagcggagattggcct
cccatgtgccctgagctcgtggttggcctaaatatcgagtccgtggctgaacgctcgaca
atcggtggttgatagaccctctgagcgtgtcgttgcccgaagcttcaggactcaagacca
aaaatc
>Acalypha_gummifera_S_25830
tcgaaacctgcacagcagaacgacccgcgaacgtgtttacatactgagggagcatctgcg
acctcaatgctgcgggagggacgacgatcctcctctctcgttggctccaaccaactcggg
cgcggattgcgccaaggaacattcaatgagaagagagcgcgtgctcgggacccggattcg
gtgctcctggcgtgcgttccctctttttaaaactataacgactctcggcaacggatatct
cggctctcgcatcgatgaagaacgcagcaaaatgcgatacttggtgtgaattgcagaatc
ccgtgaatcatcgagtttttgaacgcaagttgcgcccaaagcctttggccgagggcacgt
ctgcctgggtgtcacgtaaacgtctctcccaaccttgtggttgggagtggaaattggcct
cccgtgagccttgcgctcgtggttggcacaaatatcgagtccatggctgaacgctcgaca
atcggtggttttttgaccctctgagcacgtcgttagccgaagccgttggacgtagaccct
aaaatc
>Acalypha_grisea_VWS_3240
tcgaaacctgcacagcagaacgacccgtgaacgtgttcacttatcgagggag--cttgct
ctctcatcgcctctggtgggagggtgatccttctcatccgacggcaccaaccaactcggg
cgcggattgcgccaaggaacatttattgaaaagagagcgtctgctcgggacccggatacg
gtgctcctggcttgcgtttcctctttctatatctataacgactctcggcaacggatatct
cggctctcgcatcgatgaagaacgcagcaaaatgcgatacttggtgtgaattgcagaatc
ccgtgaatcatcgagtttttgaacgcaagttgcgcccaaagccttcggccgagggcacgt
ctgcctgggtgtcacgtaaacgtcactcccaaccttctggttgggagcggaaattggcct
cccatgggccccgagctcgtggttggcctaaatatcgagtccgtggctggacgctcgaca
atcggtggttgatagaccctctgagtgtgtcgttgtccgaagctgcaggactcaagacca
aaaatc
>Acalypha_grandis_M_573
tcgaaacctgcatagcagaacgacctgtgaatgtgtttatttatcgagagagcattaact
ctctcatcgcctcgggtgggagggtgattcttctcattcgtcggcaccaactaactcggg
cgcggattgcgccaaggaacatttactgaaaagagagtgtttgctttggacccagagatg
gtgctccaggcttacatttcctctttctaaatctataacgactctcggcaacggatatct
cggctctcgcatcgatgaagaacgcagcaaaatgcgatacttggtgnnnnnngcagaatc
ccgtgaatcatcgagtttttgaacgcaagttgcgcccaaagccttcggccgagggcacgt
ctgcctgggtgtcacgtaaatgtcactcccaacc-tttggttgggagtggaaattggtct
cccgtgagcttcgagttcgtggttgacctaaatatagagtccgcggctgaacgctcgaca
atcggtggttgtaagaccctctgaatgtgtcgttgcttgaagttgttggactcaaagaca
aaaatc
>Acalypha_grandibracteata_L_1209
tcgaaacctgcatagcagaacgacctgtgaacgtgtttatttattgagagagtattcgct
ctctcatcgcctcgggtgggagggtgatccatctcattcgtcggcaccaactaactcggg
cgcggattgcgccaaggaacatttactgaaaagagagtgtttgctttggacccggagacg
gtgctcctggcttgcatttcttctttctcaatctataacgactctcggcaacggatatct
cggctctcgcatcgatgaagaacgcagcaaaatgcgatacttggtgtgaattgcagaatc
ccgtgaatcatcgagtttttgaacgcaagttgcgcccaaagccttcggccgagggcacgt
ctgcctgggtgtcacgtaaacgtcactcccaaccttttggttgggagcggaaattggtct
cccgtgagcctcgagctcgtggttggcctaaatattgagtctgcggctgaatgctcgaca
atcggtggttgtaagaccctctgagtgtgtcgttgcttaaagctgtaggactcaaagaca
caaatc
>Acalypha_gracilis_D_12789
tcgaaacctgcctagcagaacaacctgtgaacttgtttacttaacgagagaccattcggc
ctctcatcgcctcgggtgggagggtgg-ccttctcatctgttggcatcaactaactcggg
cgcggattgcgccaaggaacatttactgaaaagagatcgtttgctcggggtccggagacg
gtaatctcggcatgcgttacctctttctatatctataacgactctcggcaacggatatct
cggctctcgcatcgatgaagaacgcagcaaaatgcgatacttggtgtgaattgcagaatc
ccgtgaatcatcgagtttttgaacgcaagttgcgcccaaagcctttggccgagggcacgt
ctgcctgggtgtcacgtaaacgtcacttccaaccttttggttgggagtggaaattggcct
cccgtgagccctgagctcgtggttggcctaaatatcgagtccgtggctgaacgctcgaca
atcggtggttgtaggaccctctgagtgtgtcgtcggtcgaagctgcaggactcaagacca
aaaatc
>Acalypha_glandulifolia_B_9831
tcgaaccctgcaaagcagaacgacccgtgaacatgtttacatgctgagggagcatctgct
ctctcaatgccacgggagggaggatagtccttctctttcgttggcttcaaccaactcgga
cgcggattgcgtcaaggaaaattaaatgagaagagagcgtttgcttgggacccggagacg
gtgtttccagcttgcgtttactctttctaaatctataacgactctcggcaacggatatct
cggctctcgcatcgatgaagaacgcagcaaaatgcgatacttggtgtgaattgcagaatc
ccgtgaatcatcgagtttttgaacgcaagttgcgcccaaagccttcggccgagggcacgt
ctgcctgggtgtcacgtaaacgtcactccaaacctgttggtttggagcggaaattggcct
cccgtgagccttgagctcgtggttggcctaaatatcgagttcgtggttgaacgctcgaca
atcggtggttgtaagaccctctgagcctgtcgtagcctgatgccaatgcacttaagacca
aaaacc
>Acalypha_glabrata_B_9316
tcgaaacctgcatagcagaacgacccgtgaacgtgtttacaaatcgagggagcatctgct
ctctcaatgctgcaggtgggagggggatccttctcacccgtcggcttcaaccaactcggg
cgcggattgcgccaaggaacattcaatgaaaagagagcgtttgctcgggacccggagacg
gtgctcctggcttgcgttccctctttctaaatctataacgactctcggcaacggatatct
cggctctcgcatcgatgaagaacgcagcaaaatgcgatacttggtgtgaattgcagaatc
ccgtgaatcatcgagtttttgaacgcaagttgcgcccaaagccttcggccgagggcacgt
ctgcctgggtgtcacgtaaacgtcactcccaacctgccggttgggagcggaaattggcct
cccatgaaccccgtgctcgtggttggcctaaatatcgagtccgtggctgaacgctcgaca
atcggtggttgtaagaccctctgaatatgtcgttgctcgacgctgctggactcaagacca
aaaatc
>Acalypha_gillmanii_K_513
tcgaaacctgcatagcagaacgacccgtgaacgtgttcacataccgagggagcatctgct
acctcaacgccgcgggagggaggttgatcctcccctcccgtcggtttcaaccaactcggg
cgcggattgcgccaaggaacattcaatgaaaagagagcgtgtgctcgggacccggagacg
gtgctcctggcttgcgttccctctttctaaaactataacgactctcggcaacggatatct
cggctctcgcatcgatgaagaacgcagcaaaatgcgatacttggtgtgaattgcagaatc
ccgtgaatcatcgagtttttgaacgcaagttgcgcccaaagcctctggccgagggcacgt
ctgcctgggtgtcacgtaaacgtctctcccaacctgccggttgggagcggaaattggcct
cccgtgagccttgtgctcgtggttggcctaaatatcgagtgcatggctgaacgctcgaca
atcggtggttgtaagaccctctgagcctgtcgtgagctaacgccgttggacttggaccct
aaaatc
>Acalypha_gillespieae_LG_10693
tcgaaacctgcatagcagaacgacccgtgaacgtgtttacaaaccgagggagcatccgct
ctctcaatgctgcgggtgggagggtgatccttgtcatccgtcggctttaacaaactcggg
cgcggattgcgccaaggaatattcattgaaaagagagcgtttgttcgggacccggagacg
gtgctcccggcttgcgttccctctttctaaatctataacgactctcggcaacggatatct
cggctctcgcatcgatgaagaacgcagcaaaatgcgatacttggtgtgaattgcagaatc
ccgtgaatcatcgagtttttgaacgcaagttgcgcccaaagccttcggccgagggcacgt
ctgcctgggtgtcacgtaaacgtcactcccaacctgctggttgggagcggaaattggcct
cccatgaaccccgtgctcgtggttggcctaaatatcgagtccgtggctgaacgctcgaca
atcggtggttgtaagaccctctgaatatgtcgttgctcgacgctgcaggactcaggaccc
aaaatc
>Acalypha_gaumeri_C_11628
tcgaaacctgcatagcagaacgacccgcgaacgtgttcactcatcgagggagcactcgct
ctctcatcgcctcgggtgggagggcgatccttctcatccgatggcaccaaccaactcggg
cgcggattgcgccaaggaacattcattgaaaagagagcgtctgctcgggacccggagacg
gtgctcctggcttgcgtttcctctttctagatctataacgactctcggcaacggatatct
cggctctcgcatcgatgaagaacgcagcaaaatgcgatacttggtgtgaattgcagaatc
ccgtgaatcatcgagtttttgaacgcaagttgcgcccaaagccttcggccgagggcacgt
ctgcctgggtgtcacgtaaacgtcactcccaaccttccggttgggagcggaaattggcct
cccatgggccccgagctcgtggttggcctaaatatagagtccgcggccgaacgctcgaca
atcggtggttgatagaccctctgagcgtgtcgttgtccgaagctgcgggactcaagacca
aaaatc
>Acalypha_fruticosa_K_377
tcgaaacctgcatagcagaacgacccgcgaacctgtttacttatcgagggagcgttagct
ctctcatagcctcgggtgggagggtgacccttctcatccgacggcgccaaccaactcggg
cgcggattgcgccaaggaacattcaataaaaagagagcgtctgctctggacccggagacg
gtgctccaggcttgcgtttcctctttataaatctataacgactctcggcaacggatatct
cggctctcgcatcgatgaagaacgcagcaaaatgcgatacttggtgtgaattgcagaatc
ccgtgaatcatcgagtttttgaacgcaagttgcgcccgaagccttcggccgagggcacgt
ctgcctgggtgtcacgtaaacgtcactcccaaccttttggttgggagcggaaattggcct
cccgtgggcctcgagctcgtggttggcctaaatatcgagtccgtggctgaacgctcgaca
atcggtggttgtatgactctctgagcgtgtcgtggcccgaagctgcaggactcaagacca
aaaatc
>Acalypha_filipes_VWS_3212
tcgaaacctgcaaagcagaacgacccgtgaacgtgtttacataccgagggagcacttgcg
acctcaatgctgcgggagggatgaataaccttctctctcgtcggctccaaccaactcggg
cgcggattgcgccaaggaacattcaatgagacgagagcgtgtgctcgggacccggattcg
gagctcctggcacgcgttccctctttctaaaactgtaacgactctcggcaacggatatct
cggctctcgcatcgatgaagaacgcagcaaaatgcgatacttggtgtgaattgcagaatc
ccgtgaatcatcgagtttttgaacgcaagttgcgcccaaagcctttggccgagggcacgt
ctgcctgggtgtcacgtaaacgtctctcccaaccttacggttgggagtggaaattggcct
cccgtgagccctgcgctcgtggttggcctaaatatcgagtccagggctgaacactcgaca
atcggtggttttaagaccctctgagcatgtcgttagtcgaagccgttggactcagaccct
aaaatc
>Acalypha_ferdinandii_M_2212
tcgaaacctgcatagcagaacgacccgtgaacgtgttcactcatcgagggagcactcgct
ctctcatcgcctcgggcgggagggtgatccttctcgtccgacggcaccaaccaactcggg
cgcggattgcgccaaggaacatttattgaaaagagagcgtctgctcgggacccggagacg
gtgctcctggcttgcgtttcctctttctagatctataacgactctcggcaacggatatct
cggctctcgcatcgatgaagaacgcagcaaaatgcgatacttggtgtgaattgcagaatc
ccgtgaatcatcgagtttttgaacgcaagttgcgcccaaagccttcggccgagggcacgt
ctgcctgggtgtcacgtaaacgtcactcccaaccttctggttgggagcggaaattggcct
cccatgggccccgagctcgtggttggcctaaatatcgagtccgtggctgaacgctcgaca
atcggtggttgacagaccctctgagngtgtcgtcgtccgaagctgcgggactcaagacca
aaaatc
>Acalypha_fasciculata_M_2118
tcgaagcctgcatagcagaacgacccgtgaacgtgtttactcaccgggggagcgtcagct
ctctcgtagcctcgggtgggagggcgatccttctcatccgtcggcaacaaccaactcggg
cgcggattgcgccaaggaacattcaataaaaagggagcgtacgctcggtacccggagacg
gtgctgctggcttgcgtttcctctttctaaatctataacgactctcggcaacggatatct
cggctctcgcatcgatgaagaacgcagcaaaatgcgatacttggtgtgaattgcagaatc
ccgtgaatcatcgagtttttgaacgcaagttgcgcccgaagccttcggccgagggcacgt
ctgcctgggtgtcacgcaaacgtcactcccaaccttacggttgggagcggaaattggcct
cccgtgggcctcgagctcgtggttggcctaaatatcgagtccgtggctgaacgctcgaca
atcggtggttgtatgactctctgagcgtgtcgtggcccgaagctgcaggaatcgagacca
aaaatc
>Acalypha_emirnensis_N_225
tcgaagcctgcatagcagaacgacccgtgaacgtgtttactcttcgggggagcgtcagct
ctctcgtagcctcgggtgggagggcgatccttctcatccgtcggcaacaaccaactcggg
cgcggattgcgccaaggaacattcaataaaaagggatcgtacgctcggtacccggagacg
gtgctgctggcttgcgtttcctctttctaaatctataacgactctcggcaacggatatct
cggctctcgcatcgatgaagaacgcagcaaaatgcgatacttggtgtgaattgcagaatc
ccgtgaatcatcgagtttttgaacgcaagttgcgcccgaagccttcggccgagggcacgt
ctgcctgggtgtcacgtaaacgtcactcccaaccttacggttgggagcggaaattggtct
cccgtgggcctcgagctcgtggttggcctaaatatcgagtccgtggctgaacgctcgaca
atcggtggttgtatgactctctgagcgtgtcgtggcccgaagctgcaggaatcgagaccc
aaaatc
>Acalypha_elizabethiae_T_8706
tcgaaacctgcacagcagaacgacctgagaacgtgtttacaaaccgagggagcaacagcg
acctcaatgctgcgggagggacgactaaccttgtctctcgtcggctccaaccaactcggg
cgcggattgcgccaaggaacattcaatgagaagagagngtgtgctcgggacccggattcg
gtgctcctgacgcacgttccctctttctaaaactataacgactctcggcaacggatatct
cggctctcgcatcgatgaagaacgcagcaaaatgcgatacttggtgtgaattgcagaatc
ccgtgaatcatcgagtttttgaacgcaagttgcgcccgaagcctttggtcgagggcacgt
ctgcctgggtgtcacgtaaacgtctctcctaactttatggttgggagtggaaattggcct
cccgtgagccttgagctcgtggttggcctaaatatcgagtccagggccgaacgctcgaca
atcggtggttttaagaccctctgagcatgttgtgagctgaagccgtttggctcagaccct
aaaatc
>Acalypha_ecklonii_P_1183
--------tgcaaagcagaacgacccgtgaacgtgtttacatgctgagggagcatctgct
ctctcaatgccacgtgagggaggatggtccttctctttcgttggcttcaaccaactcgga
cgcggattgcgtcaaggaacattaaatgagaagagagcgtttgcttgggacccggagacg
gtgtttctagcttgcgtttcctctttctaaatctataacgactctcggcaacggatatct
cggctctcgcatcgatgaagaacgcagcaaaatgcgatacttggtgtgaattgcagaatc
ccgtgaatcatcgagtttttgaacgcaagttgcgcccaaagccttcggccgagggcacgt
ctgcctgggtgtcacgtaaacgtcactccaaacctgttggtttggagcggaaattggcct
cccgtgagccttgagctcgtggttggcctaaattacgagttcgtggttgaacgctcgaca
atcggtggttgtaagaccctctgagcctgtcgtggcctgatgctaatgcgcttaagacca
aaaacc
>Acalypha_echinus_L_1215
tcgaaacctgcatagcagaacgacccgtgaacgtgtttacaaatcgagggagcattcgct
acctcactgctgcgggagggaggatgatccttctctttcgtcggcttcaaccaactcggg
cgcggattgcgccaaggaacattcaatgaaaagagagcgcatgctgtggacccggagacg
gtgctcctgcactgcgttccctctttctaaaaccataacgactctcggcaacggatatct
cggctctcgcatcgatgaagaacgcagcaaaatgcgatacttggtgtgaattgcagaatc
ccgtgaatcatcgagtttttgaacgcaagttgcgcccaaagcctctggccgagggcacgt
ctgcctgggtgtcacgtaaacgtcactcccaaccttctggttgggagcggagattggcct
cccgtgagccatgcgctcgtggttggcctaaaaatcgagtgcagggctgaacgctcgaca
atcggtggttgtaagaccctctgagcctgtcgtgagccaaagccttcggacttagaccct
aaaacc
>Acalypha_diversifolia_C_1296
tcgaaacctgcctagcagaacaacccgcgaacgtgtttacttatcgagggaacattcgtt
ctctctccgcctcgggtgggcgggcggtccttctcatccgtcggcatcaaccaactcggg
cgcggattgcgccaaggaacattcactgaaaagagagcgtttgctcaggacccggagacg
gtgctcttggcttgcgtaccctctttctaaatctataacgactctcggcaacggatatct
cggctctcgcatcgatgaagaacgcagcaaaatgcgatacttggtgtgaattgcagaatc
ccgtgaatcatcgagtttttgaacgcaagttgcgcccaacgccttcggctgagggcacgt
ctgcctgggtgtcacgtaaacgtcactcccaaccttatggttgggagcggaaattggcct
cccgtgagcccatagctcgtggttggcctaaatatcgagttcgcggctnaacgctcgaca
atcggtggttgtaagactctctgagtgtgtcgttggtccaagctgttgaactcaagacca
caaatc
>Acalypha_dioica_M_2045
tcgaaacctgcacagcagaacgacccgtgaacgtgtttaactatcgagggagcacccgct
ctctcatcgcctcgggcgggagggtgatccttctcaatcgacggcaccaactaactcggg
cgcggattgcgccaaggaacatttattcaaaagagagcgtatgctcgggacccggagacg
gtgctcctggcattcgtttcctctttgtaaatctataacgactctcggcaacggatatct
cggctctcgcatcgatgaagaacgcagcaaaatgcgatacttggtgtgaattgcagaatc
ccgtgaatcatcgagtttttgaacgcaagttgcgcccaaagcctttggccgagggcacgt
ctgcctgggtgtcacgtaaacgtcactcccaaccttctggttgggagcggaaattggcct
cccatgggccccgagctcgtggttggcctaaatatcgagtccgtggctgaacgctcgaca
atcggtggttgatagaccctctgagcatgtcgctgttcgaagcttcaggactcaagacca
aaaatc
>Acalypha_diminuta_LG_10816
tcgaaacctgcatagcagaacgacccgtgaacgtgttcacatactgagggagcatctgck
acctcaacgccgcggg-gggaggttgatcctcccctcccgtcggcttcaaccaactcggg
cgcggattgcgccaaggaacattcaatgaaaagagagcgtgcgctcgggacccggagacg
gtgctcctggcttgcgttccctctttctaaaactataacgactctcggcaacggatatct
cggctctcgcatcgatgaagaacgcagcaaaatgcgatacttggtgtgaattgcagaatc
ccgtgaatcatcgagtttttgaacgcaagttgcgcccaaagcctctggccgagggcacgt
ctgcctgggtgtcacgtaaacgtctctcccaacctgccggttgggagcggaaattggcct
cccgtgagccttgcgctcgtggttggcctaaatatcgagtgcacggctgaacgctcgaca
atcggtggttgtaagaccctctgagcatgtcgtgagctaacgccgctggacttggacccc
aaaatc
>Acalypha_dictyoneura_TC_72193
tcgaaacctgcctagcagaacaacccgtgaacttgtttacttatcgagggaacattcgtt
ctctcatcgcctcgggtgggagggaggtccttctcatctgttggcatcaaccaactcggg
cgcggattgcgccaaggaacatttactgaaaagagagcgtttgctcaggacccggagacg
gtgctcctggcttgcgtaccctctttctaaatctataacgactctcggcaacggatatct
cggctctcgcatcgatgaagaacgcagcaaaatgcgatacttggtgtgaattgcagaatc
ccgtgaatcatcgagtttttgaacgcaagttgcgcccaaagccttcggccgagggcacgt
ctgcctgggtgtcacgtaaacgtcactcccaaccttatggtttggagcggaaattggcct
cccgtgagccacgagctcgtggttggcctaaatatcgagttcgtggctgaacgctcgaca
atcggtggttgtaagactctctgagtgtgtcgttggtccaagctgcagaactcaagacca
aaaatc
>Acalypha_decumbens_G_8286
tcgaaccctgcaaagcagaacgacccgtgaacgtgtttacatgctgagggagcatctgct
ctctcaatgccacgtgagggaggatggtccttctctttcgttggcttcaaccaactcgga
cgcggattgcgtcaaggaacattaaatgagaagagagcgtttgcttggaacctggagacg
gtgtttccagcttgcgtttcctctttctaaatctataacgactctcggcaacggatatct
cggctctcgcatcgatgaagaacgcagcaaaatgcgatacttggtgtgaattgcagaatc
ccgtgaatcatcgagtttttgaacgcaagttgcgcccaaagccttcggctgagggcacgt
ctgcctgggtgtcacgtaaacgtcactccaaacctgttggtttggagcggaaattggcct
cccgtgagccttgagctcgtggttggcctaaatatcgagttcgtggttgaacgctcgaca
atcggtggttgtaagaccctctgagcctgtcgtggcctgatgctaatgcatttaagacca
aaaacc
>Acalypha_decaryana_P_1751
tcgaaacctgcatagcagaacgacccgtgaacgtgtttactcatcgagggagctttcgtt
ctctcaccgcctcgggtgggagngtgatccttcccatccgtcggcatcaaccaactcggg
cgcggattgcgccaaggaacatntactgaaaagagagcgtttgccctggacccggagacg
gtattcttggctctcgtttcctctttttaaatctataacgactctcggcaacggatatct
cggctctcgcatcgatgaagaacgcagcaaaatgcgatacttggtgtgaattgcagaatc
ccgtgaatcatcgagtttttgaacgcaagttgcgcccgaagccttcggccgagggcacgt
ctgcctgggtgtcacgtaaacgtcactcccgaccttctggttgggagcggaagttggcct
cccgtgagcctcgagctcgtggttggcctaaatatcgagtccgcggctgaacgctcgaca
atcggtggttgtaagaccctctgagngtgtcgttgcttgatgctgcaggactcatgacca
caaatc
>Acalypha_deamii_GL_2369
tcgaaacctgcctagcagaacgacccgtgaacgtgtttacttactgagggatcattcggt
ctctcattgccccgggcgggagggtgacccttctcgtccgtcggcatcaaccaactcggg
cgcggattgcgccaaggaacaattactgaaaagagagcgtttgctcgggacccggagacg
gtgctcctggcttgcgtgtcctctttctaaatctataacgactctcggcaacggatatct
cggctctcgcatcgatgaagaacgcagcaaaatgcgatacttggtgtgaattgcagaatc
ccgtgaatcatcgagtttttgaacgcaagttgcgcccaaagccttcggccgagggcacgt
ctgcctgggtgtcacgtaaacgtcacttccaaccttttggttgggagcggaaattggcct
cccgtgagccctgagctcgtggctggcctaaatatcgagttcgcggctgaacgctcgaca
atcggtggttgtaagaccctctgagtgtgtcgtcgatcgaagccgcgtgactcgagacca
aaaatc
>Acalypha_cuspidata_D_2849
tcgaatcctgcatagcagaacaacccgtgaacgtgtttacttatcgagagagcatccgct
ctttcaccgcctcgggcgggagggtgacccttctcatctcttggcatcaaccaactcggg
cgcggattgcgccaaggaacatttacctaaaagagagcgtttgcttgggactcggagacg
attctcccagcttgcgtttcct-tttacaaatttataacgactctcggcaacggatatct
cggctctcgcatcgatgaagaacgcagcaaaatgcgatacttggtgtgaattgcagaatc
ccgtgaatcatcgagtttttgaacgcaagttgcgcctgaagccttcggccgagggcacgt
ctgcctgggtgtcacgtaaacgtcacttccaaccttcaggttggcagtggaaattggcct
cccatgagcctcgagctcgtggttggcctaaatatcgagttcgcggctgaacgctcgaca
atcggtggttgtaataccctctgagtgtgccgttggtcgaagccgtaagattcaagacca
ataatc
>Acalypha_cupricola_B_197
tcgaaacctgcatagcagaacgacccgcgaacgtgtttacatatcgagagagcatttgct
atctcatcgcctcgggcgggagggtggcctttgtcacccgttggcaccaaccaattcggg
cgcggattgcgccaaggattattcaatgaaaagagaacgattgcccgggacccggagacg
gtgctcctaactttcgtttcctctttctaaatctataacgactctcggcaacggatatct
cggctctcgcatcgatgaagaacgcagcaaaatgcgatacttggtgtgaattgcagaatc
ccgtgaatcatcgagtttttgaacgcaagttgcgcccaaagccttcggccgagggcacgt
ctgcctgggtgtcacgtaaacgtcactcccaaccatttggttgggagcggaaattggcct
cccgcgagctctgagctcacggttggcctaaatattgagtccgcggctgaacgcttgaca
atcggtggctgtaagaccctctgagtgtgtcattgcccgaagttgtgggactcatgacca
aaaatc
>Acalypha_cuneata_H_168
tcgaaacctgcccagcagaacaacccgtgaacatgtttactctttgaggggccatccggc
ctctcatcgcctcgggtgggcgggtgacccttctcatccacaggcaccaacaaactcggg
cgcggattgcgccaaggaacatttactgaaaagagagcgtttgcttagggtccggagacg
gatatctcagcttgcgcaccctctttctaaatctataacgactctcggcaacggatatct
cggctctcgcatcgatgaagaacgcagcaaaatgcgatacttggtgtgaattgcagaatc
ccgtgaatcatcgagtttttgaacgcaagttgcgcccaaagccttcggccgagggcacgt
ctgcctgggtgtcacgtaaacgtcacttccaacctactggttggaagcggaaattggcct
cccgtgagccctaagctcgtggttggcctaaatatcgagtttgcggctgaacgctcaaca
atcggtggttgtaagaccctctgagtgtgttgttggcataggctacaagactcaagacca
aaaatc
>Acalypha_crenata_G_5396
tcgaaacctgctcagcagaacgacccgcgaacgcgtttactcaccgggggagcgctcgct
ctctcaccgcctcgggcgggagg---accctcctcgtccgcaggcaccaaccaactcggg
cgcggaccgcgccaaggaacattcactgaaaagagagcgtctgcccgggaaccggagacg
gcgctcccggctcgcatctcctttttctaaatctataacgactctcggcaacggatatct
cggctctcgcatcgatgaagaacgcagcaaaatgcgatacttggtgtgaattgcagaatc
ccgtgaatcatcgagtttttgaacgcaagttgcgcccaaagccttcggccgagggcacgt
ctgcctgggtgtcacgtaaacgtcactcccaacctcctggttgggagcggaatttggcct
cccgtgagcctcgcgctcgcggctggcctaaatgtcgagtccgcggccgaacgctcgaca
atcggtggttgtaagaccctctgagtgtgtcgttgctcgaagccgcgggactcaaagaca
aaaatc
>Acalypha_costaricensis_W_66296
tcgaaacctgcaaagcagaacgacccgtgaacgtgttcacatactgagggagcacccgcg
acctcaatgctgcgggagggatgactacccttctctctcgtcggctccaaccaactcggg
cgcggattgcgtcaaggaacattcaatgagaagagagcgtgtgcacggaacccggattcg
gagctccttgcacgcgttccctctttctagaactataacgactctcggcaacggatatct
cggctctcgcatcgatgaagaacgcagcaaaatgcgatacttggtgtgaattgcagaatc
ccgtgaatcatcgagtttttgaacgcaagttgcgcccaaagcctttggccgagggcacgt
ctgcctgggtgtcacgtaaacgtctctcccaaccttatggttgggagtggaaattggcct
cccgtgagccctgtgctcgtggttggcctaaatatcgagtccagggctgaacgctcgaca
atcggtggttttaagaccctctgagcntgtcgttagccgaagccgttggactcagaccct
aaaatc
>Acalypha_communis_N_610
tcgaaacctgcctagcagagcaaccagcgaacatgtttacctaatgaggggccatatggc
ctctcatcgcctccggtggga-ggtgntccttctcatccgttggcatcaaccaactcggg
cgcggattgcgccaaggaacatttactgaaaagagaacgtttgcttagggtccngatacg
gtactctcagcttgcgtatcctctttctatatctataacgactctcggcaacggatatct
cggctctcgcatcgatgaagaacgcagcaaaatgcgatacttggtgtgaattgcagaatc
ccgtgaatcatcgagtttttgaacgcaagttgcgcccaaagccttcggccgagggcacgt
ctgcctgggtgtcacgtaaacgtcacttacaacctttcggtttaaagtggaaattggcct
cccgtgagcctagtgctcgtggttggtctaaatattgagtccgtggctgaacgctcgaca
atcggtggttgtaagaccctctgagtgagtcgttggttgaagctgctggactcaagacca
aaattc
>Acalypha_claussenii_O_212
tcgatacctgcctagcagaacgacctgtgaacatgtttactcattgagggagcatttgct
ctctcattgtcttgggtgggagggtgatccttctcatccatgggcattaactaactcggg
cgcggattgtgccaaggaacaattattgaaaagagagcgtttgctcaggatccggagacg
gtaatctttgcttgcgtgtcctcttcataatattacaacgactctcggcaacggatatct
cggctctcgcatcgatgaagaacgtagcaaaatgcgatacttggtgtgaattgcagaatc
ccgtgaatcatcgagtttttgaacgcaagttgcgcccgaagccttcggccgagggcacgt
ctgcctgggtgtcacgtaaatgtcacttccaacctttaggttgggagcggaaattggcct
cccgtgaaccatgagcttgtggttggtctaaatattgagtttgctacttaacgctcgaca
atcggtggatgtaagaccctctgagtttgtcgattgttaaagtgttggaactagtgacca
aaaatc
>Acalypha_cincta_S_11467
tcgaaacctgcacagcagaacgacccgtgaacgtgtttaactatcgagggagcactcgct
ctctcatcgcctcgggtgggagggtgatccttctcnatcgacggcaccaactaactcggg
cgcggattgcgccaaggaacatttattcaaaagagagcgtatgctcgggacccggagacg
gtgttcctggcattcgtttcctctttgtaaatctataacgactctcggcaacggatatct
cggctctcgcatcgatgaagaacgtagcaaaatgcgatacttggtgtgaattgcagaatc
ccgtgaatcatcgagtttttgaacgcaagttgcgcccaaagccttcggccgagggcacgt
ctgcctgggtgtcacgtaaacgtcactcccaacctcctggttgggagcggaaattggcct
cccatgggccccgagctcgtggttggcctaaatatcgagtccgtggctgaacgctcgaca
atcggtggttgatagaccctctgagcatgtcgttgtccgaagcttcaggactcaagacca
aaaatc
>Acalypha_ciliata_M_5872
tcgaaacctgcaaagcagaacgacccgcgaacgtgtttacttattgggggagcatccgct
ctctcctcgcctcgggtgggagggcgatccttctcattcgccggcaccaactaactcggg
cgcggactgcgccaaggaacttttactaaaaagagagcgtttgttcgagacccggagacg
gtgttctttgcttgcgtttcctctttcttaatctataacgactctcggcaacggatatct
cggctctcgcatcgatgaagaacgcagcaaaatgcgatacttggtgtgaattgcagaatc
ccgtgaatcatcgagtttttgaacgcaagttgcgcccgaagcctccggccgagggcacgt
ctgcctgggtgtcacgtaaacgtcactcccaacctttcggttgggagcggaaattggctt
cccgtggtacacgagctcgcggctggcctaaatatcgagtctgcggctgaacgctcgaca
gtcggtggttgtaagaccctctgagtgtgtcgttgctcgaagctgtaggactcaatgaca
aaaatc
>Acalypha_chordantha_MN_27715
tcgaaacctgcatagcagaacgacccgtgaacgtgttcactcatcgggggagcactcgct
ctctcattgcctcgggcgggagggtgatccttctcatccgacggcaccaaccaactcggg
cgcggattgcgccaaggaacatttattgaaaagagagcgtctgctcgggacccggagacg
gtgctcctggcttgcgtttcctctttctatgtctataacgactctcggcaacggatatct
cggctctcgcatcgatgaagaacgtagcaaaatgcgatacttggtgtgaattgcagaatc
ccgtgaatcatcgagtttttgaacgcaagttgcgcccaaagccttcggccgagggcacgt
ctgcctgggtgtcacgtaaacgtcactcccaaccttctggttgggagcggaaattggcct
cccatgggccccgagctcgtggttggcctaaatatcgagtccgtggctgaacgctcgaca
atcggtggttgatagaccctctgagtgtgtcgtcgtccgaagctgcgggactcaagacca
aaaatc
>Acalypha_chirindica_G_468
tcgatacctgcacagcagaacgacctgtgaacgtgtttacctaatggaggagcactcgct
ctctcattgcctcgggtgggaggatgatccttctcgtccgatggcaccaaccaactcggg
cgcggattgcgccaaggaacatttactgaaaagagagcgcctgctcaggacccggagacg
gtgctcctggcctgcgtttcctctttctaaatctataacgactctcggcaacggatatct
cggctctcgcatcgatgaagaacgcagcaaaatgcgatacttggtgtgaattgcagaatc
ccgtgaatcatcgagtttttgaacgcaagttgcgcccaaagccttcggccgagggcacgt
ctgcctgggtgtcacgtaaacgccactcccaaccttctggtttggagcggaaattggact
cccgtgggcctcgagctcgtggttggcctaaatatcgagtccgtggctgaacgctcgaca
atcggtggatgtaagaccctctgagcatgtcgttgcttgaagctgcaggactaaagacca
caaatc
>Acalypha_chamaedrifolia_VWS_2031
tcgaaacctgcacagcagaacgacccgcgaacgtgttcactcatcgagagagcgctcgct
ctctcatcgcctcgggcgggagggcgatccttctcatccgacggcaccaaccaactcggg
cgcggattgcgccaaggaacatttattgaaaagagagcgtctgctcgggacccggagacg
gtgctcccggcttncgtttcctctttctaaatctataacgactctcggcaacggatatct
cggctctcgcatcgatgaagaacgcagcaaaatgcgatacttggtgtgaattgcagaatc
ccgtgaatcatcgagtttttgaacgcaagttgcgcccaaagccttcggccgagggcacgt
ctgcctgggtgtcacgtaaacgtcactcccaaccttctggttgggagcggaaattggcct
cccatgggccccgagctcgtggttggcctaaatatcgagtccgtggccgaacgctcgaca
atcggtggttgatagaccctctgagcatgtcgtcgtccgaagccgcaggactcaagacct
aaaatc
>Acalypha_cf_glandulosa_C_1343
tcgaaacctgcacagcagaacgacccgtgaacgtgtttaactatcgagggagcacccgct
ctctcatcgcctcgggcgggagggtgatccttctcaatcgacggcaccaactaactcggg
cgcggattgcgccaaggaacatttattcaaaagagagcgtatgctcgggacccggagacg
gtgctcctggcattcgtttcctctttgtaaatntataacgactctcggcaacggatatct
cggctctcgcatcgatgaagaacgcagcaaaatgcgatacttggtgtgaattgcagaatc
ccgtgaatcatcgagtttttgaacgcaagttgcgcccaaagcctttggccgagggcacgt
ctgcctgggtgtcacgtaaacgtcactcccaaccttctggttgggagcggaaattggcct
cccatgggccccgagctcgtggttggcctaaatatcgagtccgtggctgaacgctcgaca
atcggtggttgatagaccctctgagcatgtcgctgtccgaagcttcaggactcaagacca
aaaatc
>Acalypha_ceraceopunctata_M_6179
tcgaagcctgcacagcagaacgacccgtgaacgtgtttactcaccgggggagcgttagct
ctctcgtagcctcgggcgggagggtgatccttctcatccgtcgccaacaaccaactcggg
cgcggattgcgccaaggaacattcaataaaaagggagcgcatgctcgggacccggagacg
gtgctgctggcttgcgtttcctctttctaaatctataacgactctcggcaacggatatct
cggctctcgcatcgatgaagaacgcagcaaaatgcgatacttggtgtgaattgcagaatc
ccgtgaatcatcgagtttttgaacgcaagttgcgcccgaagccttcggccgagggcacgt
ctgcctgggtgtcacgtaaacgtcactccaaaccttacggttgggagcggaaattggcct
cccgttggccttgagctcgtggttggcctaaatatcgagtccgtggctgaacgctcgaca
ttcggtggttgtatgactctctgagcatgtcgtggcccgaagttgcaggactcaagacca
aaaatc
>Acalypha_cardiophylla_cardiophylla_L_1631
tcaaaacctgcatagcagaacgacccgcgaacatgtttacatactgagggagcatttgct
ctctcaacgcctcgggtgggagggtgatccttctcatttgttggcttcaaccaagtcggg
cgcggattgcgccaaggaatattcaatgaaaagagagcgtttgctcgggacccggagacg
gtgcttttggcttgcgttccctttttctaaatctataacgactctcggcaacggatatct
cggctctcgcatcgatgaagaacgcagcaaaatgcgatacttgatgtgaattgcagaatc
ccgtgaatcatcgagtttttgaacgcaagttgcgcccaaagcctttggcagagggcacgt
ctgcctgggtgtcacgtaaacgtcactcctgactttttggttgggagcagaaattggctt
cccatgagcctcgagcccgtggttggcctaaatatcgagttcgtggctgaacgctcgaca
atcggtggttgtaagaccctctgagagtgtcgatgccagttgctgcgcaattcatgacca
aaaatc
>Acalypha_cardiophylla_cardiophylla_E_14535
tcaaaacctgcatagcagaacgacccgcgaacatgtttacatactgagggagcatttgct
ctctcaacgcctcgggtgggagggtgatccttctcatttgttggcttcaaccaagtcggg
cgcggattgcgccaaggaatattcaatgaaaagagagcgtttgctcgggacccggagacg
gtgcttttggcttgcgttccctttttctaaatctataacgactctcggcaacggatatct
cggctctcgcatcgatgaagaacgcagcaaaatgcgatacttgatgtgaattgcagaatc
ccgtgaatcatcgagtttttgaacgcaagttgcgcccaaagcctttggcagagggcacgt
ctgcctgggtgtcacgtaaacgtcactcctgaccttttggttgggagcggaaattggctt
cccatgagcctcgagcccgtggttggcctaaatatcgagttcgtggctgaacgctcgaca
atcggtggttgtaagaccctctgagagtgtcgatgccagttgctgcgcaattcatgacca
aaaatc
>Acalypha_capitata_K_164
tcgaaacctgcatagcagaacgacccgtgaacgtgtttacaaattgagggagttcacgct
ctctcatcgccccaggtgggaggatgacgcttctcacctgcaggcactaatcaactcggg
cgcggattgcgccaaggaacatttactaaaaagagagcgcttggtcgggacctggaaaca
gtgctcccggcttgtgtttcctcttttaaaaactataacgactctcggcaacggatatct
cggctctcgcatcgatgaagaacgcagcaaaatgcgatacttggtgtgaattgcagaatc
ccgtgaatcatcgagtttttgaacgcaagttgcgcccaaagccttcggccgagggcacgt
ctgcctgggtgtcacgtaaacgtcactcccaaccttttggttgggagaggatattggcct
cccatgagccttgagctcgtggttggcctaaatattgagtccgcggctgaacactcgaca
atcggtggttttaggaccctctgagtgtgtcgttgctcgaagctgtaggactcaaagaca
caaatc
>Acalypha_capillipes_C_12414
tcgaaacctgcatagcagaacgacccgcgaatgtgtttacataccgagggagcatttgct
ctctcnacgcctcgggtgggagggtgacccttctcgtctgttggcttcaaccaactcggg
cgcggattgcgccaaggaatattcaatgaaaagagagcgtttgctcgggacccggagacg
gtgcttctggcttgcgttccctctttctaaatctataacgactctcggcaacggatatct
cggctctcgcatcgatgaagaacgcagcaaaatgcgatacttgatgtgaattgcagaatc
ccgtgaatcatcgagtttttgaacgcaagttgcgcccaaagcctttggccgagggcacgt
ctgcctgggtgtcacgtaaacgtcactctcaaccttttggttgggagcggaaattggcct
cccatgatcctcgagctcgtggttggcctaaatatcgagtccgtggctgaacgctcgaca
atcggtggttgtaagaccctctgagagtgtcgatgccagacgctgagggactcaagacca
aaaatc
>Acalypha_californica_VWS_94-153
tcgaaacctgcacagcagaacgacccgtgaacgtgttcacataccgagggagcactcgct
ctctcatcgcctcgggtgggagggcgatccttctcatccgatggcaccaaccaactcggg
cgcggattgcgccaaggaacatatattgaaaagagagcgtctgctcgggacccggagacg
gtgctcccggcttgcgtttcctctttctaaatctataacgactctcggcaacggatatct
nggctctcgcatcgatgaagaacgcagcaaaatgcgatacttggtgtgaattgcagaatc
ccgtgaatcatcgagtttttgaacgcaagttgcgcccaaagccttcggccgagggcacgt
ctgcctgggtgtcacgtaaacgtcactcccaaccttctggttgggagcggaaattggcct
cccntgggccctgagctcgtggttggcctaaatatcgagtccgtggctgaacgctcgaca
ttcggtggttgatagaccctctgagcgtgtcgttgcccgaagctgcaggactcaagacca
aaaatc
>Acalypha_burquezii_VD_99-596
tcgaaacctgcatagcagaacgacccgtgaacgtgttcaactatcgagggagcaccagct
ccctcatcgcctcgggcgggagggtgatccttctcattcggtggcaccaactaactcggg
cgcggattgcgccaaggaacaattattgaaaagagagcgtttgcccggtacccggagacg
gtgctcctggcttgcgtttcctctttctaattctataacgactctcggcaacggatatct
cggctctcgcatcgatgaagaacgcagcaaaatgcgatacttggtgtgaattgcagaatc
ccgtgaatcatcgagtttttgaacgcaagttgcgcccaaagccttcggccgagggcacgt
ctgcctgggtgtcacgtaaacgtcactcccaaccttctggttgggagcggaaattggcct
cccatgggccctgagctcgtggctggcctaaatatcgagtgtgcggcttaacgttcgaca
atcggtggttgacagaccctctgagtgtgtcgttgtccgagtccgtgatactcaagacca
aaaatc
>Acalypha_brevipetiolata_SB_8090
tcgaaacctgcatagcagaacgacccgcgaacgtgtttacatatcgagagagcatttgct
atctcatcgcctcgrgcgggagggtggcctttttcacccgttggcaccaaccaattcggg
cgcggattgcgccaaggattattcaatgaaaagagaacgattgcccgggacccggagacg
gtgctcctgactttcgtttcctctttctaaatctataacgactctcggcaacnnnnatct
cggctctcgcatcgatgaagaacgcagcaaaatgcgatacttggtgtgaattgcagaatc
ccgtgaatcatcgagtttttgaacgcaagttgcgcccaaagccttcggccgagggcacgt
ctgcctgggtgtcacgtaaacgtcactcccaactatttggttgggagcggaaattggcct
cccgcgagctctgagctcacggttggcctaaatattgagtccgcggctgaacgcttgaca
atcggtggctgtaagaccctctgagtgtgtcattgcccgaagttgtgggactcatgacca
aaaatc
>Acalypha_brachystachya_SAGBE_2353
tcgaaacctgcatagcagaacgacccgtgaacgtgtttactcattgagggagcatttgct
ctctcgccgcctcgggtgggggggtcatcctcctcatccgtaggcatcaaccaactcggg
cgcggattgcgccaaggaaaatataacgaaaagagagcgtttgttcaggacccggagacg
gtgttcctgacttacgcctcctctttctcaatctacaacgactctcggcaacggatatct
cggctctcgcatcgatgaagaacgcagcaaaatgcgatacttggtgtgaattgcagaatc
ccgtgaatcatcgagtttttgaacgcaagttgcgcccgaagccttcggccgagggcacgt
ctgcctgggtgtcacgtaaacgtcactccccaccttttggttgggagcggaaattggcct
cccgtgagccccgagcttgtggttggcctaaatatcgagtccgcggctgaaagctcgaca
atcggtggttgtatgaccctctgaacgcgtcgttgcccgaagccagagcgctcaagacca
aaaatc
>Acalypha_boliviensis_Z_8648
tcgaaacctgcatagcagaacgacccgcgaacgtgttcaactatcgagggagcacccgct
ccctcattgcctcgggcgggagggtgatccttctcatccggtggcaccaaccaactcggg
cgcggattgcgccaaggaacatttattgaaaagagagcgtctgctcgggacccggagacg
gtgctctcggcttgcgtttcctctttctaattctataacgactctcggcaacggatatct
cggctctcgcatcgatgaagaacgcagcaaaatgcgatacttggtgtgaattgcagaatc
ccgtgaatcatcgagtttttgaacgcaagttgcgcccaaagccttcggccgagggcacgt
ctgcctgggtgtcacgtaaatgtcactcccaaccttttggttgggagcggaaattggcct
cccatgggccccgagctcgtggctggcctaaatatcgagtccgtggctgaacgctcgaca
atcggtggttgacagaccctctgagtgtgtcgttgtccgaagcctccggactcaagacca
aaaatc
>Acalypha_boinensis_LG_10813
tcgaaacctgcacagcagaacgacccgtgaacgtgtttacatatcgagggagcattcgct
ctctcaatgtcgcgggtgggagggttatccctctcatccgtcggctacaaccaactcggg
cgcggattgcgccaaggaacattcattgaaaagagagcgcttgctcgggacccggagacg
gtgcttctagcctgcgttccctctttcttaatctataacgactctcggcaacggatatct
cggctctcgcatcgatgaagaacgcagcaaaatgcgatacttggtgtgaattgcagaatc
ccgtgaatcatcgagtttttgaacgcaagttgcgcccaaagccttcggccgagggcacgt
ctgcctgggtgtcacgtaaacgtctctcccgacctgctggttgggagcggaaattggcct
cccatgaaccccgtgctcgtggttggcctaaatatcgagtccgtggccggacgctcgaca
atcggtggttgtatgaccctctgaacgtgtcgttgctcgaagccgcgggactcaaagacc
aaaatc
>Acalypha_bisetosa_AL_33893
tcgaaacctgcctagcagaacaacccgcgaacgtgtttacttatcgagggaacattcgtt
ctctcttcgcctcgggtgggcgggtggtccttctcatccgtcggcatcaaccaactcggg
cgcggattgcgccaaggaacattcactgaaaagagagcgtttgctcatgacccggagacg
gtgctcttggcttgcgtatcctctttctaaatctataacgactctcggcaacggatatct
cggctctcgcatcgatgaagaacgcagcaaaatgcgatacttggtgtgaattgcagaatc
ccgtgaatcatcgagtttttgaacgcaagttgcgcccaatgccttcggctgagggcacgt
ctgcctgggtgtcacgtaaacgtcactcccaaccttatggttgggagcggaaattggcat
cccgtgagcctatagctcgtggtttgcctaaatatcgagttcgcggctaaacgctcgaca
atcggtggttgtaagactctctgagcgtgtcgttggtccaagctgttgaactcaagacca
aaaatc
>Acalypha_bipartita_N_ATBP_596
tcgaaacctgcatagcagaacgacccgtgaacgtgtttacctattgagtgagcttctgct
ccctcatcgcctcgggtgggaaggtgatccttctcatccgtcggcaccaactaactcggg
cgcggattgcgccaaggaacaattactgaaaagacagtgtttgctagggacccggagacg
gtgcacccagcttacacttctttagtc-gaaaaaacaacgactctcggcaacggatatct
cggctctcgcatcgatgaagaacgcagcaaaatgcgatacttggtgtgaattgcagaatc
ccgtgaatcatcgagtttttgaacgcaagttgcgcccaaagccttcggccgagggcacgt
ctgcctgggtgtcacgtaaacgtcactcccaaccttttggttgggagcggaaattggcct
cccgtgagcctcgagctcgtggttggcctaaatatcgagtccgcggctgaaagctcgaca
atcggtggttgtaagaccctctgagtgtgtcgttgctcgaagctgcaggactcaaagaca
aaaatc
>Acalypha_australis_X_4728
tcgaaacctgcacagcagaacgacccgcgaacacgtttactcatcgagggagcgtcagct
ctctcacagccccgggtgggaggctgatccttctcacccgacggcaccaaccaactcggg
cgcggattgcgccaaggaacattcactaaaaagagagcgtctgctcgggacccggagacg
gtgctcctggcttgcgtttcctctttctaaatctataacgactctcggcaacggatatct
cggctctcgcatcgatgaagaacgtagcaaaatgcgatacttggtgtgaattgcagaatc
ccgtgaatcatcgagtttttgaacgcaagttgcgcccaaagccttcggccgagggcacgt
ctgcctgggtgtcacgtaaacgtctctcccaacctttcggttgggagcggatattggcct
cccgtgagcctcgagctcgtggttggcctaaatatcgagtccgcggccggacgctcgaca
ttcggtggttgtatgactctctgagcgtgtcgtggcccgaagccgcgggactcaagacca
aaaatc
>Acalypha_arvensis_VWS_1161
tcgaaacctgcatagcagaacgacccgtgaacgtgttcacctatagagggagcactcgct
ctctcatcgcctcgggcgggagggtgatccttttcgttccatggcaccaaccaactcggg
cgcggattgcgccaaggaacatttattgaaaagagagcgtaggctcgggacccggagacg
gtgctcctgacttgcgtttcctctttgtaaatctataacgactctcggcaacggatatct
cggctctcgcatcgatgaagaacgcagcaaaatgcgatacttggtgtgaattgcagaatc
ccgtgaatcatcgagtttttgaacgcaagttgcgcccaaagcctccggccgagggcacgt
ctgcctgggtgtcacgtaaacgtcactcccaaccttctggttgggagcggaaattggcct
cccatgtgccccgagctcgtggttggcctaaatatcgagtccgtggctgaatgctcgaca
atcggtggttgatagaccctctgagcatgtcgtcgtccgaagctactggactcaagacca
aaaatc
>Acalypha_angustata_KB_4005
tcgaaccctgcaaagcagaacgacccgtgaacatgtttacatgctgagggagcatctgct
ctctcaatgccacgggagggaggatagtccttctctttcnttggcttcaaccaactcgga
cgcggattgcgtcaaggaaaattaaatgagaagagagcgtttgcttgggacccggagacg
gtgtttccagcttgcgtttactctttctaaatctataacgactctcggcaacggatatct
cggctctcgcatcgatgaagaacgcagcaaaatgcgatacttggtgtgaattgcagaatc
ccgtgaatcatcgagtttttgaacgcaagttgcgcccaaagccttcggccgagggcacgt
ctgcctgggtgtcacntaaacgtcactccaaacctgttggtttggagcggaaattggcct
cccgtgagccttgagctcgtggttggcctaaatatcgagttcgtggttgaacgctcgaca
atcggtggttgtaagaccctctgagcctgtcgtagcctgatgccaatgcacttaagacca
aaaacc
>Acalypha_angatensis_C_434
tcgaaacctgcatagcagaacgacctgtgaacgtgtttatttattgagagagtattcgct
ctctcatcgcctcgggtgggagggtgatccatctcattcgtcggcaccaactaactcggg
cgcggattgcgccaaggaacatttactgaaaagagagtgtttgctttggacccggagacg
gtgctcctggcttgcatttcttctttctcaatctataacgactctcggcaacggatatct
cggctctcgcatcgatgaagaacgcagcaaaatgcgatacttggtgtgaattgcagaatc
ccgtgaatcatcgagtttttgaacgcaagttgcgcccaaagccttcggccgagggcacgt
ctgcctgggtgtcacgtaaacgtcactcccaaccttttggttgggagcggaaattggtct
cccgtgagcctcgagctcgtggttggcctaaatattgagtctgcggctgaatgctcgaca
atcggtggttgtaagaccctctgagtgtgtcgttgcttaaagctgtaggactcaaagaca
caaatc
>Acalypha_andringitrensis_LG_10850
tcgaaacctgcacagcagaacgacccgtgaacgtgtttacttatcgagggagctttygtt
ctctcaccgcctcgggtgggagggtgatccttctcatccgtcggcaccaaccaactcggg
cgcggattgcgccaaggaacatttactgaaaagagagcgtttgcccaggacccggagacg
gtattcttggcttccgtttcctctttttaaatctataacgactctcggcaacggatatct
cggctctcgcatcgatgaagaacgcagcaaaatgcgatacttggtgtgaattgcagaatc
ccgtgaatcatcgagtttttgaacgcaagttgcgcccgaagccttcggccgagggcacgt
ctgcctgggtgtcacgtaaacgtcactcccaaccttctggttgggagcggaaattggctt
cccgtgagccttgagctcgtggttggcctaaatatcgagtctgcggctgaaagctcgaca
atcggtggttgtaagaccctctgagtgtgtcgttgctcgaagctgtaggactcaagacca
caaatc
>Acalypha_amentacea_palauensis_E_LR22594
tcgaaacctgcatagcagaacgacctgtgaatgtgtttatttatcgagagagcattcgct
ctctcatcgcctcgggtgggagggtgattcttctcattcgtcggcaccaactaactcggg
cgcggattgcgccaaggaacatttactgaaaagagagtgtttgctttggacccagagatg
gtgctccaggcttacatttcctctttctaaatctataacgactctcggcaacggatatct
cggctctcgcatcgatgaagaacgcagcaaaatgcgatacttggtgtgaattgcagaatc
acgtgaatcatcgagtttttgaacgcaagttgcgcccaaagccttcggccgagggcacgt
ctgcctgggtgtcacgtaaatgtcactcccaaccttttggttgggagtggaaattggtct
cccgtgagcttcgagtttgtggttgacctaaatatagagtccgcggctgaacgctcgaca
atcggtggttgtaagaccctctgaatgtgtcgttgcttgaagctgttggactcaaagaca
aaaatc
>Acalypha_amentacea_amentacea_VS_SR54
tcgaaacctgcatagcagaacgacctgtgaacgtgtttatttatcgagagagtattcgct
ctctcatcgcctcgggcgggagggtgatccttctcattcgtcggcaccaactaactcggg
cgcggattgcgccaaggaacatttactgaaaagagagtgtttgctctggacccggagacg
gtgctcctggcttgcatttcctctttctaaatctataacgactctcggcaacggatatct
cggctctcgcatcgatgaagaacgcagcaaaatgcgatacttggtgtgaattgcagaatc
ccgtgaatcatcgagtttttgaacgcaagttgcgcccaaagccttcggccgagggcacgt
ctgcctgggtgtcacgtaaacgtcactcccaacctttttgttgggagcggaaattggtct
cccgtgagcctcgagcttgtggttggcctaaatatcgagtctgcggctgaacgctcgaca
atcggtggttgtaagaccctctgagtgtgtcgttgcttgaagctgtaggatctcagacca
aaaatc
>Acalypha_amblyodonta_JAR_6436
tcgaatcctgcgtagcagaacaacccgtgaacgtgtttacttatcgagagagcatctgct
ctctcactgcctcgggcgaganggtgatccttctcgtcccttggcatcaaccaactcggg
cgcggattgcgccaaggaacatttacttaaaagagagcgtttgctcgggactcggagacg
attctcctagcttgcgtt--ccttttacaaatttataacgactctcggcaacggatatct
cggctctcgcatcgatgaagaacgcagcaaaatgcgatacttggtgtgaattgcagaatc
ccgtgaatcatcgagtttttgaacgcaagttgcgcccaaagccttcggccgagggcacgt
ctgcctgggtgtcacgtaaacgtcacttccaaccttcaggttggcagtggaaattggcct
cccgtgagcctcgagctcgtggttggcctaaatatcgagttcgcggctgaacgctcgaca
atcggtggttgtaataccctctgagtgtgccgttggtcgaagctgtaagactcaagacca
ataatc
>Acalypha_alopecuroidea_CR_2593
tcgaaacctgcanagcagaacgacccgtgaacgtgtttacctatcgagggagca-tcgct
ctctcnttgcctcgggtgggagggcgatccttcctatctganggcaccaaccaactcggg
cgcggattgcgccaaggaacatttattgaaaagagagcgtctgctcgggacccggagacg
gtgctcccggcttgcgtttcctctttctaaatctataacgactctcggcaacggatatct
cggctctcgcatcgatgaagaacgcagcaaaatgcgatacttggtgtgaattgcagaatc
ccgtgaatcatcgagtttttgaacgcaagttgcgcccaaagccttcggccgagggcacgt
ctgcctgggtgtcacgtaaacgtcactcccaaccttacggttgggagcggaaattggcct
cccatgggctccgagctcgtggttggcctaaatatcgagtccgtggctgaatgctcgaca
atcggtggttgatagaccctctgagcgtgtcgttgtccgaagctgctggactcaagacca
aaaatc
>Acalypha_allenii_S_203
tcgaaacctgcatagcagaacgacccgcgaacgtgtttacttattgagggactatttgct
ccctcatcgcctcgggcgggagggtgattcttcccactcgttggcatcaaccaactnggg
cgcggattgcgccaaggaacatttactgaaaagagagcgtttggtcgggacccggagacg
gtgttcctgacttgcgtatcctctttctcaatctataacgactctcggcaacggatatct
cggctctcgcatcgatgaagaacgcagcaaaatgcgatacttggtgtgaattgcagaatc
ccgtgaatcatcgagtttttgaacgcaagttgcgcccaaagccttcggccgagggcacgt
ctgcctgggtgtcacgtaaacgtcactcccaacctttcggttgggagcgraaattggcct
cccgtgtgcctcgagctcgtggttggcctaaatatcgagtctgcggctgaacgctcgaca
atcggtggttgtgagaccctctgaacctgtcgttgctcgaagctgtatgactcatagaca
aaaatc
>Acalypha_aliena_VWS_1243
tcgaaacctgcatagcagaacgacccgagaacgtgtataactatcgagggagcacccgct
ccctcattgcctcgggcgggagggtgatccttctcatccgatggcaccaaccaactcggg
cgcggattgcgccaaggaacatttattgaaaagagagcgtctgctcgggacccggagacg
gtgctctcggcttgcgtttcctctttctaattctataacgactctcggcaacggatatct
cggctctcgcatcgatgaagaacgcagcaaaatgcgatacttggtgtgaattgcagaatc
ccgtgaatcatcgagtttttgaacgcaagttgcgcccaaagccttcggccgagggcacgt
ctgcctgggtgtcacgtaaacgtcactcccaaccttctggttgggagcggaatttggcct
cccgtgggccccgagctcgtggttggcctaaatatcgagtccgtggctgaacgctcgaca
atcggtggttgacagaccctctgagtgtgtcgttgtccgaagccgcgggactcaagacca
aaaatc
>Acalypha_acrogyna_H_1959
tcgaaacctgcatagcagaacgacccgtgaacgtgtttacaaatcgagggagcattcgct
acctcactgctgcgggagggaggatgatccttctctttcgtcggcttcaaccaactcggg
cgcggattgcgccaaggaacattcaatgaaaagagagcgcatgctgtggacccggagacg
gtgctcctgcattgcgttccctctttctaaaaccataacgactctcggcaacggatatct
cggctctcgcatcgatgaagaacgcagcaaaatgcgatacttggtgtgaattgcagaatc
ccgtgaatcatcgagtttttgaacgcaagttgcgcccaaagcctctggccgagggcacgt
ctgcctgggtgtcacgtaaacgtcgctcccaaccttctggttgggagcggagattggcct
cccgtgagccatgcgctcgtggttggcctaaaaatcgagtgcagggctgaacgctcgaca
atcggtggttgtaagaccctctgagcctgtcgtgagccaaagcctttggacttagaccct
aaaacc
>Acalypha_acmophylla_KC_0331
tcgaaacctgcacagcagaacgacccgtgaacgtgtttacaaatcgagggagcatycgct
ctctcaatgctgcgggtgggagggtgatccctctcatccgtcggcttcaaccaactcggg
cgcggattgcgccaaggaacattcaatgaaaagagagcgtttgttcgggacccggagacg
gtgctcctggcttgcgttccctatttctaaatctataacgactctcggcaacggatatct
cggctctcgcatcgatgaagaacgcagcaaaatgcgatacttggtgtgaattgcagaatc
ccgtgaatcatcgagtttttgaacgcaagttgcgcccaaagccttcggccgagggcacgt
ctgcctgggtgtcacgtaaacgtcactcccaacctgctggttgggagcggaaattggcct
cccatgagccatgcgctcgtggttggcctaaatatcgagtccgtggctgaacgctcgaca
atcggtggttgtaagaccctctgaatgtgtcgttgctcgacgctgcaggactcaagaccc
aaaatc
