# Supplementary material for: Three new species of Acalypha L. (Euphorbiaceae, Acalyphoideae) from Tanzania and Angola and their conservation status
Source: PLoS One. 2025 Oct 29;20(10):e0332588. doi: 10.1371/journal.pone.0332588 (PMC12571263; doi:10.1371/journal.pone.0332588)
Supplement: S1 File — (ZIP) [file pone.0332588.s003.zip › ADN/its_mafft_trimal_newspecies.fasta.bionj]

(((((((((((((Micrococca_capensis_AKB_7617:0.1342674,Erythrococca_natalensis_AKB_8445:0.099857226):0.39524242,Bernardia_viridis_R_4552:0.32258251):0.087908253,Mareya_micrantha_W_1042:0.33110386):0.16513926,Acalypha_siamensis_siamensis_VS_SR52:-0.033964373):0.037294116,((((Acalypha_acrogyna_H_1959:0.0027400369,Acalypha_echinus_L_1215:0.0028873377):0.046953738,(Acalypha_gillmanii_K_513:0.0092576221,Acalypha_diminuta_LG_10816:0.0060347626):0.024054447):0.0019946443,(((((Acalypha_villosa_TC_73114:0.0088584125,Acalypha_elizabethiae_T_8706:0.008763209):0.038552213,Acalypha_paniculata_M_ATBP_455:0.044840995):0.0067408206,(Acalypha_filipes_VWS_3212:0.017254459,Acalypha_costaricensis_W_66296:0.016758958):0.0041790949):0.005125043,Acalypha_schlechtendaliana_MG_7708:0.010828345):0.0093782982,Acalypha_gummifera_S_25830:0.035909668):0.031096891):0.036118373,((Acalypha_wilmsii_AKB_11219:-0.002577032,(Acalypha_peduncularis_R_646:0.0029650361,(Acalypha_glandulifolia_B_9831:-0.00011468508,Acalypha_angustata_KB_4005:0.00011568507):0.0026538034):0.001654054):0.0077471538,(Acalypha_ecklonii_P_1183:0.0064640027,Acalypha_decumbens_G_8286:0.0089635607):0.0027101142):0.068422087):0.0065298155):0.011539587,((((Acalypha_acmophylla_KC_0331:0.0073175216,Acalypha_matsudae_L_720:0.0021307729):0.00048798241,Acalypha_kerrii_WHQ_W125:0.0032676957):0.0038332078,((((Acalypha_perrieri_LG_4123:0.00037032086,Acalypha_mayottensis_L_3268:0.0033633735):0.0014120899,Acalypha_gillespieae_LG_10693:0.004221227):0.0040069865,Acalypha_neptunica_A_436:0.013945227):0.011619474,Acalypha_glabrata_B_9316:0.011874625):0.0026324545):0.0069154743,(((Acalypha_urophylla_LG_10809:-0.00041647541,(Acalypha_spachiana_LG_10856:0.001643503,Acalypha_boinensis_LG_10813:0.0020740388):0.00040912401):0.0069290348,Acalypha_lamiana_LG_10691:0.0170324):0.0043560229,Acalypha_pervilleana_LG_10649:0.0096818684):0.031988688):0.0082132062):0.0056600552,((Acalypha_novoguineensis_P_6928:0.018319894,(Acalypha_longispica_P_948:0.016960392,(Acalypha_cardiophylla_cardiophylla_L_1631:0.0047861859,Acalypha_cardiophylla_cardiophylla_E_14535:-0.0010790947):0.0046234131):0.035707459):0.0026513168,(Acalypha_lyonsii_GF_13086:0.012547756,Acalypha_capillipes_C_12414:0.0048594032):0.0073731467):0.02842859):0.0067596249,(Acalypha_welwitschiana_RS_5713:0.0083671305,(Acalypha_polymorpha_T_8329:0.0042273859,((Acalypha_manniana_T_5315:0.0045630671,Acalypha_cupricola_B_197:0.0010437749):0.0022787082,Acalypha_brevipetiolata_SB_8090:0.0034688779):0.0043876348):0.003322979):0.063403472):0.0048793848,((((Acalypha_vulneraria_R_2110:0.0056267716,Acalypha_decaryana_P_1751:0.011559134):0.0076286714,(Acalypha_radula_LG_10758:0.0091894381,Acalypha_andringitrensis_LG_10850:0.0061354879):0.0045191809):0.019268341,(Acalypha_psilostachya_S_122:0.014437093,Acalypha_brachystachya_SAGBE_2353:0.015858332):0.056314275):0.0074026599,((Acalypha_virginica_GL_2342:0.014591057,((Acalypha_rhomboidea_GL_2316:0.0016893599,Acalypha_deamii_GL_2369:0.0039128247):0.0062154671,Acalypha_monococca_GL_2319:0.0092999516):0.0031627459):0.022475993,((((((Acalypha_stricta_V_743:0.027395073,(Acalypha_bisetosa_AL_33893:0.012424391,Acalypha_diversifolia_C_1296:0.0067483713):0.019716788):0.0023143068,(Acalypha_padifolia_Z_3411:0.0013812521,Acalypha_dictyoneura_TC_72193:0.004244314):0.0061666928):0.013366447,((Acalypha_scandens_B_1673:0.026039211,Acalypha_cuneata_H_168:0.033576362):0.038311042,(Acalypha_multicaulis_T_5087:0.036983483,(Acalypha_communis_N_610:0.065200403,Acalypha_gracilis_D_12789:0.022406844):0.0040464532):0.0047713611):0.018074162):0.0027129743,Acalypha_membranacea_AR_6532:0.038628012):0.0035789513,(Acalypha_stachyura_H_23994:0.02785274,((Acalypha_plicata_A_188:0.016218973,Acalypha_lycioides_T_11351:0.001181521):0.010357335,(Acalypha_herzogiana_VWS_1501:0.010199591,Acalypha_claussenii_O_212:0.03444897):0.091203846):0.0085657919):0.0026911388):0.0019617807,(Acalypha_amblyodonta_JAR_6436:0.013790277,Acalypha_cuspidata_D_2849:0.019336641):0.052347556):0.0027629007):0.010435017):0.0023466819):0.0018721865,((((((((((Acalypha_wilkesiana_VWS_3196:-0.00017694384,Acalypha_amentacea_palauensis_E_LR22594:0.0020132514):8.1519633e-05,Acalypha_hispida_VWS_sn:-8.1019629e-05):0.00063870614,Acalypha_grandis_M_573:0.0069842292):0.028570399,Acalypha_hellwigii_T_14288:0.011423475):0.0032886993,Acalypha_nemorum_F_7634:0.041008204):0.0019770097,(Acalypha_angatensis_C_434:5e-07,Acalypha_grandibracteata_L_1209:5e-07):0.021352293):0.0050420468,Acalypha_amentacea_amentacea_VS_SR54:0.014113169):0.017843824,(Acalypha_volkensii_M_1152:0.030312905,Acalypha_bipartita_N_ATBP_596:0.0619554):0.0028313366):0.0054682046,((Acalypha_villicaus_G_ATBP_597:0.011062504,Acalypha_capitata_K_164:0.030329823):0.052088417,((Acalypha_ciliata_M_5872:0.010198543,Acalypha_lanceolata_E_LR22586:0.0086939577):0.047264703,(Acalypha_ornata_A_389:0.014536356,Acalypha_allenii_S_203:0.0091100438):0.03653276):0.0043912735):0.0028722805):0.0068667084,Acalypha_nyasica_SB_1907:0.07304135):0.0029852027):0.0042446135,(((Acalypha_fruticosa_K_377:0.017732607,(Acalypha_ceraceopunctata_M_6179:0.017974993,(Acalypha_pubiflora_australica_GL_2370:0.011245104,((Acalypha_medibracteata_R_152:0.0064529004,Acalypha_fasciculata_M_2118:0.0011108939):0.00068669766,Acalypha_emirnensis_N_225:0.0089961989):0.00038292678):0.010005848):0.027491583):0.00094066933,Acalypha_australis_X_4728:0.038013235):0.014563107,(Acalypha_crenata_G_5396:0.056413688,Acalypha_indica_H_25706:0.14510241):0.0121657):0.0056549627):0.0059006326,Acalypha_chirindica_G_468:0.05180864):0.012287434,((((Acalypha_aliena_VWS_1243:0.0018121696,Acalypha_neomexicana_VWS_1410:0.0038528468):0.0079566352,Acalypha_boliviensis_Z_8648:0.011890104):0.0039979201,(Acalypha_burquezii_VD_99-596:0.042139452,Acalypha_salvadorensis_C_3578:0.0053274967):-1.0101357e-05):0.0078453962,Acalypha_hypogaea_VWS_757:0.040730998):0.0073155533,(((((((Acalypha_monostachya_GLW_32508:0.01714132,Acalypha_californica_VWS_94-153:0.0023208754):5.2266871e-05,Acalypha_saxicola_R_6093:0.0037933094):0.0093429787,Acalypha_poiretii_VWS_1402:0.024416123):-0.00053306855,(((((((Acalypha_ferdinandii_M_2212:0.00067937886,Acalypha_schiedeana_VWS_1715:0.0064837448):0.0041928142,Acalypha_chordantha_MN_27715:0.0099995742):0.00061134971,Acalypha_leptopoda_A_4583:0.0075696576):0.0023294277,Acalypha_papillosa_VWS_942:0.019898072):0.001042936,(Acalypha_rafaelensis_E_1779:0.01201467,Acalypha_grisea_VWS_3240:0.0095842723):0.0028488878):0.003303064,((Acalypha_chamaedrifolia_VWS_2031:0.010169887,Acalypha_portoricensis_L_11498:0.009297655):0.0050501642,Acalypha_gaumeri_C_11628:0.011718947):0.0032356624):0.0028038789,(((Acalypha_microphylla_VWS_1046:0.020057328,Acalypha_alopecuroidea_CR_2593:0.003626504):0.0087812049,(Acalypha_vagans_VWS_2174:0.0093780449,Acalypha_mexicana_VWS_2239:0.0079960069):0.0092158066):0.003493109,(Acalypha_ostryifolia_GL_2315:0.019778885,Acalypha_setosa_VWS_1969:0.025352597):0.0031615484):0.0056463908):0.0010926053):0.0046903854,(Acalypha_havanensis_VWS_1816:0.020222481,Acalypha_lagopus_VWS_1841:0.011874135):-0.0027746053):0.0050326884,(Acalypha_pippenii_VWS_1815:0.018295944,Acalypha_trilaciniata_VWS_2092:0.028448164):0.001728947):0.012546155,((((Acalypha_ocymoides_VWS_2916:0.01095615,Acalypha_phleoides_VWS_2249:0.0082299439):0.00011355244,(Acalypha_rhombifolia_VWS_2446:5e-07,Acalypha_lancetillae_D_32045:5e-07):0.0097051319):0.0010651578,((Acalypha_synoica_VWS_1392:0.0056740558,((Acalypha_subviscida_Z_10516:0.0042673997,Acalypha_cf_glandulosa_C_1343:-0.00052460423):0.00082250132,Acalypha_dioica_M_2045:0.0010428075):0.0038473785):0.0015823632,((Acalypha_rubroserrata_VWS_1374:-0.00031480193,Acalypha_lovelandii_VWS_1133:0.0098240077):0.0022151906,Acalypha_cincta_S_11467:0.0034716411):0.0020415415):0.0078933798):0.011264667,Acalypha_arvensis_VWS_1161:0.024180979):0.002393092):-0.0018470241);
