# Supplementary material for: Three new species of Acalypha L. (Euphorbiaceae, Acalyphoideae) from Tanzania and Angola and their conservation status
Source: PLoS One. 2025 Oct 29;20(10):e0332588. doi: 10.1371/journal.pone.0332588 (PMC12571263; doi:10.1371/journal.pone.0332588)
Supplement: S1 File — (ZIP) [file pone.0332588.s003.zip › ADN/its_mafft_trimal_newspecies.fasta.contree]

(Micrococca_capensis_AKB_7617:0.1696797526,((Mareya_micrantha_W_1042:0.3175038368,(((((Acalypha_wilmsii_AKB_11219:0.0000025259,(Acalypha_glandulifolia_B_9831:0.0000025259,Acalypha_angustata_KB_4005:0.0000025259)100:0.0045593783)98:0.0000025259,Acalypha_peduncularis_R_646:0.0023085013)100:0.0092576598,(Acalypha_ecklonii_P_1183:0.0091590249,Acalypha_decumbens_G_8286:0.0094315851)100:0.0026041204)100:0.1143775941,(((((((((((Acalypha_wilkesiana_VWS_3196:0.0000025259,Acalypha_hispida_VWS_sn:0.0000025259)66:0.0000025259,Acalypha_amentacea_palauensis_E_LR22594:0.0022570756)99:0.0024963387,Acalypha_grandis_M_573:0.0066868143)100:0.0291711320,Acalypha_hellwigii_T_14288:0.0218889503)100:0.0045808531,Acalypha_nemorum_F_7634:0.0486169286)100:0.0053841946,((Acalypha_grandibracteata_L_1209:0.0000025259,Acalypha_angatensis_C_434:0.0000025259)100:0.0216585139,Acalypha_amentacea_amentacea_VS_SR54:0.0242904636)100:0.0020108443)100:0.0207288578,(Acalypha_volkensii_M_1152:0.0429072913,Acalypha_bipartita_N_ATBP_596:0.0662146535)78:0.0070434322)68:0.0056000804,((Acalypha_villicaus_G_ATBP_597:0.0164574506,Acalypha_capitata_K_164:0.0344124938)100:0.0632817228,(Acalypha_ornata_A_389:0.0193098397,Acalypha_allenii_S_203:0.0097366770)100:0.0527708477)89:0.0079064706,(Acalypha_lanceolata_E_LR22586:0.0129695592,Acalypha_ciliata_M_5872:0.0108575033)100:0.0744330330,Acalypha_crenata_G_5396:0.1088990648)89:0.0110499505,(((Acalypha_vulneraria_R_2110:0.0030178754,Acalypha_decaryana_P_1751:0.0190199616)97:0.0081667848,(Acalypha_radula_LG_10758:0.0116197855,Acalypha_andringitrensis_LG_10850:0.0090267859)99:0.0064838260)100:0.0357002025,((((Acalypha_virginica_GL_2342:0.0138212018,((Acalypha_rhomboidea_GL_2316:0.0000025259,Acalypha_deamii_GL_2369:0.0069801067)100:0.0082344853,Acalypha_monococca_GL_2319:0.0148333880)98:0.0085707989)99:0.0295729635,(((Acalypha_scandens_B_1673:0.0349867182,Acalypha_cuneata_H_168:0.0424451132)100:0.0538443302,((Acalypha_multicaulis_T_5087:0.0512323582,Acalypha_gracilis_D_12789:0.0374820125)88:0.0033500865,Acalypha_communis_N_610:0.0749612300)88:0.0142051784)100:0.0194802535,Acalypha_membranacea_AR_6532:0.0480504825)85:0.0027340537)91:0.0088674775,(((Acalypha_stricta_V_743:0.0344065923,(Acalypha_padifolia_Z_3411:0.0023224489,Acalypha_dictyoneura_TC_72193:0.0046688752)100:0.0062756199)94:0.0071306634,(Acalypha_diversifolia_C_1296:0.0106765463,Acalypha_bisetosa_AL_33893:0.0138100564)100:0.0300024646)100:0.0234418538,Acalypha_stachyura_H_23994:0.0403838110,((Acalypha_plicata_A_188:0.0216302103,Acalypha_lycioides_T_11351:0.0000027588)99:0.0167615559,(Acalypha_herzogiana_VWS_1501:0.0137312433,Acalypha_claussenii_O_212:0.0446362906)100:0.1136664672)87:0.0118820985)82:0.0029174563)90:0.0063839371,(Acalypha_cuspidata_D_2849:0.0275037054,Acalypha_amblyodonta_JAR_6436:0.0139052642)100:0.0684252211)99:0.0119327589)70:0.0000029586)83:0.0070211098,((((((Acalypha_vagans_VWS_2174:0.0171071190,Acalypha_mexicana_VWS_2239:0.0056006459)100:0.0129986687,(Acalypha_microphylla_VWS_1046:0.0216988512,Acalypha_alopecuroidea_CR_2593:0.0079188247)99:0.0153527161)100:0.0103805438,((Acalypha_trilaciniata_VWS_2092:0.0396614085,Acalypha_pippenii_VWS_1815:0.0220937075)99:0.0109432773,Acalypha_havanensis_VWS_1816:0.0206756116)96:0.0101734709,(((((Acalypha_synoica_VWS_1392:0.0070375279,(Acalypha_subviscida_Z_10516:0.0046320334,Acalypha_dioica_M_2045:0.0023033003,Acalypha_cf_glandulosa_C_1343:0.0000025259)100:0.0046288640,(Acalypha_rubroserrata_VWS_1374:0.0023040501,Acalypha_lovelandii_VWS_1133:0.0093474208,Acalypha_cincta_S_11467:0.0069974073)100:0.0046222323)100:0.0120580504,(Acalypha_rhombifolia_VWS_2446:0.0000025259,Acalypha_lancetillae_D_32045:0.0000025259)100:0.0098181985)71:0.0000025259,(Acalypha_phleoides_VWS_2249:0.0099057338,Acalypha_ocymoides_VWS_2916:0.0146613478)94:0.0016016037)97:0.0098944865,Acalypha_arvensis_VWS_1161:0.0341717620)90:0.0116167295,((Acalypha_salvadorensis_C_3578:0.0096381775,(Acalypha_neomexicana_VWS_1410:0.0047456855,Acalypha_aliena_VWS_1243:0.0023620984)100:0.0193431850,Acalypha_burquezii_VD_99-596:0.0551807070,Acalypha_boliviensis_Z_8648:0.0176727942)63:0.0107766561,Acalypha_hypogaea_VWS_757:0.0540043024)97:0.0098553160)91:0.0102925685,(Acalypha_setosa_VWS_1969:0.0293924985,Acalypha_ostryifolia_GL_2315:0.0281873288)97:0.0207036969,(((((Acalypha_schiedeana_VWS_1715:0.0040969968,Acalypha_ferdinandii_M_2212:0.0035245117)100:0.0037751248,Acalypha_chordantha_MN_27715:0.0095245207)99:0.0045948034,Acalypha_leptopoda_A_4583:0.0072840900)98:0.0041617229,Acalypha_papillosa_VWS_942:0.0223276179)88:0.0024128390,(Acalypha_rafaelensis_E_1779:0.0172122429,Acalypha_grisea_VWS_3240:0.0113357604)93:0.0027571340)86:0.0075730595,((Acalypha_portoricensis_L_11498:0.0097474512,Acalypha_chamaedrifolia_VWS_2031:0.0151318809)94:0.0119532911,Acalypha_gaumeri_C_11628:0.0120043173)94:0.0101689334,Acalypha_poiretii_VWS_1402:0.0396142337)73:0.0024372515,((Acalypha_saxicola_R_6093:0.0031401170,Acalypha_californica_VWS_94-153:0.0039089057)99:0.0024564551,Acalypha_monostachya_GLW_32508:0.0212084425)100:0.0127364900)87:0.0046004276,Acalypha_lagopus_VWS_1841:0.0122927031)100:0.0130125935,Acalypha_chirindica_G_468:0.0615583065)99:0.0144387144,((((Acalypha_pubiflora_australica_GL_2370:0.0147149150,((Acalypha_medibracteata_R_152:0.0072895291,Acalypha_fasciculata_M_2118:0.0024105745)63:0.0000025259,Acalypha_emirnensis_N_225:0.0122565933)84:0.0000025259)96:0.0147932845,Acalypha_ceraceopunctata_M_6179:0.0260111103)100:0.0294078234,(Acalypha_fruticosa_K_377:0.0189800949,Acalypha_australis_X_4728:0.0549421184)66:0.0050907435)99:0.0241505641,(Acalypha_psilostachya_S_122:0.0165168771,Acalypha_brachystachya_SAGBE_2353:0.0209194803)100:0.0732770215)63:0.0088887610,Acalypha_indica_H_25706:0.2188841452)74:0.0089669314,(Acalypha_welwitschiana_RS_5713:0.0084249976,(Acalypha_polymorpha_T_8329:0.0094308576,((Acalypha_manniana_T_5315:0.0069477484,Acalypha_cupricola_B_197:0.0000025259)98:0.0023471962,Acalypha_brevipetiolata_SB_8090:0.0045882172)97:0.0024008064)98:0.0057458276)100:0.0856482628,Acalypha_nyasica_SB_1907:0.0984986071)66:0.0139251432,(((((Acalypha_urophylla_LG_10809:0.0000025259,Acalypha_boinensis_LG_10813:0.0022964446)95:0.0000021642,Acalypha_spachiana_LG_10856:0.0022949213)92:0.0109639935,Acalypha_lamiana_LG_10691:0.0200844066)99:0.0063790199,Acalypha_pervilleana_LG_10649:0.0112898322)100:0.0453398203,((Acalypha_siamensis_siamensis_VS_SR52:0.0165666737,((Acalypha_matsudae_L_720:0.0023263015,Acalypha_acmophylla_KC_0331:0.0096609787)97:0.0023324767,Acalypha_kerrii_WHQ_W125:0.0023579416)97:0.0020761288)82:0.0018464545,((((Acalypha_perrieri_LG_4123:0.0000025259,Acalypha_mayottensis_L_3268:0.0046667409)100:0.0023387200,Acalypha_gillespieae_LG_10693:0.0047038047)100:0.0063155279,Acalypha_neptunica_A_436:0.0185019456)99:0.0118370089,Acalypha_glabrata_B_9316:0.0171484655)77:0.0059646433)73:0.0110123875)98:0.0249171097,(Acalypha_novoguineensis_P_6928:0.0252076398,((Acalypha_lyonsii_GF_13086:0.0130434251,Acalypha_capillipes_C_12414:0.0095094367)100:0.0093329996,(Acalypha_longispica_P_948:0.0209893887,(Acalypha_cardiophylla_cardiophylla_L_1631:0.0045830440,Acalypha_cardiophylla_cardiophylla_E_14535:0.0000025259)100:0.0049996170)100:0.0395419335)99:0.0075386970)100:0.0406375695)65:0.0844874404,(((Acalypha_villosa_TC_73114:0.0083226285,Acalypha_elizabethiae_T_8706:0.0140445732)100:0.0437226476,(((Acalypha_schlechtendaliana_MG_7708:0.0150849593,Acalypha_costaricensis_W_66296:0.0137573583)100:0.0116677079,Acalypha_filipes_VWS_3212:0.0184184334)99:0.0078351041,Acalypha_paniculata_M_ATBP_455:0.0694463394)81:0.0061511797)82:0.0128564159,Acalypha_gummifera_S_25830:0.0400114154)100:0.0432562135,(Acalypha_gillmanii_K_513:0.0072504153,Acalypha_diminuta_LG_10816:0.0120090030)100:0.0345538035,(Acalypha_echinus_L_1215:0.0063232176,Acalypha_acrogyna_H_1959:0.0006910125)100:0.0635621122)100:0.2600052071)99:0.1885559323,Bernardia_viridis_R_4552:0.4921931350)100:0.3196469374,Erythrococca_natalensis_AKB_8445:0.1264514242);
