# Supplementary material for: Three new species of Acalypha L. (Euphorbiaceae, Acalyphoideae) from Tanzania and Angola and their conservation status
Source: PLoS One. 2025 Oct 29;20(10):e0332588. doi: 10.1371/journal.pone.0332588 (PMC12571263; doi:10.1371/journal.pone.0332588)
Supplement: S1 File — (ZIP) [file pone.0332588.s003.zip › ADN/its_mafft_trimal_newspecies.fasta.iqtree]

IQ-TREE 2.4.0 built Feb 12 2025

Input file name: its_mafft_trimal_newspecies.fasta
Type of analysis: ModelFinder + tree reconstruction + ultrafast bootstrap (1000 replicates)
Random seed number: 524112

REFERENCES
----------

To cite IQ-TREE please use:

Bui Quang Minh, Heiko A. Schmidt, Olga Chernomor, Dominik Schrempf,
Michael D. Woodhams, Arndt von Haeseler, and Robert Lanfear (2020)
IQ-TREE 2: New models and efficient methods for phylogenetic inference
in the genomic era. Mol. Biol. Evol., in press.
https://doi.org/10.1093/molbev/msaa015

To cite ModelFinder please use: 

Subha Kalyaanamoorthy, Bui Quang Minh, Thomas KF Wong, Arndt von Haeseler,
and Lars S Jermiin (2017) ModelFinder: Fast model selection for
accurate phylogenetic estimates. Nature Methods, 14:587–589.
https://doi.org/10.1038/nmeth.4285

Since you used ultrafast bootstrap (UFBoot) please also cite: 

Diep Thi Hoang, Olga Chernomor, Arndt von Haeseler, Bui Quang Minh,
and Le Sy Vinh (2018) UFBoot2: Improving the ultrafast bootstrap
approximation. Mol. Biol. Evol., 35:518–522.
https://doi.org/10.1093/molbev/msx281

SEQUENCE ALIGNMENT
------------------

Input data: 144 sequences with 546 nucleotide sites
Number of constant sites: 219 (= 40.1099% of all sites)
Number of invariant (constant or ambiguous constant) sites: 219 (= 40.1099% of all sites)
Number of parsimony informative sites: 286
Number of distinct site patterns: 352

ModelFinder
-----------

Best-fit model according to BIC: SYM+I+G4

List of models sorted by BIC scores: 

Model                  LogL         AIC      w-AIC        AICc     w-AICc         BIC      w-BIC
SYM+I+G4         -10901.363   22386.726 +    0.999   23063.058 +        1   23643.090 +        1
TIM2e+I+G4       -10920.595   22421.190 - 3.28e-08   23083.073 - 4.51e-05   23668.950 - 2.42e-06
GTR+F+I+G4       -10904.990   22399.981 -  0.00132   23098.541 - 1.97e-08   23669.253 - 2.08e-06
TIM2+F+I+G4      -10932.725   22451.450 -  8.8e-15   23135.117 - 2.25e-16   23712.118 - 1.03e-15
TIM3e+I+G4       -10950.793   22481.585 - 2.52e-21   23143.468 - 3.46e-18   23729.345 - 1.86e-19
GTR+F+G4         -10944.609   22477.218 - 2.23e-20   23168.294 - 1.41e-23   23742.188 - 3.03e-22
TNe+I+G4         -10967.429   22512.858 - 4.08e-28   23167.623 - 1.97e-23   23756.314 - 2.59e-25
TIMe+I+G4        -10967.104   22514.208 - 2.07e-28   23176.091 - 2.85e-25   23761.968 - 1.53e-26
TVMe+I+G4        -10970.760   22523.520 - 1.97e-30   23192.590 - 7.45e-29   23775.582 -  1.7e-29
TIM3+F+I+G4      -10970.467   22526.934 - 3.58e-31   23210.601 - 9.15e-33   23787.602 - 4.17e-32
TVM+F+I+G4       -10970.611   22529.221 - 1.14e-31   23220.297 - 7.18e-35   23794.191 - 1.54e-33
TPM2+I+G4        -10993.291   22564.582 - 2.39e-39   23219.347 - 1.15e-34   23808.039 - 1.52e-36
TN+F+I+G4        -10996.105   22576.210 - 7.14e-42   23252.542 - 7.15e-42   23832.575 - 7.15e-42
TIM+F+I+G4       -10995.707   22577.414 - 3.91e-42   23261.081 -    1e-43   23838.081 - 4.55e-43
TPM2u+F+I+G4     -11001.366   22586.732 -  3.7e-44   23263.064 - 3.71e-44   23843.097 - 3.71e-44
TPM3+I+G4        -11015.841   22609.682 - 3.85e-49   23264.447 - 1.86e-44   23853.138 - 2.45e-46
K2P+I+G4         -11035.912   22647.825 - 2.01e-57   23295.544 - 3.28e-51   23886.979 -  1.1e-53
K3P+I+G4         -11035.670   22649.340 - 9.41e-58   23304.105 - 4.54e-53   23892.796 - 5.98e-55
TPM3u+F+I+G4     -11033.981   22651.963 - 2.53e-58   23328.295 - 2.54e-58   23908.328 - 2.54e-58
HKY+F+I+G4       -11062.521   22707.041 - 2.78e-70   23376.112 - 1.05e-68   23959.103 - 2.39e-69
K3Pu+F+I+G4      -11062.222   22708.444 - 1.38e-70   23384.776 - 1.38e-70   23964.809 - 1.38e-70
GTR+F+I          -11335.089   23258.177 - 5.84e-190   23949.253 - 3.67e-193   24523.147 - 7.91e-192
JC+I+G4          -11539.222   23652.445 - 1.42e-275   24293.189 - 7.59e-268   24887.296 - 6.67e-271
F81+F+I+G4       -11568.645   23717.290 - 1.18e-289   24379.172 - 1.62e-286   24965.050 - 8.71e-288
GTR+F            -12080.738   24747.476 -        0   25431.143 -        0   26008.143 -        0

AIC, w-AIC   : Akaike information criterion scores and weights.
AICc, w-AICc : Corrected AIC scores and weights.
BIC, w-BIC   : Bayesian information criterion scores and weights.

Plus signs denote the 95% confidence sets.
Minus signs denote significant exclusion.

SUBSTITUTION PROCESS
--------------------

Model of substitution: SYM+I+G4

Rate parameter R:

  A-C: 1.3778
  A-G: 2.9823
  A-T: 2.0398
  C-G: 0.4017
  C-T: 8.0875
  G-T: 1.0000

State frequencies: (equal frequencies)

Rate matrix Q:

  A   -0.8056    0.1734    0.3754    0.2568
  C    0.1734    -1.242   0.05056     1.018
  G    0.3754   0.05056   -0.5518    0.1259
  T    0.2568     1.018    0.1259    -1.401

Model of rate heterogeneity: Invar+Gamma with 4 categories
Proportion of invariable sites: 0.3324
Gamma shape alpha: 0.9017

 Category  Relative_rate  Proportion
  0         0              0.3324
  1         0.1752         0.1669
  2         0.6666         0.1669
  3         1.47           0.1669
  4         3.679          0.1669
Relative rates are computed as MEAN of the portion of the Gamma distribution falling in the category.

MAXIMUM LIKELIHOOD TREE
-----------------------

Log-likelihood of the tree: -10879.3282 (s.e. 509.0606)
Unconstrained log-likelihood (without tree): -2802.3397
Number of free parameters (#branches + #model parameters): 292
Akaike information criterion (AIC) score: 22342.6563
Corrected Akaike information criterion (AICc) score: 23018.9883
Bayesian information criterion (BIC) score: 23599.0210

Total tree length (sum of branch lengths): 6.3277
Sum of internal branch lengths: 2.6519 (41.9086% of tree length)

WARNING: 18 near-zero internal branches (<0.0018) should be treated with caution
         Such branches are denoted by '**' in the figure below

NOTE: Tree is UNROOTED although outgroup taxon 'Micrococca_capensis_AKB_7617' is drawn at root
Numbers in parentheses are  ultrafast bootstrap support (%)

+--------Micrococca_capensis_AKB_7617
|
|                          +----------------Mareya_micrantha_W_1042
|                +---------| (99)
|                |         |                               +**Acalypha_wilmsii_AKB_11219
|                |         |                            +**| (98)
|                |         |                            |  |  +**Acalypha_glandulifolia_B_9831
|                |         |                            |  +--| (100)
|                |         |                            |     +**Acalypha_angustata_KB_4005
|                |         |                         +--| (100)
|                |         |                         |  +--Acalypha_peduncularis_R_646
|                |         |                     +---| (100)
|                |         |                     |   |  +--Acalypha_ecklonii_P_1183
|                |         |                     |   +--| (100)
|                |         |                     |      +--Acalypha_decumbens_G_8286
|                |         |                  +--| (65)
|                |         |                  |  |                                               +**Acalypha_wilkesiana_VWS_3196
|                |         |                  |  |                                            +**| (66)
|                |         |                  |  |                                            |  +**Acalypha_hispida_VWS_sn
|                |         |                  |  |                                         +--| (99)
|                |         |                  |  |                                         |  +--Acalypha_amentacea_palauensis_E_LR22594
|                |         |                  |  |                                      +--| (100)
|                |         |                  |  |                                      |  +--Acalypha_grandis_M_573
|                |         |                  |  |                                   +--| (100)
|                |         |                  |  |                                   |  +--Acalypha_hellwigii_T_14288
|                |         |                  |  |                                +--| (100)
|                |         |                  |  |                                |  +--Acalypha_nemorum_F_7634
|                |         |                  |  |                             +--| (100)
|                |         |                  |  |                             |  |     +**Acalypha_grandibracteata_L_1209
|                |         |                  |  |                             |  |  +--| (100)
|                |         |                  |  |                             |  |  |  +**Acalypha_angatensis_C_434
|                |         |                  |  |                             |  +--| (100)
|                |         |                  |  |                             |     +--Acalypha_amentacea_amentacea_VS_SR54
|                |         |                  |  |                          +--| (68)
|                |         |                  |  |                          |  |  +--Acalypha_volkensii_M_1152
|                |         |                  |  |                          |  +--| (78)
|                |         |                  |  |                          |     +--Acalypha_bipartita_N_ATBP_596
|                |         |                  |  |                       +**| (49)
|                |         |                  |  |                       |  |     +--Acalypha_lanceolata_E_LR22586
|                |         |                  |  |                       |  |  +--| (100)
|                |         |                  |  |                       |  |  |  +--Acalypha_ciliata_M_5872
|                |         |                  |  |                       |  +--| (57)
|                |         |                  |  |                       |     +----Acalypha_crenata_G_5396
|                |         |                  |  |                    +--| (89)
|                |         |                  |  |                    |  |     +--Acalypha_villicaus_G_ATBP_597
|                |         |                  |  |                    |  |  +--| (100)
|                |         |                  |  |                    |  |  |  +--Acalypha_capitata_K_164
|                |         |                  |  |                    |  +--| (89)
|                |         |                  |  |                    |     |  +--Acalypha_ornata_A_389
|                |         |                  |  |                    |     +--| (100)
|                |         |                  |  |                    |        +--Acalypha_allenii_S_203
|                |         |                  |  |                 +--| (83)
|                |         |                  |  |                 |  |        +--Acalypha_vulneraria_R_2110
|                |         |                  |  |                 |  |     +--| (97)
|                |         |                  |  |                 |  |     |  +--Acalypha_decaryana_P_1751
|                |         |                  |  |                 |  |  +--| (100)
|                |         |                  |  |                 |  |  |  |  +--Acalypha_radula_LG_10758
|                |         |                  |  |                 |  |  |  +--| (99)
|                |         |                  |  |                 |  |  |     +--Acalypha_andringitrensis_LG_10850
|                |         |                  |  |                 |  +**| (70)
|                |         |                  |  |                 |     |           +--Acalypha_virginica_GL_2342
|                |         |                  |  |                 |     |        +--| (99)
|                |         |                  |  |                 |     |        |  |     +**Acalypha_rhomboidea_GL_2316
|                |         |                  |  |                 |     |        |  |  +--| (100)
|                |         |                  |  |                 |     |        |  |  |  +--Acalypha_deamii_GL_2369
|                |         |                  |  |                 |     |        |  +--| (98)
|                |         |                  |  |                 |     |        |     +--Acalypha_monococca_GL_2319
|                |         |                  |  |                 |     |     +--| (91)
|                |         |                  |  |                 |     |     |  |        +--Acalypha_scandens_B_1673
|                |         |                  |  |                 |     |     |  |     +--| (100)
|                |         |                  |  |                 |     |     |  |     |  +--Acalypha_cuneata_H_168
|                |         |                  |  |                 |     |     |  |  +--| (100)
|                |         |                  |  |                 |     |     |  |  |  |     +--Acalypha_multicaulis_T_5087
|                |         |                  |  |                 |     |     |  |  |  |  +--| (88)
|                |         |                  |  |                 |     |     |  |  |  |  |  +--Acalypha_gracilis_D_12789
|                |         |                  |  |                 |     |     |  |  |  +--| (88)
|                |         |                  |  |                 |     |     |  |  |     +---Acalypha_communis_N_610
|                |         |                  |  |                 |     |     |  +--| (85)
|                |         |                  |  |                 |     |     |     +--Acalypha_membranacea_AR_6532
|                |         |                  |  |                 |     |  +--| (90)
|                |         |                  |  |                 |     |  |  |        +--Acalypha_stricta_V_743
|                |         |                  |  |                 |     |  |  |     +--| (94)
|                |         |                  |  |                 |     |  |  |     |  |  +--Acalypha_padifolia_Z_3411
|                |         |                  |  |                 |     |  |  |     |  +--| (100)
|                |         |                  |  |                 |     |  |  |     |     +--Acalypha_dictyoneura_TC_72193
|                |         |                  |  |                 |     |  |  |  +--| (100)
|                |         |                  |  |                 |     |  |  |  |  |  +--Acalypha_diversifolia_C_1296
|                |         |                  |  |                 |     |  |  |  |  +--| (100)
|                |         |                  |  |                 |     |  |  |  |     +--Acalypha_bisetosa_AL_33893
|                |         |                  |  |                 |     |  |  +--| (82)
|                |         |                  |  |                 |     |  |     |  +--Acalypha_stachyura_H_23994
|                |         |                  |  |                 |     |  |     +**| (47)
|                |         |                  |  |                 |     |  |        |     +--Acalypha_plicata_A_188
|                |         |                  |  |                 |     |  |        |  +--| (99)
|                |         |                  |  |                 |     |  |        |  |  +**Acalypha_lycioides_T_11351
|                |         |                  |  |                 |     |  |        +--| (87)
|                |         |                  |  |                 |     |  |           |     +--Acalypha_herzogiana_VWS_1501
|                |         |                  |  |                 |     |  |           +-----| (100)
|                |         |                  |  |                 |     |  |                 +--Acalypha_claussenii_O_212
|                |         |                  |  |                 |     +--| (99)
|                |         |                  |  |                 |        |  +--Acalypha_cuspidata_D_2849
|                |         |                  |  |                 |        +--| (100)
|                |         |                  |  |                 |           +--Acalypha_amblyodonta_JAR_6436
|                |         |                  |  |              +--| (53)
|                |         |                  |  |              |  |                             +--Acalypha_vagans_VWS_2174
|                |         |                  |  |              |  |                          +--| (100)
|                |         |                  |  |              |  |                          |  +--Acalypha_mexicana_VWS_2239
|                |         |                  |  |              |  |                       +--| (100)
|                |         |                  |  |              |  |                       |  |  +--Acalypha_microphylla_VWS_1046
|                |         |                  |  |              |  |                       |  +--| (99)
|                |         |                  |  |              |  |                       |     +--Acalypha_alopecuroidea_CR_2593
|                |         |                  |  |              |  |                    +--| (47)
|                |         |                  |  |              |  |                    |  |     +--Acalypha_setosa_VWS_1969
|                |         |                  |  |              |  |                    |  |  +--| (97)
|                |         |                  |  |              |  |                    |  |  |  +--Acalypha_ostryifolia_GL_2315
|                |         |                  |  |              |  |                    |  +--| (55)
|                |         |                  |  |              |  |                    |     +--Acalypha_poiretii_VWS_1402
|                |         |                  |  |              |  |                 +--| (34)
|                |         |                  |  |              |  |                 |  |     +--Acalypha_trilaciniata_VWS_2092
|                |         |                  |  |              |  |                 |  |  +--| (99)
|                |         |                  |  |              |  |                 |  |  |  +--Acalypha_pippenii_VWS_1815
|                |         |                  |  |              |  |                 |  +--| (96)
|                |         |                  |  |              |  |                 |     +--Acalypha_havanensis_VWS_1816
|                |         |                  |  |              |  |              +**| (18)
|                |         |                  |  |              |  |              |  |     +--Acalypha_portoricensis_L_11498
|                |         |                  |  |              |  |              |  |  +--| (94)
|                |         |                  |  |              |  |              |  |  |  +--Acalypha_chamaedrifolia_VWS_2031
|                |         |                  |  |              |  |              |  +--| (94)
|                |         |                  |  |              |  |              |     +--Acalypha_gaumeri_C_11628
|                |         |                  |  |              |  |           +--| (73)
|                |         |                  |  |              |  |           |  |                    +--Acalypha_synoica_VWS_1392
|                |         |                  |  |              |  |           |  |                 +**| (53)
|                |         |                  |  |              |  |           |  |                 |  |     +--Acalypha_subviscida_Z_10516
|                |         |                  |  |              |  |           |  |                 |  |  +**| (43)
|                |         |                  |  |              |  |           |  |                 |  |  |  +--Acalypha_dioica_M_2045
|                |         |                  |  |              |  |           |  |                 |  +--| (100)
|                |         |                  |  |              |  |           |  |                 |     +**Acalypha_cf_glandulosa_C_1343
|                |         |                  |  |              |  |           |  |              +--| (100)
|                |         |                  |  |              |  |           |  |              |  |     +--Acalypha_rubroserrata_VWS_1374
|                |         |                  |  |              |  |           |  |              |  |  +**| (51)
|                |         |                  |  |              |  |           |  |              |  |  |  +--Acalypha_cincta_S_11467
|                |         |                  |  |              |  |           |  |              |  +--| (100)
|                |         |                  |  |              |  |           |  |              |     +--Acalypha_lovelandii_VWS_1133
|                |         |                  |  |              |  |           |  |           +**| (71)
|                |         |                  |  |              |  |           |  |           |  |  +**Acalypha_rhombifolia_VWS_2446
|                |         |                  |  |              |  |           |  |           |  +--| (100)
|                |         |                  |  |              |  |           |  |           |     +**Acalypha_lancetillae_D_32045
|                |         |                  |  |              |  |           |  |        +--| (97)
|                |         |                  |  |              |  |           |  |        |  |  +--Acalypha_phleoides_VWS_2249
|                |         |                  |  |              |  |           |  |        |  +**| (94)
|                |         |                  |  |              |  |           |  |        |     +--Acalypha_ocymoides_VWS_2916
|                |         |                  |  |              |  |           |  |     +--| (90)
|                |         |                  |  |              |  |           |  |     |  +--Acalypha_arvensis_VWS_1161
|                |         |                  |  |              |  |           |  |  +--| (91)
|                |         |                  |  |              |  |           |  |  |  |        +--Acalypha_salvadorensis_C_3578
|                |         |                  |  |              |  |           |  |  |  |     +--| (42)
|                |         |                  |  |              |  |           |  |  |  |     |  +--Acalypha_boliviensis_Z_8648
|                |         |                  |  |              |  |           |  |  |  |  +--| (63)
|                |         |                  |  |              |  |           |  |  |  |  |  |     +--Acalypha_neomexicana_VWS_1410
|                |         |                  |  |              |  |           |  |  |  |  |  |  +--| (100)
|                |         |                  |  |              |  |           |  |  |  |  |  |  |  +--Acalypha_aliena_VWS_1243
|                |         |                  |  |              |  |           |  |  |  |  |  +**| (50)
|                |         |                  |  |              |  |           |  |  |  |  |     +--Acalypha_burquezii_VD_99-596
|                |         |                  |  |              |  |           |  |  |  +--| (97)
|                |         |                  |  |              |  |           |  |  |     +--Acalypha_hypogaea_VWS_757
|                |         |                  |  |              |  |           |  +--| (47)
|                |         |                  |  |              |  |           |     |              +--Acalypha_schiedeana_VWS_1715
|                |         |                  |  |              |  |           |     |           +--| (100)
|                |         |                  |  |              |  |           |     |           |  +--Acalypha_ferdinandii_M_2212
|                |         |                  |  |              |  |           |     |        +--| (99)
|                |         |                  |  |              |  |           |     |        |  +--Acalypha_chordantha_MN_27715
|                |         |                  |  |              |  |           |     |     +--| (98)
|                |         |                  |  |              |  |           |     |     |  +--Acalypha_leptopoda_A_4583
|                |         |                  |  |              |  |           |     |  +--| (88)
|                |         |                  |  |              |  |           |     |  |  +--Acalypha_papillosa_VWS_942
|                |         |                  |  |              |  |           |     +--| (86)
|                |         |                  |  |              |  |           |        |  +--Acalypha_rafaelensis_E_1779
|                |         |                  |  |              |  |           |        +--| (93)
|                |         |                  |  |              |  |           |           +--Acalypha_grisea_VWS_3240
|                |         |                  |  |              |  |        +--| (87)
|                |         |                  |  |              |  |        |  |     +--Acalypha_saxicola_R_6093
|                |         |                  |  |              |  |        |  |  +--| (99)
|                |         |                  |  |              |  |        |  |  |  +--Acalypha_californica_VWS_94-153
|                |         |                  |  |              |  |        |  +--| (100)
|                |         |                  |  |              |  |        |     +--Acalypha_monostachya_GLW_32508
|                |         |                  |  |              |  |     +--| (100)
|                |         |                  |  |              |  |     |  +--Acalypha_lagopus_VWS_1841
|                |         |                  |  |              |  |  +--| (99)
|                |         |                  |  |              |  |  |  +--Acalypha_chirindica_G_468
|                |         |                  |  |              |  +**| (48)
|                |         |                  |  |              |     +----------Acalypha_indica_H_25706
|                |         |                  |  |           +--| (74)
|                |         |                  |  |           |  |           +--Acalypha_pubiflora_australica_GL_2370
|                |         |                  |  |           |  |        +--| (96)
|                |         |                  |  |           |  |        |  |     +--Acalypha_medibracteata_R_152
|                |         |                  |  |           |  |        |  |  +**| (63)
|                |         |                  |  |           |  |        |  |  |  +--Acalypha_fasciculata_M_2118
|                |         |                  |  |           |  |        |  +**| (84)
|                |         |                  |  |           |  |        |     +--Acalypha_emirnensis_N_225
|                |         |                  |  |           |  |     +--| (100)
|                |         |                  |  |           |  |     |  +--Acalypha_ceraceopunctata_M_6179
|                |         |                  |  |           |  |  +--| (99)
|                |         |                  |  |           |  |  |  |  +--Acalypha_fruticosa_K_377
|                |         |                  |  |           |  |  |  +--| (66)
|                |         |                  |  |           |  |  |     +--Acalypha_australis_X_4728
|                |         |                  |  |           |  +--| (63)
|                |         |                  |  |           |     |   +--Acalypha_psilostachya_S_122
|                |         |                  |  |           |     +---| (100)
|                |         |                  |  |           |         +--Acalypha_brachystachya_SAGBE_2353
|                |         |                  |  |        +**| (47)
|                |         |                  |  |        |  |   +--Acalypha_welwitschiana_RS_5713
|                |         |                  |  |        |  +---| (100)
|                |         |                  |  |        |      |  +--Acalypha_polymorpha_T_8329
|                |         |                  |  |        |      +--| (98)
|                |         |                  |  |        |         |     +--Acalypha_manniana_T_5315
|                |         |                  |  |        |         |  +--| (98)
|                |         |                  |  |        |         |  |  +**Acalypha_cupricola_B_197
|                |         |                  |  |        |         +--| (97)
|                |         |                  |  |        |            +--Acalypha_brevipetiolata_SB_8090
|                |         |                  |  |     +--| (66)
|                |         |                  |  |     |  +----Acalypha_nyasica_SB_1907
|                |         |                  |  |  +--| (57)
|                |         |                  |  |  |  |  +--Acalypha_novoguineensis_P_6928
|                |         |                  |  |  |  +--| (100)
|                |         |                  |  |  |     |     +--Acalypha_lyonsii_GF_13086
|                |         |                  |  |  |     |  +--| (100)
|                |         |                  |  |  |     |  |  +--Acalypha_capillipes_C_12414
|                |         |                  |  |  |     +--| (99)
|                |         |                  |  |  |        |  +--Acalypha_longispica_P_948
|                |         |                  |  |  |        +--| (100)
|                |         |                  |  |  |           |  +--Acalypha_cardiophylla_cardiophylla_L_1631
|                |         |                  |  |  |           +--| (100)
|                |         |                  |  |  |              +**Acalypha_cardiophylla_cardiophylla_E_14535
|                |         |                  |  +--| (57)
|                |         |                  |     |              +**Acalypha_urophylla_LG_10809
|                |         |                  |     |           +**| (95)
|                |         |                  |     |           |  +--Acalypha_boinensis_LG_10813
|                |         |                  |     |        +--| (92)
|                |         |                  |     |        |  +--Acalypha_spachiana_LG_10856
|                |         |                  |     |     +--| (99)
|                |         |                  |     |     |  +--Acalypha_lamiana_LG_10691
|                |         |                  |     |  +--| (100)
|                |         |                  |     |  |  +--Acalypha_pervilleana_LG_10649
|                |         |                  |     +--| (98)
|                |         |                  |        |     +--Acalypha_siamensis_siamensis_VS_SR52
|                |         |                  |        |  +**| (82)
|                |         |                  |        |  |  |     +--Acalypha_matsudae_L_720
|                |         |                  |        |  |  |  +--| (97)
|                |         |                  |        |  |  |  |  +--Acalypha_acmophylla_KC_0331
|                |         |                  |        |  |  +--| (97)
|                |         |                  |        |  |     +--Acalypha_kerrii_WHQ_W125
|                |         |                  |        +--| (73)
|                |         |                  |           |           +**Acalypha_perrieri_LG_4123
|                |         |                  |           |        +--| (100)
|                |         |                  |           |        |  +--Acalypha_mayottensis_L_3268
|                |         |                  |           |     +--| (100)
|                |         |                  |           |     |  +--Acalypha_gillespieae_LG_10693
|                |         |                  |           |  +--| (99)
|                |         |                  |           |  |  +--Acalypha_neptunica_A_436
|                |         |                  |           +--| (77)
|                |         |                  |              +--Acalypha_glabrata_B_9316
|                |         |               +--| (36)
|                |         |               |  |        +--Acalypha_villosa_TC_73114
|                |         |               |  |     +--| (100)
|                |         |               |  |     |  +--Acalypha_elizabethiae_T_8706
|                |         |               |  |  +--| (82)
|                |         |               |  |  |  |        +--Acalypha_schlechtendaliana_MG_7708
|                |         |               |  |  |  |     +--| (100)
|                |         |               |  |  |  |     |  +--Acalypha_costaricensis_W_66296
|                |         |               |  |  |  |  +--| (99)
|                |         |               |  |  |  |  |  +--Acalypha_filipes_VWS_3212
|                |         |               |  |  |  +--| (81)
|                |         |               |  |  |     +--Acalypha_paniculata_M_ATBP_455
|                |         |               |  +--| (100)
|                |         |               |     +--Acalypha_gummifera_S_25830
|                |         |            +--| (57)
|                |         |            |  |  +--Acalypha_gillmanii_K_513
|                |         |            |  +--| (100)
|                |         |            |     +--Acalypha_diminuta_LG_10816
|                |         +------------| (100)
|                |                      |  +--Acalypha_echinus_L_1215
|                |                      +--| (100)
|                |                         +**Acalypha_acrogyna_H_1959
+----------------| (100)
|                +-------------------------Bernardia_viridis_R_4552
|
+-----Erythrococca_natalensis_AKB_8445

Tree in newick format:

(Micrococca_capensis_AKB_7617:0.1679371045,((Mareya_micrantha_W_1042:0.3167323267,(((((((Acalypha_wilmsii_AKB_11219:0.0000021737,(Acalypha_glandulifolia_B_9831:0.0000020912,Acalypha_angustata_KB_4005:0.0000021795)100:0.0044828072)98:0.0000024166,Acalypha_peduncularis_R_646:0.0022603044)100:0.0089149475,(Acalypha_ecklonii_P_1183:0.0089693986,Acalypha_decumbens_G_8286:0.0093086895)100:0.0027348865)100:0.0853150012,((((((((((((((((Acalypha_wilkesiana_VWS_3196:0.0000010005,Acalypha_hispida_VWS_sn:0.0000010005)66:0.0000010005,Acalypha_amentacea_palauensis_E_LR22594:0.0022193111)99:0.0024550712,Acalypha_grandis_M_573:0.0065738661)100:0.0286504645,Acalypha_hellwigii_T_14288:0.0215390135)100:0.0045092489,Acalypha_nemorum_F_7634:0.0477417151)100:0.0052987663,((Acalypha_grandibracteata_L_1209:0.0000010005,Acalypha_angatensis_C_434:0.0000010005)100:0.0212871112,Acalypha_amentacea_amentacea_VS_SR54:0.0238868787)100:0.0019700205)100:0.0203082617,(Acalypha_volkensii_M_1152:0.0421654454,Acalypha_bipartita_N_ATBP_596:0.0651275977)78:0.0069124204)68:0.0054998510,((Acalypha_lanceolata_E_LR22586:0.0132343952,Acalypha_ciliata_M_5872:0.0101987424)100:0.0644192578,Acalypha_crenata_G_5396:0.0973978804)57:0.0092745610)49:0.0000021872,((Acalypha_villicaus_G_ATBP_597:0.0161459740,Acalypha_capitata_K_164:0.0337435640)100:0.0620921531,(Acalypha_ornata_A_389:0.0189362012,Acalypha_allenii_S_203:0.0095834566)100:0.0516330623)89:0.0078277493)89:0.0111973224,(((Acalypha_vulneraria_R_2110:0.0029685007,Acalypha_decaryana_P_1751:0.0186910150)97:0.0079989071,(Acalypha_radula_LG_10758:0.0114248726,Acalypha_andringitrensis_LG_10850:0.0088614702)99:0.0064177910)100:0.0347849660,((((Acalypha_virginica_GL_2342:0.0135752591,((Acalypha_rhomboidea_GL_2316:0.0000021171,Acalypha_deamii_GL_2369:0.0068636832)100:0.0080868586,Acalypha_monococca_GL_2319:0.0145841072)98:0.0084160566)99:0.0291455853,(((Acalypha_scandens_B_1673:0.0344301443,Acalypha_cuneata_H_168:0.0416242301)100:0.0526376875,((Acalypha_multicaulis_T_5087:0.0502646640,Acalypha_gracilis_D_12789:0.0368803305)88:0.0032746050,Acalypha_communis_N_610:0.0735909761)88:0.0142060392)100:0.0190600668,Acalypha_membranacea_AR_6532:0.0472620224)85:0.0026464224)91:0.0089052003,(((Acalypha_stricta_V_743:0.0337945042,(Acalypha_padifolia_Z_3411:0.0022829214,Acalypha_dictyoneura_TC_72193:0.0045899222)100:0.0061509391)94:0.0070584846,(Acalypha_diversifolia_C_1296:0.0105025953,Acalypha_bisetosa_AL_33893:0.0135738136)100:0.0294406732)100:0.0230140423,(Acalypha_stachyura_H_23994:0.0394952010,((Acalypha_plicata_A_188:0.0212357515,Acalypha_lycioides_T_11351:0.0000021566)99:0.0164059975,(Acalypha_herzogiana_VWS_1501:0.0134869902,Acalypha_claussenii_O_212:0.0438782524)100:0.1116245924)87:0.0115312086)47:0.0000020544)82:0.0028177598)90:0.0062619127,(Acalypha_cuspidata_D_2849:0.0269500480,Acalypha_amblyodonta_JAR_6436:0.0137428869)100:0.0669271419)99:0.0117033763)70:0.0000020983)83:0.0061757270,((((((((((Acalypha_vagans_VWS_2174:0.0167423519,Acalypha_mexicana_VWS_2239:0.0055785929)100:0.0111170216,(Acalypha_microphylla_VWS_1046:0.0198411835,Acalypha_alopecuroidea_CR_2593:0.0092846888)99:0.0149368355)100:0.0050646025,((Acalypha_setosa_VWS_1969:0.0287246383,Acalypha_ostryifolia_GL_2315:0.0274901071)97:0.0078982354,Acalypha_poiretii_VWS_1402:0.0348886703)55:0.0063449571)47:0.0023875616,((Acalypha_trilaciniata_VWS_2092:0.0403359504,Acalypha_pippenii_VWS_1815:0.0200965703)99:0.0099425433,Acalypha_havanensis_VWS_1816:0.0191774894)96:0.0074188796)34:0.0043071836,((Acalypha_portoricensis_L_11498:0.0096022482,Acalypha_chamaedrifolia_VWS_2031:0.0148272295)94:0.0117388600,Acalypha_gaumeri_C_11628:0.0118236048)94:0.0098060231)18:0.0000027149,(((((((Acalypha_synoica_VWS_1392:0.0069143038,((Acalypha_subviscida_Z_10516:0.0045517702,Acalypha_dioica_M_2045:0.0022634945)43:0.0000020190,Acalypha_cf_glandulosa_C_1343:0.0000010005)100:0.0045485465)53:0.0000022282,((Acalypha_rubroserrata_VWS_1374:0.0022642516,Acalypha_cincta_S_11467:0.0068743655)51:0.0000020670,Acalypha_lovelandii_VWS_1133:0.0091834408)100:0.0045421850)100:0.0118787463,(Acalypha_rhombifolia_VWS_2446:0.0000010005,Acalypha_lancetillae_D_32045:0.0000010005)100:0.0096747143)71:0.0000023071,(Acalypha_phleoides_VWS_2249:0.0097229548,Acalypha_ocymoides_VWS_2916:0.0143883063)94:0.0015505602)97:0.0101090083,Acalypha_arvensis_VWS_1161:0.0332060686)90:0.0117907084,(((Acalypha_salvadorensis_C_3578:0.0051951892,Acalypha_boliviensis_Z_8648:0.0135466350)42:0.0051170865,((Acalypha_neomexicana_VWS_1410:0.0046627247,Acalypha_aliena_VWS_1243:0.0023213245)100:0.0173507264,Acalypha_burquezii_VD_99-596:0.0518029217)50:0.0013890539)63:0.0094444356,Acalypha_hypogaea_VWS_757:0.0534854092)97:0.0095265030)91:0.0074159492,(((((Acalypha_schiedeana_VWS_1715:0.0040392521,Acalypha_ferdinandii_M_2212:0.0034638176)100:0.0037064147,Acalypha_chordantha_MN_27715:0.0093558971)99:0.0045131266,Acalypha_leptopoda_A_4583:0.0071569132)98:0.0042523352,Acalypha_papillosa_VWS_942:0.0217698275)88:0.0023760257,(Acalypha_rafaelensis_E_1779:0.0167384465,Acalypha_grisea_VWS_3240:0.0113034543)93:0.0026951312)86:0.0046669393)47:0.0024682987)73:0.0023413706,((Acalypha_saxicola_R_6093:0.0030838526,Acalypha_californica_VWS_94-153:0.0038361230)99:0.0024066942,Acalypha_monostachya_GLW_32508:0.0208052512)100:0.0125063783)87:0.0045558341,Acalypha_lagopus_VWS_1841:0.0119355761)100:0.0130608172,Acalypha_chirindica_G_468:0.0600534709)99:0.0121616728,Acalypha_indica_H_25706:0.2125542418)48:0.0012586807)53:0.0074195542,((((Acalypha_pubiflora_australica_GL_2370:0.0144488404,((Acalypha_medibracteata_R_152:0.0071589174,Acalypha_fasciculata_M_2118:0.0023676237)63:0.0000026386,Acalypha_emirnensis_N_225:0.0120391904)84:0.0000027916)96:0.0145668093,Acalypha_ceraceopunctata_M_6179:0.0255063283)100:0.0291342977,(Acalypha_fruticosa_K_377:0.0184593426,Acalypha_australis_X_4728:0.0540743179)66:0.0050614312)99:0.0214285295,(Acalypha_psilostachya_S_122:0.0162205789,Acalypha_brachystachya_SAGBE_2353:0.0205372587)100:0.0727135427)63:0.0050405073)74:0.0032092121,(Acalypha_welwitschiana_RS_5713:0.0082781129,(Acalypha_polymorpha_T_8329:0.0092542153,((Acalypha_manniana_T_5315:0.0068190473,Acalypha_cupricola_B_197:0.0000027076)98:0.0023042187,Acalypha_brevipetiolata_SB_8090:0.0045041455)97:0.0023564163)98:0.0056307582)100:0.0823784052)47:0.0000023892,Acalypha_nyasica_SB_1907:0.0955511065)66:0.0123315930,(Acalypha_novoguineensis_P_6928:0.0248354572,((Acalypha_lyonsii_GF_13086:0.0128847722,Acalypha_capillipes_C_12414:0.0092751002)100:0.0091284662,(Acalypha_longispica_P_948:0.0206210590,(Acalypha_cardiophylla_cardiophylla_L_1631:0.0044998282,Acalypha_cardiophylla_cardiophylla_E_14535:0.0000010005)100:0.0048884324)100:0.0387985754)99:0.0073417175)100:0.0374787790)57:0.0066327769,(((((Acalypha_urophylla_LG_10809:0.0000010005,Acalypha_boinensis_LG_10813:0.0022546277)95:0.0000020062,Acalypha_spachiana_LG_10856:0.0022531789)92:0.0107890379,Acalypha_lamiana_LG_10691:0.0196818886)99:0.0061775267,Acalypha_pervilleana_LG_10649:0.0111515979)100:0.0447558626,((Acalypha_siamensis_siamensis_VS_SR52:0.0162700873,((Acalypha_matsudae_L_720:0.0022828053,Acalypha_acmophylla_KC_0331:0.0094738469)97:0.0022888087,Acalypha_kerrii_WHQ_W125:0.0023126772)97:0.0020403825)82:0.0018042554,((((Acalypha_perrieri_LG_4123:0.0000010005,Acalypha_mayottensis_L_3268:0.0045802240)100:0.0022923937,Acalypha_gillespieae_LG_10693:0.0046185290)100:0.0062119873,Acalypha_neptunica_A_436:0.0181479240)99:0.0116034790,Acalypha_glabrata_B_9316:0.0167995551)77:0.0058826052)73:0.0107026522)98:0.0195103394)57:0.0245650983)65:0.0528724419,(((Acalypha_villosa_TC_73114:0.0081792273,Acalypha_elizabethiae_T_8706:0.0137801332)100:0.0426689734,(((Acalypha_schlechtendaliana_MG_7708:0.0149037872,Acalypha_costaricensis_W_66296:0.0134064908)100:0.0114202682,Acalypha_filipes_VWS_3212:0.0181705931)99:0.0078107361,Acalypha_paniculata_M_ATBP_455:0.0679797914)81:0.0060332077)82:0.0127829912,Acalypha_gummifera_S_25830:0.0389582017)100:0.0381353335)36:0.0072081838,(Acalypha_gillmanii_K_513:0.0054894479,Acalypha_diminuta_LG_10816:0.0134350881)100:0.0298168889)57:0.0160216759,(Acalypha_echinus_L_1215:0.0068773110,Acalypha_acrogyna_H_1959:0.0000025983)100:0.0422738904)100:0.2380277665)99:0.1845794089,Bernardia_viridis_R_4552:0.4770051747)100:0.3134173841,Erythrococca_natalensis_AKB_8445:0.1219104216);

CONSENSUS TREE
--------------

Consensus tree is constructed from 1000 bootstrap trees
Log-likelihood of consensus tree: -10917.277453
Robinson-Foulds distance between ML tree and consensus tree: 20

Branches with support >60.000000% are kept
Branch lengths are optimized by maximum likelihood on original alignment
Numbers in parentheses are bootstrap supports (%)

+--------Micrococca_capensis_AKB_7617
|
|                          +----------------Mareya_micrantha_W_1042
|                +---------| (99)
|                |         |                             +--Acalypha_wilmsii_AKB_11219
|                |         |                          +--| (98)
|                |         |                          |  |  +--Acalypha_glandulifolia_B_9831
|                |         |                          |  +--| (100)
|                |         |                          |     +--Acalypha_angustata_KB_4005
|                |         |                       +--| (100)
|                |         |                       |  +--Acalypha_peduncularis_R_646
|                |         |                 +-----| (100)
|                |         |                 |     |  +--Acalypha_ecklonii_P_1183
|                |         |                 |     +--| (100)
|                |         |                 |        +--Acalypha_decumbens_G_8286
|                |         |             +---| (65)
|                |         |             |   |                                +--Acalypha_wilkesiana_VWS_3196
|                |         |             |   |                             +--| (66)
|                |         |             |   |                             |  +--Acalypha_hispida_VWS_sn
|                |         |             |   |                          +--| (99)
|                |         |             |   |                          |  +--Acalypha_amentacea_palauensis_E_LR22594
|                |         |             |   |                       +--| (100)
|                |         |             |   |                       |  +--Acalypha_grandis_M_573
|                |         |             |   |                    +--| (100)
|                |         |             |   |                    |  +--Acalypha_hellwigii_T_14288
|                |         |             |   |                 +--| (100)
|                |         |             |   |                 |  +--Acalypha_nemorum_F_7634
|                |         |             |   |              +--| (100)
|                |         |             |   |              |  |     +--Acalypha_grandibracteata_L_1209
|                |         |             |   |              |  |  +--| (100)
|                |         |             |   |              |  |  |  +--Acalypha_angatensis_C_434
|                |         |             |   |              |  +--| (100)
|                |         |             |   |              |     +--Acalypha_amentacea_amentacea_VS_SR54
|                |         |             |   |           +--| (68)
|                |         |             |   |           |  |  +--Acalypha_volkensii_M_1152
|                |         |             |   |           |  +--| (78)
|                |         |             |   |           |     +--Acalypha_bipartita_N_ATBP_596
|                |         |             |   |        +--| (89)
|                |         |             |   |        |  |     +--Acalypha_villicaus_G_ATBP_597
|                |         |             |   |        |  |  +--| (100)
|                |         |             |   |        |  |  |  +--Acalypha_capitata_K_164
|                |         |             |   |        |  +--| (89)
|                |         |             |   |        |  |  |  +--Acalypha_ornata_A_389
|                |         |             |   |        |  |  +--| (100)
|                |         |             |   |        |  |     +--Acalypha_allenii_S_203
|                |         |             |   |        |  |
|                |         |             |   |        |  |   +--Acalypha_lanceolata_E_LR22586
|                |         |             |   |        |  +---| (100)
|                |         |             |   |        |  |   +--Acalypha_ciliata_M_5872
|                |         |             |   |        |  |
|                |         |             |   |        |  +----Acalypha_crenata_G_5396
|                |         |             |   |     +--| (83)
|                |         |             |   |     |  |        +--Acalypha_vulneraria_R_2110
|                |         |             |   |     |  |     +--| (97)
|                |         |             |   |     |  |     |  +--Acalypha_decaryana_P_1751
|                |         |             |   |     |  |  +--| (100)
|                |         |             |   |     |  |  |  |  +--Acalypha_radula_LG_10758
|                |         |             |   |     |  |  |  +--| (99)
|                |         |             |   |     |  |  |     +--Acalypha_andringitrensis_LG_10850
|                |         |             |   |     |  +--| (70)
|                |         |             |   |     |     |           +--Acalypha_virginica_GL_2342
|                |         |             |   |     |     |        +--| (99)
|                |         |             |   |     |     |        |  |     +--Acalypha_rhomboidea_GL_2316
|                |         |             |   |     |     |        |  |  +--| (100)
|                |         |             |   |     |     |        |  |  |  +--Acalypha_deamii_GL_2369
|                |         |             |   |     |     |        |  +--| (98)
|                |         |             |   |     |     |        |     +--Acalypha_monococca_GL_2319
|                |         |             |   |     |     |     +--| (91)
|                |         |             |   |     |     |     |  |        +--Acalypha_scandens_B_1673
|                |         |             |   |     |     |     |  |     +--| (100)
|                |         |             |   |     |     |     |  |     |  +--Acalypha_cuneata_H_168
|                |         |             |   |     |     |     |  |  +--| (100)
|                |         |             |   |     |     |     |  |  |  |     +--Acalypha_multicaulis_T_5087
|                |         |             |   |     |     |     |  |  |  |  +--| (88)
|                |         |             |   |     |     |     |  |  |  |  |  +--Acalypha_gracilis_D_12789
|                |         |             |   |     |     |     |  |  |  +--| (88)
|                |         |             |   |     |     |     |  |  |     +---Acalypha_communis_N_610
|                |         |             |   |     |     |     |  +--| (85)
|                |         |             |   |     |     |     |     +--Acalypha_membranacea_AR_6532
|                |         |             |   |     |     |  +--| (90)
|                |         |             |   |     |     |  |  |        +--Acalypha_stricta_V_743
|                |         |             |   |     |     |  |  |     +--| (94)
|                |         |             |   |     |     |  |  |     |  |  +--Acalypha_padifolia_Z_3411
|                |         |             |   |     |     |  |  |     |  +--| (100)
|                |         |             |   |     |     |  |  |     |     +--Acalypha_dictyoneura_TC_72193
|                |         |             |   |     |     |  |  |  +--| (100)
|                |         |             |   |     |     |  |  |  |  |  +--Acalypha_diversifolia_C_1296
|                |         |             |   |     |     |  |  |  |  +--| (100)
|                |         |             |   |     |     |  |  |  |     +--Acalypha_bisetosa_AL_33893
|                |         |             |   |     |     |  |  +--| (82)
|                |         |             |   |     |     |  |     +--Acalypha_stachyura_H_23994
|                |         |             |   |     |     |  |     |
|                |         |             |   |     |     |  |     |     +--Acalypha_plicata_A_188
|                |         |             |   |     |     |  |     |  +--| (99)
|                |         |             |   |     |     |  |     |  |  +--Acalypha_lycioides_T_11351
|                |         |             |   |     |     |  |     +--| (87)
|                |         |             |   |     |     |  |        |     +--Acalypha_herzogiana_VWS_1501
|                |         |             |   |     |     |  |        +-----| (100)
|                |         |             |   |     |     |  |              +--Acalypha_claussenii_O_212
|                |         |             |   |     |     +--| (99)
|                |         |             |   |     |        |  +--Acalypha_cuspidata_D_2849
|                |         |             |   |     |        +--| (100)
|                |         |             |   |     |           +--Acalypha_amblyodonta_JAR_6436
|                |         |             |   |  +--| (74)
|                |         |             |   |  |  |                 +--Acalypha_vagans_VWS_2174
|                |         |             |   |  |  |              +--| (100)
|                |         |             |   |  |  |              |  +--Acalypha_mexicana_VWS_2239
|                |         |             |   |  |  |           +--| (100)
|                |         |             |   |  |  |           |  |  +--Acalypha_microphylla_VWS_1046
|                |         |             |   |  |  |           |  +--| (99)
|                |         |             |   |  |  |           |     +--Acalypha_alopecuroidea_CR_2593
|                |         |             |   |  |  |        +--| (73)
|                |         |             |   |  |  |        |  |     +--Acalypha_trilaciniata_VWS_2092
|                |         |             |   |  |  |        |  |  +--| (99)
|                |         |             |   |  |  |        |  |  |  +--Acalypha_pippenii_VWS_1815
|                |         |             |   |  |  |        |  +--| (96)
|                |         |             |   |  |  |        |  |  +--Acalypha_havanensis_VWS_1816
|                |         |             |   |  |  |        |  |
|                |         |             |   |  |  |        |  |              +--Acalypha_synoica_VWS_1392
|                |         |             |   |  |  |        |  |           +--| (100)
|                |         |             |   |  |  |        |  |           |  |  +--Acalypha_subviscida_Z_10516
|                |         |             |   |  |  |        |  |           |  +--| (100)
|                |         |             |   |  |  |        |  |           |  |  +--Acalypha_dioica_M_2045
|                |         |             |   |  |  |        |  |           |  |  |
|                |         |             |   |  |  |        |  |           |  |  +--Acalypha_cf_glandulosa_C_1343
|                |         |             |   |  |  |        |  |           |  |
|                |         |             |   |  |  |        |  |           |  |  +--Acalypha_rubroserrata_VWS_1374
|                |         |             |   |  |  |        |  |           |  +--| (100)
|                |         |             |   |  |  |        |  |           |     +--Acalypha_lovelandii_VWS_1133
|                |         |             |   |  |  |        |  |           |     |
|                |         |             |   |  |  |        |  |           |     +--Acalypha_cincta_S_11467
|                |         |             |   |  |  |        |  |        +--| (71)
|                |         |             |   |  |  |        |  |        |  |  +--Acalypha_rhombifolia_VWS_2446
|                |         |             |   |  |  |        |  |        |  +--| (100)
|                |         |             |   |  |  |        |  |        |     +--Acalypha_lancetillae_D_32045
|                |         |             |   |  |  |        |  |     +--| (97)
|                |         |             |   |  |  |        |  |     |  |  +--Acalypha_phleoides_VWS_2249
|                |         |             |   |  |  |        |  |     |  +--| (94)
|                |         |             |   |  |  |        |  |     |     +--Acalypha_ocymoides_VWS_2916
|                |         |             |   |  |  |        |  |  +--| (90)
|                |         |             |   |  |  |        |  |  |  +--Acalypha_arvensis_VWS_1161
|                |         |             |   |  |  |        |  +--| (91)
|                |         |             |   |  |  |        |  |  |     +--Acalypha_salvadorensis_C_3578
|                |         |             |   |  |  |        |  |  |  +--| (63)
|                |         |             |   |  |  |        |  |  |  |  |  +--Acalypha_neomexicana_VWS_1410
|                |         |             |   |  |  |        |  |  |  |  +--| (100)
|                |         |             |   |  |  |        |  |  |  |  |  +--Acalypha_aliena_VWS_1243
|                |         |             |   |  |  |        |  |  |  |  |
|                |         |             |   |  |  |        |  |  |  |  +--Acalypha_burquezii_VD_99-596
|                |         |             |   |  |  |        |  |  |  |  |
|                |         |             |   |  |  |        |  |  |  |  +--Acalypha_boliviensis_Z_8648
|                |         |             |   |  |  |        |  |  +--| (97)
|                |         |             |   |  |  |        |  |     +--Acalypha_hypogaea_VWS_757
|                |         |             |   |  |  |        |  |
|                |         |             |   |  |  |        |  |  +--Acalypha_setosa_VWS_1969
|                |         |             |   |  |  |        |  +--| (97)
|                |         |             |   |  |  |        |  |  +--Acalypha_ostryifolia_GL_2315
|                |         |             |   |  |  |        |  |
|                |         |             |   |  |  |        |  |              +--Acalypha_schiedeana_VWS_1715
|                |         |             |   |  |  |        |  |           +--| (100)
|                |         |             |   |  |  |        |  |           |  +--Acalypha_ferdinandii_M_2212
|                |         |             |   |  |  |        |  |        +--| (99)
|                |         |             |   |  |  |        |  |        |  +--Acalypha_chordantha_MN_27715
|                |         |             |   |  |  |        |  |     +--| (98)
|                |         |             |   |  |  |        |  |     |  +--Acalypha_leptopoda_A_4583
|                |         |             |   |  |  |        |  |  +--| (88)
|                |         |             |   |  |  |        |  |  |  +--Acalypha_papillosa_VWS_942
|                |         |             |   |  |  |        |  +--| (86)
|                |         |             |   |  |  |        |  |  |  +--Acalypha_rafaelensis_E_1779
|                |         |             |   |  |  |        |  |  +--| (93)
|                |         |             |   |  |  |        |  |     +--Acalypha_grisea_VWS_3240
|                |         |             |   |  |  |        |  |
|                |         |             |   |  |  |        |  |     +--Acalypha_portoricensis_L_11498
|                |         |             |   |  |  |        |  |  +--| (94)
|                |         |             |   |  |  |        |  |  |  +--Acalypha_chamaedrifolia_VWS_2031
|                |         |             |   |  |  |        |  +--| (94)
|                |         |             |   |  |  |        |  |  +--Acalypha_gaumeri_C_11628
|                |         |             |   |  |  |        |  |
|                |         |             |   |  |  |        |  +--Acalypha_poiretii_VWS_1402
|                |         |             |   |  |  |     +--| (87)
|                |         |             |   |  |  |     |  |     +--Acalypha_saxicola_R_6093
|                |         |             |   |  |  |     |  |  +--| (99)
|                |         |             |   |  |  |     |  |  |  +--Acalypha_californica_VWS_94-153
|                |         |             |   |  |  |     |  +--| (100)
|                |         |             |   |  |  |     |     +--Acalypha_monostachya_GLW_32508
|                |         |             |   |  |  |  +--| (100)
|                |         |             |   |  |  |  |  +--Acalypha_lagopus_VWS_1841
|                |         |             |   |  |  +--| (99)
|                |         |             |   |  |  |  +--Acalypha_chirindica_G_468
|                |         |             |   |  |  |
|                |         |             |   |  |  |           +--Acalypha_pubiflora_australica_GL_2370
|                |         |             |   |  |  |        +--| (96)
|                |         |             |   |  |  |        |  |     +--Acalypha_medibracteata_R_152
|                |         |             |   |  |  |        |  |  +--| (63)
|                |         |             |   |  |  |        |  |  |  +--Acalypha_fasciculata_M_2118
|                |         |             |   |  |  |        |  +--| (84)
|                |         |             |   |  |  |        |     +--Acalypha_emirnensis_N_225
|                |         |             |   |  |  |     +--| (100)
|                |         |             |   |  |  |     |  +--Acalypha_ceraceopunctata_M_6179
|                |         |             |   |  |  |  +--| (99)
|                |         |             |   |  |  |  |  |  +--Acalypha_fruticosa_K_377
|                |         |             |   |  |  |  |  +--| (66)
|                |         |             |   |  |  |  |     +--Acalypha_australis_X_4728
|                |         |             |   |  |  +--| (63)
|                |         |             |   |  |  |  |   +--Acalypha_psilostachya_S_122
|                |         |             |   |  |  |  +---| (100)
|                |         |             |   |  |  |      +--Acalypha_brachystachya_SAGBE_2353
|                |         |             |   |  |  |
|                |         |             |   |  |  +----------Acalypha_indica_H_25706
|                |         |             |   +--| (66)
|                |         |             |   |  |   +--Acalypha_welwitschiana_RS_5713
|                |         |             |   |  +---| (100)
|                |         |             |   |  |   |  +--Acalypha_polymorpha_T_8329
|                |         |             |   |  |   +--| (98)
|                |         |             |   |  |      |     +--Acalypha_manniana_T_5315
|                |         |             |   |  |      |  +--| (98)
|                |         |             |   |  |      |  |  +--Acalypha_cupricola_B_197
|                |         |             |   |  |      +--| (97)
|                |         |             |   |  |         +--Acalypha_brevipetiolata_SB_8090
|                |         |             |   |  |
|                |         |             |   |  +----Acalypha_nyasica_SB_1907
|                |         |             |   |
|                |         |             |   |              +--Acalypha_urophylla_LG_10809
|                |         |             |   |           +--| (95)
|                |         |             |   |           |  +--Acalypha_boinensis_LG_10813
|                |         |             |   |        +--| (92)
|                |         |             |   |        |  +--Acalypha_spachiana_LG_10856
|                |         |             |   |     +--| (99)
|                |         |             |   |     |  +--Acalypha_lamiana_LG_10691
|                |         |             |   |  +--| (100)
|                |         |             |   |  |  +--Acalypha_pervilleana_LG_10649
|                |         |             |   +--| (98)
|                |         |             |   |  |     +--Acalypha_siamensis_siamensis_VS_SR52
|                |         |             |   |  |  +--| (82)
|                |         |             |   |  |  |  |     +--Acalypha_matsudae_L_720
|                |         |             |   |  |  |  |  +--| (97)
|                |         |             |   |  |  |  |  |  +--Acalypha_acmophylla_KC_0331
|                |         |             |   |  |  |  +--| (97)
|                |         |             |   |  |  |     +--Acalypha_kerrii_WHQ_W125
|                |         |             |   |  +--| (73)
|                |         |             |   |     |           +--Acalypha_perrieri_LG_4123
|                |         |             |   |     |        +--| (100)
|                |         |             |   |     |        |  +--Acalypha_mayottensis_L_3268
|                |         |             |   |     |     +--| (100)
|                |         |             |   |     |     |  +--Acalypha_gillespieae_LG_10693
|                |         |             |   |     |  +--| (99)
|                |         |             |   |     |  |  +--Acalypha_neptunica_A_436
|                |         |             |   |     +--| (77)
|                |         |             |   |        +--Acalypha_glabrata_B_9316
|                |         |             |   |
|                |         |             |   |  +--Acalypha_novoguineensis_P_6928
|                |         |             |   +--| (100)
|                |         |             |      |     +--Acalypha_lyonsii_GF_13086
|                |         |             |      |  +--| (100)
|                |         |             |      |  |  +--Acalypha_capillipes_C_12414
|                |         |             |      +--| (99)
|                |         |             |         |  +--Acalypha_longispica_P_948
|                |         |             |         +--| (100)
|                |         |             |            |  +--Acalypha_cardiophylla_cardiophylla_L_1631
|                |         |             |            +--| (100)
|                |         |             |               +--Acalypha_cardiophylla_cardiophylla_E_14535
|                |         +-------------| (100)
|                |                       |        +--Acalypha_villosa_TC_73114
|                |                       |     +--| (100)
|                |                       |     |  +--Acalypha_elizabethiae_T_8706
|                |                       |  +--| (82)
|                |                       |  |  |        +--Acalypha_schlechtendaliana_MG_7708
|                |                       |  |  |     +--| (100)
|                |                       |  |  |     |  +--Acalypha_costaricensis_W_66296
|                |                       |  |  |  +--| (99)
|                |                       |  |  |  |  +--Acalypha_filipes_VWS_3212
|                |                       |  |  +--| (81)
|                |                       |  |     +--Acalypha_paniculata_M_ATBP_455
|                |                       +--| (100)
|                |                       |  +--Acalypha_gummifera_S_25830
|                |                       |
|                |                       |  +--Acalypha_gillmanii_K_513
|                |                       +--| (100)
|                |                       |  +--Acalypha_diminuta_LG_10816
|                |                       |
|                |                       |  +--Acalypha_echinus_L_1215
|                |                       +--| (100)
|                |                          +--Acalypha_acrogyna_H_1959
+----------------| (100)
|                +-------------------------Bernardia_viridis_R_4552
|
+-----Erythrococca_natalensis_AKB_8445


Consensus tree in newick format: 

(Micrococca_capensis_AKB_7617:0.1696797526,((Mareya_micrantha_W_1042:0.3175038368,(((((Acalypha_wilmsii_AKB_11219:0.0000025259,(Acalypha_glandulifolia_B_9831:0.0000025259,Acalypha_angustata_KB_4005:0.0000025259)100:0.0045593783)98:0.0000025259,Acalypha_peduncularis_R_646:0.0023085013)100:0.0092576598,(Acalypha_ecklonii_P_1183:0.0091590249,Acalypha_decumbens_G_8286:0.0094315851)100:0.0026041204)100:0.1143775941,(((((((((((Acalypha_wilkesiana_VWS_3196:0.0000025259,Acalypha_hispida_VWS_sn:0.0000025259)66:0.0000025259,Acalypha_amentacea_palauensis_E_LR22594:0.0022570756)99:0.0024963387,Acalypha_grandis_M_573:0.0066868143)100:0.0291711320,Acalypha_hellwigii_T_14288:0.0218889503)100:0.0045808531,Acalypha_nemorum_F_7634:0.0486169286)100:0.0053841946,((Acalypha_grandibracteata_L_1209:0.0000025259,Acalypha_angatensis_C_434:0.0000025259)100:0.0216585139,Acalypha_amentacea_amentacea_VS_SR54:0.0242904636)100:0.0020108443)100:0.0207288578,(Acalypha_volkensii_M_1152:0.0429072913,Acalypha_bipartita_N_ATBP_596:0.0662146535)78:0.0070434322)68:0.0056000804,((Acalypha_villicaus_G_ATBP_597:0.0164574506,Acalypha_capitata_K_164:0.0344124938)100:0.0632817228,(Acalypha_ornata_A_389:0.0193098397,Acalypha_allenii_S_203:0.0097366770)100:0.0527708477)89:0.0079064706,(Acalypha_lanceolata_E_LR22586:0.0129695592,Acalypha_ciliata_M_5872:0.0108575033)100:0.0744330330,Acalypha_crenata_G_5396:0.1088990648)89:0.0110499505,(((Acalypha_vulneraria_R_2110:0.0030178754,Acalypha_decaryana_P_1751:0.0190199616)97:0.0081667848,(Acalypha_radula_LG_10758:0.0116197855,Acalypha_andringitrensis_LG_10850:0.0090267859)99:0.0064838260)100:0.0357002025,((((Acalypha_virginica_GL_2342:0.0138212018,((Acalypha_rhomboidea_GL_2316:0.0000025259,Acalypha_deamii_GL_2369:0.0069801067)100:0.0082344853,Acalypha_monococca_GL_2319:0.0148333880)98:0.0085707989)99:0.0295729635,(((Acalypha_scandens_B_1673:0.0349867182,Acalypha_cuneata_H_168:0.0424451132)100:0.0538443302,((Acalypha_multicaulis_T_5087:0.0512323582,Acalypha_gracilis_D_12789:0.0374820125)88:0.0033500865,Acalypha_communis_N_610:0.0749612300)88:0.0142051784)100:0.0194802535,Acalypha_membranacea_AR_6532:0.0480504825)85:0.0027340537)91:0.0088674775,(((Acalypha_stricta_V_743:0.0344065923,(Acalypha_padifolia_Z_3411:0.0023224489,Acalypha_dictyoneura_TC_72193:0.0046688752)100:0.0062756199)94:0.0071306634,(Acalypha_diversifolia_C_1296:0.0106765463,Acalypha_bisetosa_AL_33893:0.0138100564)100:0.0300024646)100:0.0234418538,Acalypha_stachyura_H_23994:0.0403838110,((Acalypha_plicata_A_188:0.0216302103,Acalypha_lycioides_T_11351:0.0000027588)99:0.0167615559,(Acalypha_herzogiana_VWS_1501:0.0137312433,Acalypha_claussenii_O_212:0.0446362906)100:0.1136664672)87:0.0118820985)82:0.0029174563)90:0.0063839371,(Acalypha_cuspidata_D_2849:0.0275037054,Acalypha_amblyodonta_JAR_6436:0.0139052642)100:0.0684252211)99:0.0119327589)70:0.0000029586)83:0.0070211098,((((((Acalypha_vagans_VWS_2174:0.0171071190,Acalypha_mexicana_VWS_2239:0.0056006459)100:0.0129986687,(Acalypha_microphylla_VWS_1046:0.0216988512,Acalypha_alopecuroidea_CR_2593:0.0079188247)99:0.0153527161)100:0.0103805438,((Acalypha_trilaciniata_VWS_2092:0.0396614085,Acalypha_pippenii_VWS_1815:0.0220937075)99:0.0109432773,Acalypha_havanensis_VWS_1816:0.0206756116)96:0.0101734709,(((((Acalypha_synoica_VWS_1392:0.0070375279,(Acalypha_subviscida_Z_10516:0.0046320334,Acalypha_dioica_M_2045:0.0023033003,Acalypha_cf_glandulosa_C_1343:0.0000025259)100:0.0046288640,(Acalypha_rubroserrata_VWS_1374:0.0023040501,Acalypha_lovelandii_VWS_1133:0.0093474208,Acalypha_cincta_S_11467:0.0069974073)100:0.0046222323)100:0.0120580504,(Acalypha_rhombifolia_VWS_2446:0.0000025259,Acalypha_lancetillae_D_32045:0.0000025259)100:0.0098181985)71:0.0000025259,(Acalypha_phleoides_VWS_2249:0.0099057338,Acalypha_ocymoides_VWS_2916:0.0146613478)94:0.0016016037)97:0.0098944865,Acalypha_arvensis_VWS_1161:0.0341717620)90:0.0116167295,((Acalypha_salvadorensis_C_3578:0.0096381775,(Acalypha_neomexicana_VWS_1410:0.0047456855,Acalypha_aliena_VWS_1243:0.0023620984)100:0.0193431850,Acalypha_burquezii_VD_99-596:0.0551807070,Acalypha_boliviensis_Z_8648:0.0176727942)63:0.0107766561,Acalypha_hypogaea_VWS_757:0.0540043024)97:0.0098553160)91:0.0102925685,(Acalypha_setosa_VWS_1969:0.0293924985,Acalypha_ostryifolia_GL_2315:0.0281873288)97:0.0207036969,(((((Acalypha_schiedeana_VWS_1715:0.0040969968,Acalypha_ferdinandii_M_2212:0.0035245117)100:0.0037751248,Acalypha_chordantha_MN_27715:0.0095245207)99:0.0045948034,Acalypha_leptopoda_A_4583:0.0072840900)98:0.0041617229,Acalypha_papillosa_VWS_942:0.0223276179)88:0.0024128390,(Acalypha_rafaelensis_E_1779:0.0172122429,Acalypha_grisea_VWS_3240:0.0113357604)93:0.0027571340)86:0.0075730595,((Acalypha_portoricensis_L_11498:0.0097474512,Acalypha_chamaedrifolia_VWS_2031:0.0151318809)94:0.0119532911,Acalypha_gaumeri_C_11628:0.0120043173)94:0.0101689334,Acalypha_poiretii_VWS_1402:0.0396142337)73:0.0024372515,((Acalypha_saxicola_R_6093:0.0031401170,Acalypha_californica_VWS_94-153:0.0039089057)99:0.0024564551,Acalypha_monostachya_GLW_32508:0.0212084425)100:0.0127364900)87:0.0046004276,Acalypha_lagopus_VWS_1841:0.0122927031)100:0.0130125935,Acalypha_chirindica_G_468:0.0615583065)99:0.0144387144,((((Acalypha_pubiflora_australica_GL_2370:0.0147149150,((Acalypha_medibracteata_R_152:0.0072895291,Acalypha_fasciculata_M_2118:0.0024105745)63:0.0000025259,Acalypha_emirnensis_N_225:0.0122565933)84:0.0000025259)96:0.0147932845,Acalypha_ceraceopunctata_M_6179:0.0260111103)100:0.0294078234,(Acalypha_fruticosa_K_377:0.0189800949,Acalypha_australis_X_4728:0.0549421184)66:0.0050907435)99:0.0241505641,(Acalypha_psilostachya_S_122:0.0165168771,Acalypha_brachystachya_SAGBE_2353:0.0209194803)100:0.0732770215)63:0.0088887610,Acalypha_indica_H_25706:0.2188841452)74:0.0089669314,(Acalypha_welwitschiana_RS_5713:0.0084249976,(Acalypha_polymorpha_T_8329:0.0094308576,((Acalypha_manniana_T_5315:0.0069477484,Acalypha_cupricola_B_197:0.0000025259)98:0.0023471962,Acalypha_brevipetiolata_SB_8090:0.0045882172)97:0.0024008064)98:0.0057458276)100:0.0856482628,Acalypha_nyasica_SB_1907:0.0984986071)66:0.0139251432,(((((Acalypha_urophylla_LG_10809:0.0000025259,Acalypha_boinensis_LG_10813:0.0022964446)95:0.0000021642,Acalypha_spachiana_LG_10856:0.0022949213)92:0.0109639935,Acalypha_lamiana_LG_10691:0.0200844066)99:0.0063790199,Acalypha_pervilleana_LG_10649:0.0112898322)100:0.0453398203,((Acalypha_siamensis_siamensis_VS_SR52:0.0165666737,((Acalypha_matsudae_L_720:0.0023263015,Acalypha_acmophylla_KC_0331:0.0096609787)97:0.0023324767,Acalypha_kerrii_WHQ_W125:0.0023579416)97:0.0020761288)82:0.0018464545,((((Acalypha_perrieri_LG_4123:0.0000025259,Acalypha_mayottensis_L_3268:0.0046667409)100:0.0023387200,Acalypha_gillespieae_LG_10693:0.0047038047)100:0.0063155279,Acalypha_neptunica_A_436:0.0185019456)99:0.0118370089,Acalypha_glabrata_B_9316:0.0171484655)77:0.0059646433)73:0.0110123875)98:0.0249171097,(Acalypha_novoguineensis_P_6928:0.0252076398,((Acalypha_lyonsii_GF_13086:0.0130434251,Acalypha_capillipes_C_12414:0.0095094367)100:0.0093329996,(Acalypha_longispica_P_948:0.0209893887,(Acalypha_cardiophylla_cardiophylla_L_1631:0.0045830440,Acalypha_cardiophylla_cardiophylla_E_14535:0.0000025259)100:0.0049996170)100:0.0395419335)99:0.0075386970)100:0.0406375695)65:0.0844874404,(((Acalypha_villosa_TC_73114:0.0083226285,Acalypha_elizabethiae_T_8706:0.0140445732)100:0.0437226476,(((Acalypha_schlechtendaliana_MG_7708:0.0150849593,Acalypha_costaricensis_W_66296:0.0137573583)100:0.0116677079,Acalypha_filipes_VWS_3212:0.0184184334)99:0.0078351041,Acalypha_paniculata_M_ATBP_455:0.0694463394)81:0.0061511797)82:0.0128564159,Acalypha_gummifera_S_25830:0.0400114154)100:0.0432562135,(Acalypha_gillmanii_K_513:0.0072504153,Acalypha_diminuta_LG_10816:0.0120090030)100:0.0345538035,(Acalypha_echinus_L_1215:0.0063232176,Acalypha_acrogyna_H_1959:0.0006910125)100:0.0635621122)100:0.2600052071)99:0.1885559323,Bernardia_viridis_R_4552:0.4921931350)100:0.3196469374,Erythrococca_natalensis_AKB_8445:0.1264514242);

ALISIM COMMAND
--------------
To simulate an alignment of the same length as the original alignment, using the tree and model parameters estimated from this analysis, you can use the following command:

--alisim simulated_MSA -t its_mafft_trimal_newspecies.fasta.treefile -m "SYM{1.37778,2.98233,2.03984,0.401696,8.08752}+FQ+I{0.332387}+G4{0.901676}" --length 546

To mimic the alignment used to produce this analysis, i.e. simulate an alignment of the same length as the original alignment, using the tree and model parameters estimated from this analysis *and* copying the same gap positions as the original alignment, you can use the following command:

iqtree -s its_mafft_trimal_newspecies.fasta --alisim mimicked_MSA

To simulate any number of alignments in either of the two commandlines above, use the --num-alignments options, for example mimic 100 alignments you would use the command line:

iqtree -s its_mafft_trimal_newspecies.fasta --alisim mimicked_MSA --num-alignments 100

For more information on using AliSim, please visit: www.iqtree.org/doc/AliSim

TIME STAMP
----------

Date and time: Mon Mar 10 15:40:23 2025
Total CPU time used: 277.163817 seconds (0h:4m:37s)
Total wall-clock time used: 105.4771461 seconds (0h:1m:45s)
