# Supplementary material for: Three new species of Acalypha L. (Euphorbiaceae, Acalyphoideae) from Tanzania and Angola and their conservation status
Source: PLoS One. 2025 Oct 29;20(10):e0332588. doi: 10.1371/journal.pone.0332588 (PMC12571263; doi:10.1371/journal.pone.0332588)
Supplement: S1 File — (ZIP) [file pone.0332588.s003.zip › ADN/its_mafft_trimal_newspecies.fasta.log]

IQ-TREE multicore version 2.4.0 for Linux x86 64-bit built Feb 12 2025
Developed by Bui Quang Minh, Nguyen Lam Tung, Olga Chernomor, Heiko Schmidt,
Dominik Schrempf, Michael Woodhams, Ly Trong Nhan, Thomas Wong

Host:    DESKTOP-E28G6B2 (AVX2, FMA3, 3 GB RAM)
Command: iqtree2 -m TEST -B 1000 -minsup 0.6 -T AUTO -s its_mafft_trimal_newspecies.fasta
Seed:    524112 (Using SPRNG - Scalable Parallel Random Number Generator)
Time:    Mon Mar 10 15:38:37 2025
Kernel:  AVX+FMA - auto-detect threads (12 CPU cores detected)

Reading alignment file its_mafft_trimal_newspecies.fasta ... Fasta format detected
Reading fasta file: done in 0.00161088 secs using 73.69% CPU
Alignment most likely contains DNA/RNA sequences
Alignment has 144 sequences with 546 columns, 352 distinct patterns
286 parsimony-informative, 41 singleton sites, 219 constant sites
                                            Gap/Ambiguity  Composition  p-value
Analyzing sequences: done in 4.0697e-05 secs using 1.791e+04% CPU
   1  Micrococca_capensis_AKB_7617                  0.00%    failed      2.00%
   2  Mareya_micrantha_W_1042                       0.18%    failed      2.55%
   3  Erythrococca_natalensis_AKB_8445              0.18%    passed     62.55%
   4  Bernardia_viridis_R_4552                      0.92%    passed     15.33%
   5  Acalypha_wilmsii_AKB_11219                    1.65%    passed     68.13%
   6  Acalypha_wilkesiana_VWS_3196                  0.00%    passed     17.34%
   7  Acalypha_welwitschiana_RS_5713                0.00%    passed     98.91%
   8  Acalypha_vulneraria_R_2110                    0.00%    passed     91.13%
   9  Acalypha_volkensii_M_1152                     0.18%    passed     86.70%
  10  Acalypha_virginica_GL_2342                    0.00%    passed     99.79%
  11  Acalypha_villosa_TC_73114                     0.00%    passed     95.43%
  12  Acalypha_villicaus_G_ATBP_597                 0.00%    passed     95.75%
  13  Acalypha_vagans_VWS_2174                      0.55%    passed     98.22%
  14  Acalypha_urophylla_LG_10809                   0.00%    passed     92.17%
  15  Acalypha_trilaciniata_VWS_2092                0.00%    passed     67.71%
  16  Acalypha_synoica_VWS_1392                     0.00%    passed     93.31%
  17  Acalypha_subviscida_Z_10516                   0.00%    passed     95.66%
  18  Acalypha_stricta_V_743                        0.18%    passed     54.90%
  19  Acalypha_stachyura_H_23994                    0.18%    passed     98.49%
  20  Acalypha_spachiana_LG_10856                   0.00%    passed     88.62%
  21  Acalypha_siamensis_siamensis_VS_SR52          5.68%    passed     83.63%
  22  Acalypha_setosa_VWS_1969                      0.00%    passed     98.41%
  23  Acalypha_schlechtendaliana_MG_7708            0.55%    passed     98.06%
  24  Acalypha_schiedeana_VWS_1715                 47.62%    passed     77.59%
  25  Acalypha_scandens_B_1673                      1.28%    passed     98.16%
  26  Acalypha_saxicola_R_6093                      0.00%    passed     89.86%
  27  Acalypha_salvadorensis_C_3578                 0.00%    passed     88.01%
  28  Acalypha_rubroserrata_VWS_1374                0.00%    passed     89.99%
  29  Acalypha_rhomboidea_GL_2316                   0.00%    passed     96.72%
  30  Acalypha_rhombifolia_VWS_2446                 0.00%    passed     99.29%
  31  Acalypha_rafaelensis_E_1779                   0.00%    passed     96.51%
  32  Acalypha_radula_LG_10758                      0.18%    passed     94.04%
  33  Acalypha_pubiflora_australica_GL_2370         0.00%    passed     86.02%
  34  Acalypha_psilostachya_S_122                   0.00%    passed     96.01%
  35  Acalypha_portoricensis_L_11498                0.18%    passed     55.72%
  36  Acalypha_polymorpha_T_8329                    0.00%    passed     99.84%
  37  Acalypha_poiretii_VWS_1402                    0.00%    passed     78.45%
  38  Acalypha_plicata_A_188                        0.00%    passed     97.62%
  39  Acalypha_pippenii_VWS_1815                    0.00%    passed     93.19%
  40  Acalypha_phleoides_VWS_2249                   0.37%    passed     99.24%
  41  Acalypha_pervilleana_LG_10649                 0.00%    passed     95.04%
  42  Acalypha_perrieri_LG_4123                     0.00%    passed     96.87%
  43  Acalypha_peduncularis_R_646                   0.00%    passed     74.46%
  44  Acalypha_papillosa_VWS_942                    0.00%    passed     98.50%
  45  Acalypha_paniculata_M_ATBP_455                0.00%    passed     90.51%
  46  Acalypha_padifolia_Z_3411                     0.00%    passed     96.56%
  47  Acalypha_ostryifolia_GL_2315                  0.00%    passed     70.92%
  48  Acalypha_ornata_A_389                         0.18%    passed     95.78%
  49  Acalypha_ocymoides_VWS_2916                   0.18%    passed     99.63%
  50  Acalypha_nyasica_SB_1907                      0.00%    passed     97.90%
  51  Acalypha_novoguineensis_P_6928                0.00%    passed     87.80%
  52  Acalypha_neptunica_A_436                      0.00%    passed     99.84%
  53  Acalypha_neomexicana_VWS_1410                 0.37%    passed     90.76%
  54  Acalypha_nemorum_F_7634                       0.18%    passed     68.44%
  55  Acalypha_multicaulis_T_5087                   1.28%    passed     64.94%
  56  Acalypha_monostachya_GLW_32508                0.18%    passed     99.61%
  57  Acalypha_monococca_GL_2319                    0.18%    passed     83.64%
  58  Acalypha_microphylla_VWS_1046                 0.00%    passed     99.46%
  59  Acalypha_mexicana_VWS_2239                    0.00%    passed     97.62%
  60  Acalypha_membranacea_AR_6532                  0.00%    passed     89.48%
  61  Acalypha_medibracteata_R_152                  0.00%    passed     66.92%
  62  Acalypha_mayottensis_L_3268                   0.00%    passed     99.28%
  63  Acalypha_matsudae_L_720                       0.00%    passed     99.43%
  64  Acalypha_manniana_T_5315                      0.00%    passed     94.32%
  65  Acalypha_lyonsii_GF_13086                     0.00%    passed     94.18%
  66  Acalypha_lycioides_T_11351                    0.00%    passed     99.41%
  67  Acalypha_lovelandii_VWS_1133                  0.00%    passed     94.96%
  68  Acalypha_longispica_P_948                     0.00%    passed     32.53%
  69  Acalypha_leptopoda_A_4583                     0.00%    passed     92.35%
  70  Acalypha_lancetillae_D_32045                  0.00%    passed     99.29%
  71  Acalypha_lanceolata_E_LR22586                 0.18%    passed     61.08%
  72  Acalypha_lamiana_LG_10691                     0.00%    passed     82.29%
  73  Acalypha_lagopus_VWS_1841                     0.37%    passed     90.76%
  74  Acalypha_kerrii_WHQ_W125                      0.00%    passed     99.83%
  75  Acalypha_indica_H_25706                       0.00%    failed      4.99%
  76  Acalypha_hypogaea_VWS_757                     0.00%    passed     74.11%
  77  Acalypha_hispida_VWS_sn                       0.00%    passed     17.34%
  78  Acalypha_herzogiana_VWS_1501                  0.37%    passed     18.91%
  79  Acalypha_hellwigii_T_14288                    3.48%    passed     54.93%
  80  Acalypha_havanensis_VWS_1816                  0.00%    passed     98.62%
  81  Acalypha_gummifera_S_25830                    0.00%    passed     96.42%
  82  Acalypha_grisea_VWS_3240                      0.37%    passed     95.32%
  83  Acalypha_grandis_M_573                        1.28%    passed     20.94%
  84  Acalypha_grandibracteata_L_1209               0.00%    passed     38.57%
  85  Acalypha_gracilis_D_12789                     0.18%    passed     83.32%
  86  Acalypha_glandulifolia_B_9831                 0.00%    passed     71.29%
  87  Acalypha_glabrata_B_9316                      0.00%    passed     96.92%
  88  Acalypha_gillmanii_K_513                      0.00%    passed     84.98%
  89  Acalypha_gillespieae_LG_10693                 0.00%    passed     99.83%
  90  Acalypha_gaumeri_C_11628                      0.00%    passed     61.68%
  91  Acalypha_fruticosa_K_377                      0.00%    passed     96.04%
  92  Acalypha_filipes_VWS_3212                     0.00%    passed     94.93%
  93  Acalypha_ferdinandii_M_2212                   0.18%    passed     69.63%
  94  Acalypha_fasciculata_M_2118                   0.00%    passed     70.09%
  95  Acalypha_emirnensis_N_225                     0.00%    passed     81.37%
  96  Acalypha_elizabethiae_T_8706                  0.18%    passed     95.28%
  97  Acalypha_ecklonii_P_1183                      1.47%    passed     61.85%
  98  Acalypha_echinus_L_1215                       0.00%    passed     85.44%
  99  Acalypha_diversifolia_C_1296                  0.18%    passed     95.51%
 100  Acalypha_dioica_M_2045                        0.00%    passed     96.14%
 101  Acalypha_diminuta_LG_10816                    0.37%    passed     54.21%
 102  Acalypha_dictyoneura_TC_72193                 0.00%    passed     94.45%
 103  Acalypha_decumbens_G_8286                     0.00%    passed     56.05%
 104  Acalypha_decaryana_P_1751                     0.55%    passed     83.06%
 105  Acalypha_deamii_GL_2369                       0.00%    passed     92.97%
 106  Acalypha_cuspidata_D_2849                     0.18%    passed     82.67%
 107  Acalypha_cupricola_B_197                      0.00%    passed     98.53%
 108  Acalypha_cuneata_H_168                        0.00%    passed     85.57%
 109  Acalypha_crenata_G_5396                       0.55%    failed      2.94%
 110  Acalypha_costaricensis_W_66296                0.18%    passed     94.16%
 111  Acalypha_communis_N_610                       0.55%    passed     61.46%
 112  Acalypha_claussenii_O_212                     0.00%    failed      2.07%
 113  Acalypha_cincta_S_11467                       0.18%    passed     99.34%
 114  Acalypha_ciliata_M_5872                       0.00%    passed     94.52%
 115  Acalypha_chordantha_MN_27715                  0.00%    passed     85.25%
 116  Acalypha_chirindica_G_468                     0.00%    passed     98.14%
 117  Acalypha_chamaedrifolia_VWS_2031              0.18%    passed     43.92%
 118  Acalypha_cf_glandulosa_C_1343                 0.18%    passed     94.68%
 119  Acalypha_ceraceopunctata_M_6179               0.00%    passed     90.57%
 120  Acalypha_cardiophylla_cardiophylla_L_1631     0.00%    passed     51.87%
 121  Acalypha_cardiophylla_cardiophylla_E_14535    0.00%    passed     60.29%
 122  Acalypha_capitata_K_164                       0.00%    passed     83.59%
 123  Acalypha_capillipes_C_12414                   0.18%    passed     97.84%
 124  Acalypha_californica_VWS_94-153               0.37%    passed     80.03%
 125  Acalypha_burquezii_VD_99-596                  0.00%    passed     99.16%
 126  Acalypha_brevipetiolata_SB_8090               0.92%    passed     97.11%
 127  Acalypha_brachystachya_SAGBE_2353             0.00%    passed     91.42%
 128  Acalypha_boliviensis_Z_8648                   0.00%    passed     82.29%
 129  Acalypha_boinensis_LG_10813                   0.00%    passed     90.39%
 130  Acalypha_bisetosa_AL_33893                    0.00%    passed     84.09%
 131  Acalypha_bipartita_N_ATBP_596                 0.18%    passed     88.83%
 132  Acalypha_australis_X_4728                     0.00%    passed     49.49%
 133  Acalypha_arvensis_VWS_1161                    0.00%    passed     98.14%
 134  Acalypha_angustata_KB_4005                    0.37%    passed     68.49%
 135  Acalypha_angatensis_C_434                     0.00%    passed     38.57%
 136  Acalypha_andringitrensis_LG_10850             0.18%    passed     94.04%
 137  Acalypha_amentacea_palauensis_E_LR22594       0.00%    passed     13.80%
 138  Acalypha_amentacea_amentacea_VS_SR54          0.00%    passed     56.12%
 139  Acalypha_amblyodonta_JAR_6436                 0.55%    passed     82.27%
 140  Acalypha_alopecuroidea_CR_2593                0.73%    passed     97.79%
 141  Acalypha_allenii_S_203                        0.37%    passed     93.88%
 142  Acalypha_aliena_VWS_1243                      0.00%    passed     84.98%
 143  Acalypha_acrogyna_H_1959                      0.00%    passed     93.60%
 144  Acalypha_acmophylla_KC_0331                   0.18%    passed     98.07%
****  TOTAL                                         0.54%  5 sequences failed composition chi2 test (p-value<5%; df=3)
NOTE: Acalypha_hispida_VWS_sn is identical to Acalypha_wilkesiana_VWS_3196 but kept for subsequent analysis
NOTE: Acalypha_lancetillae_D_32045 is identical to Acalypha_rhombifolia_VWS_2446 but kept for subsequent analysis
NOTE: Acalypha_angatensis_C_434 is identical to Acalypha_grandibracteata_L_1209 but kept for subsequent analysis


Create initial parsimony tree by phylogenetic likelihood library (PLL)... 0.012 seconds
Measuring multi-threading efficiency up to 12 CPU cores
Increase to 10 rounds for branch lengths
171 trees examined
Threads: 1 / Time: 12.003 sec / Speedup: 1.000 / Efficiency: 100% / LogL: -19727
Threads: 2 / Time: 8.204 sec / Speedup: 1.463 / Efficiency: 73% / LogL: -19727
Threads: 3 / Time: 7.760 sec / Speedup: 1.547 / Efficiency: 52% / LogL: -19727
Threads: 4 / Time: 6.823 sec / Speedup: 1.759 / Efficiency: 44% / LogL: -19727
BEST NUMBER OF THREADS: 3

Perform fast likelihood tree search using GTR+I+G model...
Estimate model parameters (epsilon = 5.000)
Perform nearest neighbor interchange...
Estimate model parameters (epsilon = 1.000)
1. Initial log-likelihood: -10907.389
2. Current log-likelihood: -10906.290
Optimal log-likelihood: -10905.642
Rate parameters:  A-C: 1.38547  A-G: 3.02129  A-T: 2.36331  C-G: 0.34851  C-T: 7.89191  G-T: 1.00000
Base frequencies:  A: 0.230  C: 0.266  G: 0.270  T: 0.233
Proportion of invariable sites: 0.304
Gamma shape alpha: 0.804
Parameters optimization took 2 rounds (0.048 sec)
Time for fast ML tree search: 0.344 seconds

NOTE: ModelFinder requires 8 MB RAM!
ModelFinder will test up to 88 DNA models (sample size: 546 epsilon: 0.100) ...
 No. Model         -LnL         df  AIC          AICc         BIC
  1  GTR+F         12080.738    293 24747.476    25431.143    26008.143
  2  GTR+F+I       11335.089    294 23258.177    23949.253    24523.147
  3  GTR+F+G4      10944.609    294 22477.218    23168.294    23742.188
  4  GTR+F+I+G4    10904.990    295 22399.981    23098.541    23669.253
  8  SYM+I+G4      10901.363    292 22386.726    23063.058    23643.090
 12  TVM+F+I+G4    10970.611    294 22529.221    23220.297    23794.191
 16  TVMe+I+G4     10970.760    291 22523.520    23192.590    23775.582
 20  TIM3+F+I+G4   10970.467    293 22526.934    23210.601    23787.602
 24  TIM3e+I+G4    10950.793    290 22481.585    23143.468    23729.345
 28  TIM2+F+I+G4   10932.725    293 22451.450    23135.117    23712.118
 32  TIM2e+I+G4    10920.595    290 22421.190    23083.073    23668.950
 36  TIM+F+I+G4    10995.707    293 22577.414    23261.081    23838.082
 40  TIMe+I+G4     10967.104    290 22514.208    23176.091    23761.968
 44  TPM3u+F+I+G4  11033.981    292 22651.963    23328.295    23908.328
 48  TPM3+I+G4     11015.841    289 22609.682    23264.447    23853.138
 52  TPM2u+F+I+G4  11001.366    292 22586.732    23263.064    23843.097
 56  TPM2+I+G4     10993.291    289 22564.582    23219.347    23808.039
 60  K3Pu+F+I+G4   11062.222    292 22708.444    23384.776    23964.809
 64  K3P+I+G4      11035.670    289 22649.340    23304.105    23892.796
 68  TN+F+I+G4     10996.105    292 22576.210    23252.542    23832.574
 72  TNe+I+G4      10967.429    289 22512.858    23167.623    23756.314
 76  HKY+F+I+G4    11062.521    291 22707.041    23376.112    23959.103
 80  K2P+I+G4      11035.912    288 22647.825    23295.544    23886.979
 84  F81+F+I+G4    11568.645    290 23717.290    24379.172    24965.050
 88  JC+I+G4       11539.222    287 23652.445    24293.189    24887.296
Akaike Information Criterion:           SYM+I+G4
Corrected Akaike Information Criterion: SYM+I+G4
Bayesian Information Criterion:         SYM+I+G4
Best-fit model: SYM+I+G4 chosen according to BIC

All model information printed to its_mafft_trimal_newspecies.fasta.model.gz
CPU time for ModelFinder: 82.310 seconds (0h:1m:22s)
Wall-clock time for ModelFinder: 36.630 seconds (0h:0m:36s)
Generating 1000 samples for ultrafast bootstrap (seed: 524112)...

NOTE: 8 MB RAM (0 GB) is required!
Estimate model parameters (epsilon = 0.100)
Thoroughly optimizing +I+G parameters from 10 start values...
Init pinv, alpha: 0.000, 0.872 / Estimate: 0.000, 0.431 / LogL: -10943.087
Init pinv, alpha: 0.045, 0.872 / Estimate: 0.325, 0.871 / LogL: -10901.399
Init pinv, alpha: 0.089, 0.872 / Estimate: 0.325, 0.874 / LogL: -10901.391
Init pinv, alpha: 0.134, 0.872 / Estimate: 0.325, 0.871 / LogL: -10901.402
Init pinv, alpha: 0.178, 0.872 / Estimate: 0.324, 0.867 / LogL: -10901.416
Init pinv, alpha: 0.223, 0.872 / Estimate: 0.325, 0.872 / LogL: -10901.400
Init pinv, alpha: 0.267, 0.872 / Estimate: 0.325, 0.872 / LogL: -10901.397
Init pinv, alpha: 0.312, 0.872 / Estimate: 0.328, 0.885 / LogL: -10901.366
Init pinv, alpha: 0.357, 0.872 / Estimate: 0.335, 0.913 / LogL: -10901.382
Init pinv, alpha: 0.401, 0.872 / Estimate: 0.336, 0.915 / LogL: -10901.397
Optimal pinv,alpha: 0.328, 0.885 / LogL: -10901.366

Parameters optimization took 2.324 sec
Wrote distance file to... 
Computing ML distances based on estimated model parameters...
Calculating distance matrix: done in 0.0193957 secs using 371.7% CPU
Computing ML distances took 0.019571 sec (of wall-clock time) 0.072271 sec (of CPU time)
Setting up auxiliary I and S matrices: done in 0.000506141 secs using 197% CPU
Computing RapidNJ tree took 0.045890 sec (of wall-clock time) 0.022362 sec (of CPU time)
Log-likelihood of RapidNJ tree: -10965.382
--------------------------------------------------------------------
|             INITIALIZING CANDIDATE TREE SET                      |
--------------------------------------------------------------------
Generating 98 parsimony trees... 0.911 second
Computing log-likelihood of 98 initial trees ... 0.559 seconds
Current best score: -10901.366

Do NNI search on 20 best initial trees
Estimate model parameters (epsilon = 0.100)
BETTER TREE FOUND at iteration 1: -10901.360
Estimate model parameters (epsilon = 0.100)
BETTER TREE FOUND at iteration 2: -10889.077
Iteration 10 / LogL: -10893.208 / Time: 0h:0m:42s
Iteration 20 / LogL: -10899.843 / Time: 0h:0m:45s
Finish initializing candidate tree set (20)
Current best tree score: -10889.077 / CPU time: 6.045
Number of iterations: 20
--------------------------------------------------------------------
|               OPTIMIZING CANDIDATE TREE SET                      |
--------------------------------------------------------------------
Estimate model parameters (epsilon = 0.100)
BETTER TREE FOUND at iteration 21: -10886.875
Estimate model parameters (epsilon = 0.100)
BETTER TREE FOUND at iteration 26: -10884.397
Iteration 30 / LogL: -10922.937 / Time: 0h:0m:47s (0h:0m:35s left)
Estimate model parameters (epsilon = 0.100)
BETTER TREE FOUND at iteration 37: -10884.139
Iteration 40 / LogL: -10888.403 / Time: 0h:0m:49s (0h:0m:31s left)
Estimate model parameters (epsilon = 0.100)
BETTER TREE FOUND at iteration 42: -10884.012
Iteration 50 / LogL: -10888.105 / Time: 0h:0m:51s (0h:0m:27s left)
Log-likelihood cutoff on original alignment: -10928.875
Iteration 60 / LogL: -10917.912 / Time: 0h:0m:53s (0h:0m:24s left)
Estimate model parameters (epsilon = 0.100)
BETTER TREE FOUND at iteration 62: -10883.158
Iteration 70 / LogL: -10884.137 / Time: 0h:0m:56s (0h:0m:25s left)
Iteration 80 / LogL: -10888.381 / Time: 0h:0m:57s (0h:0m:22s left)
Iteration 90 / LogL: -10896.460 / Time: 0h:0m:59s (0h:0m:18s left)
Estimate model parameters (epsilon = 0.100)
BETTER TREE FOUND at iteration 95: -10881.114
Estimate model parameters (epsilon = 0.100)
BETTER TREE FOUND at iteration 98: -10879.539
Iteration 100 / LogL: -10887.067 / Time: 0h:1m:2s (0h:0m:25s left)
Log-likelihood cutoff on original alignment: -10928.875
NOTE: Bootstrap correlation coefficient of split occurrence frequencies: 0.994
Iteration 110 / LogL: -10880.823 / Time: 0h:1m:4s (0h:0m:23s left)
Iteration 120 / LogL: -10880.954 / Time: 0h:1m:6s (0h:0m:20s left)
Iteration 130 / LogL: -10885.524 / Time: 0h:1m:8s (0h:0m:17s left)
Iteration 140 / LogL: -10879.697 / Time: 0h:1m:10s (0h:0m:14s left)
Estimate model parameters (epsilon = 0.100)
BETTER TREE FOUND at iteration 143: -10879.337
Iteration 150 / LogL: -10881.703 / Time: 0h:1m:13s (0h:0m:22s left)
Log-likelihood cutoff on original alignment: -10928.875
Iteration 160 / LogL: -10882.273 / Time: 0h:1m:15s (0h:0m:20s left)
Iteration 170 / LogL: -10879.703 / Time: 0h:1m:17s (0h:0m:17s left)
UPDATE BEST LOG-LIKELIHOOD: -10879.337
Iteration 180 / LogL: -10938.418 / Time: 0h:1m:19s (0h:0m:15s left)
UPDATE BEST LOG-LIKELIHOOD: -10879.337
Iteration 190 / LogL: -10879.559 / Time: 0h:1m:21s (0h:0m:12s left)
Iteration 200 / LogL: -10882.617 / Time: 0h:1m:23s (0h:0m:10s left)
Log-likelihood cutoff on original alignment: -10928.875
NOTE: Bootstrap correlation coefficient of split occurrence frequencies: 0.985
NOTE: UFBoot does not converge, continue at least 100 more iterations
UPDATE BEST LOG-LIKELIHOOD: -10879.336
Iteration 210 / LogL: -10880.192 / Time: 0h:1m:25s (0h:0m:21s left)
Iteration 220 / LogL: -10879.338 / Time: 0h:1m:27s (0h:0m:18s left)
Iteration 230 / LogL: -10887.513 / Time: 0h:1m:30s (0h:0m:16s left)
Iteration 240 / LogL: -10879.337 / Time: 0h:1m:32s (0h:0m:13s left)
Iteration 250 / LogL: -10882.825 / Time: 0h:1m:34s (0h:0m:11s left)
Log-likelihood cutoff on original alignment: -10928.875
Iteration 260 / LogL: -10882.095 / Time: 0h:1m:36s (0h:0m:9s left)
UPDATE BEST LOG-LIKELIHOOD: -10879.336
Iteration 270 / LogL: -10879.698 / Time: 0h:1m:38s (0h:0m:6s left)
Iteration 280 / LogL: -10881.956 / Time: 0h:1m:40s (0h:0m:4s left)
Iteration 290 / LogL: -10879.669 / Time: 0h:1m:42s (0h:0m:2s left)
Iteration 300 / LogL: -10882.170 / Time: 0h:1m:44s (0h:0m:0s left)
Log-likelihood cutoff on original alignment: -10928.875
NOTE: Bootstrap correlation coefficient of split occurrence frequencies: 0.997
TREE SEARCH COMPLETED AFTER 300 ITERATIONS / Time: 0h:1m:45s

--------------------------------------------------------------------
|                    FINALIZING TREE SEARCH                        |
--------------------------------------------------------------------
Performs final model parameters optimization
Estimate model parameters (epsilon = 0.010)
1. Initial log-likelihood: -10879.336
Optimal log-likelihood: -10879.328
Rate parameters:  A-C: 1.37778  A-G: 2.98233  A-T: 2.03984  C-G: 0.40170  C-T: 8.08752  G-T: 1.00000
Base frequencies:  A: 0.250  C: 0.250  G: 0.250  T: 0.250
Proportion of invariable sites: 0.332
Gamma shape alpha: 0.902
Parameters optimization took 1 rounds (0.023 sec)
BEST SCORE FOUND : -10879.328
Creating bootstrap support values...
Split supports printed to NEXUS file its_mafft_trimal_newspecies.fasta.splits.nex
Total tree length: 6.328

Total number of iterations: 300
CPU time used for tree search: 187.356 sec (0h:3m:7s)
Wall-clock time used for tree search: 65.981 sec (0h:1m:5s)
Total CPU time used: 277.164 sec (0h:4m:37s)
Total wall-clock time used: 105.308 sec (0h:1m:45s)

Computing bootstrap consensus tree...
Reading input file its_mafft_trimal_newspecies.fasta.splits.nex...
144 taxa and 848 splits.
Consensus tree written to its_mafft_trimal_newspecies.fasta.contree
Reading input trees file its_mafft_trimal_newspecies.fasta.contree
Log-likelihood of consensus tree: -10917.277

Analysis results written to: 
  IQ-TREE report:                its_mafft_trimal_newspecies.fasta.iqtree
  Maximum-likelihood tree:       its_mafft_trimal_newspecies.fasta.treefile
  Likelihood distances:          its_mafft_trimal_newspecies.fasta.mldist

Ultrafast bootstrap approximation results written to:
  Split support values:          its_mafft_trimal_newspecies.fasta.splits.nex
  Consensus tree:                its_mafft_trimal_newspecies.fasta.contree
  Screen log file:               its_mafft_trimal_newspecies.fasta.log

Date and Time: Mon Mar 10 15:40:23 2025
