# Supplementary material for: Three new species of Acalypha L. (Euphorbiaceae, Acalyphoideae) from Tanzania and Angola and their conservation status
Source: PLoS One. 2025 Oct 29;20(10):e0332588. doi: 10.1371/journal.pone.0332588 (PMC12571263; doi:10.1371/journal.pone.0332588)
Supplement: S1 File — (ZIP) [file pone.0332588.s003.zip › ADN/its_mafft_trimal_newspecies.fasta.mldist]

144
Micrococca_capensis_AKB_7617               0.0000000 0.7902168 0.2341246 0.8790103 0.9062132 0.9436470 0.9362419 0.8458651 0.8938222 0.8746290 0.9781462 0.9271166 0.9143677 0.9517346 0.9230116 1.0302318 0.9897827 0.8516702 0.7743930 0.9447665 0.7497353 0.9121786 1.0158289 1.2258870 0.9026923 0.8765004 0.9094443 0.9864447 0.8177457 0.9745576 0.9552330 0.8558441 0.9648424 0.8384902 0.9286614 0.9114324 0.8477953 0.8300743 0.9385408 0.9878076 0.9456242 0.8835120 0.8943749 0.9017059 1.0443133 0.8099080 0.8793512 0.9032827 0.9584235 0.9768930 0.8353171 0.8733202 0.8881947 0.9565086 0.8180181 0.8875469 0.8411334 0.9107248 0.9413635 0.8772646 0.9943398 0.8648110 0.8006131 0.8784357 0.8724859 0.8162245 1.0258845 0.8784534 0.9363743 0.9745576 0.9624599 0.9441213 0.8534235 0.8036145 0.9799094 1.0108633 0.9436470 0.8195829 0.9277737 0.8763273 1.0004661 0.8892421 0.9246139 0.8899632 0.9153135 0.9127372 0.8062185 0.8970254 0.8820121 0.9096653 0.9297058 0.9815198 0.9110387 0.9931883 1.0287863 0.9886620 0.8980665 0.8935772 0.8681620 0.9920395 0.9141114 0.8323778 0.9244431 0.8630071 0.8282334 0.8987824 0.9019391 0.9895635 0.8662595 0.9876457 0.9280009 0.8819632 0.9867201 0.9836262 0.9306762 0.9872540 0.9080205 0.9866816 0.9744848 0.9157715 0.9111261 0.9361244 0.8364367 0.9089128 0.9169755 0.9028532 0.8644241 0.9105551 0.9637683 0.9158840 0.8926413 0.9866547 0.9135734 0.8908245 0.8899632 0.8347876 0.9366726 0.8761295 0.9259041 0.9360239 0.8749002 0.8758458 0.8729205 0.8021706 
Mareya_micrantha_W_1042                    0.7902168 0.0000000 0.7734581 0.8910741 0.6066710 0.6205578 0.6246862 0.6295048 0.5900240 0.6318399 0.5721127 0.6342855 0.6175441 0.6017667 0.6008290 0.6303489 0.6335649 0.7410029 0.5853765 0.6029160 0.4542385 0.6756457 0.5518392 0.6545414 0.6954676 0.5837053 0.6193913 0.6162565 0.5967158 0.6449138 0.6109665 0.6111615 0.5925045 0.5878705 0.6151597 0.6346889 0.6159945 0.6468094 0.6282773 0.6203589 0.6088779 0.5854436 0.5896075 0.6510740 0.5726219 0.6560558 0.6211443 0.6312353 0.6419589 0.6061509 0.5988053 0.5841040 0.6160373 0.6957192 0.6857895 0.6170825 0.5906030 0.5677038 0.6489475 0.6479466 0.6062744 0.5946290 0.5325559 0.6426395 0.6036301 0.6163063 0.6623197 0.6675610 0.6341103 0.6449138 0.6887167 0.6026369 0.6112890 0.5430113 0.6824218 0.6619403 0.6205578 0.7955263 0.5666441 0.6464268 0.5343731 0.5840995 0.6279979 0.5836460 0.7321529 0.6136066 0.5355588 0.4809529 0.5842693 0.6335781 0.6222296 0.5303792 0.6150106 0.5964203 0.6292964 0.5646374 0.6158448 0.5291536 0.6985522 0.6265869 0.4612923 0.6735941 0.6036057 0.6002227 0.5863147 0.6999833 0.6512821 0.7774944 0.5918370 0.5286970 0.7803672 0.8201291 0.6102655 0.7177922 0.6378753 0.6436430 0.5760884 0.6236514 0.5877459 0.6738285 0.6601390 0.6324116 0.5798490 0.5903654 0.6716334 0.6495488 0.5947785 0.6090224 0.6099128 0.7467164 0.6337359 0.5949571 0.6329536 0.6178059 0.5836460 0.6001263 0.6179560 0.5611816 0.7114058 0.6025421 0.6645641 0.6000809 0.5256326 0.5378791 
Erythrococca_natalensis_AKB_8445           0.2341246 0.7734581 0.0000000 0.7907643 0.8487614 0.9810097 0.9436725 0.8285638 0.8765597 0.7913912 0.9783133 0.8412014 0.9104803 0.8894129 0.8546414 0.9443474 0.9348635 0.9132649 0.7447829 0.8827921 0.6576208 0.8931043 0.9464580 1.0959023 0.9000390 0.8433423 0.8810055 0.9315039 0.7521934 0.9547754 0.9366000 0.8570328 0.8802481 0.8281867 0.8794059 0.9218796 0.8287529 0.8269729 0.8916260 0.9557196 0.9272484 0.7785987 0.8523255 0.8654293 1.0774624 0.8074625 0.8196174 0.8568754 0.9724696 0.8588517 0.8567070 0.8180444 0.8820791 0.9899857 0.7971578 0.8751046 0.7475978 0.8758515 0.9263993 0.8068440 0.9143382 0.7927693 0.7422393 0.9045602 0.8693844 0.8073215 0.9680327 0.8963378 0.8867851 0.9547754 0.9437265 0.9058488 0.8210749 0.7566816 0.9361102 0.9572193 0.9810097 0.8253715 0.9166749 0.8970964 0.9442576 0.8415016 0.9620327 0.8712526 0.8673492 0.8681280 0.7473050 0.8323344 0.7891971 0.8780363 0.9002244 0.9520406 0.8567319 0.9113105 0.9577389 0.9912165 0.8264287 0.8817324 0.8560214 0.9367805 0.8387457 0.8295236 0.8624461 0.8200938 0.7501863 0.8424662 0.9282729 0.9115866 0.8203123 0.9829678 0.9676193 0.8659008 0.9318371 0.9661065 0.8865539 0.8945001 0.8454020 0.9475191 0.9019388 0.8973985 0.8929672 0.8465283 0.8343942 0.8612245 0.8951260 0.9205096 0.8447642 0.8819530 0.9007222 0.8970809 0.9452242 0.8696090 0.8816940 0.8547397 0.8712526 0.8194000 0.9739130 0.8500243 0.8596998 0.8663138 0.8193643 0.8411081 0.8663337 0.7496222 
Bernardia_viridis_R_4552                   0.8790103 0.8910741 0.7907643 0.0000000 0.7968196 0.7374981 0.7547697 0.6227492 0.6980609 0.6957949 0.8358558 0.6365722 0.6686341 0.7105117 0.7056219 0.6805476 0.6548159 0.6638917 0.6475992 0.7162534 0.5854561 0.6625638 0.8249708 0.7264711 0.7463311 0.6556521 0.6752310 0.6526317 0.6671709 0.6976631 0.6670168 0.6242078 0.7171855 0.6188417 0.6778909 0.7720476 0.6686666 0.6253617 0.6664571 0.6693563 0.7270684 0.7176519 0.8004426 0.6444573 0.9002225 0.6610481 0.6742767 0.6647675 0.6532770 0.6703471 0.6767560 0.7231090 0.6626269 0.6949145 0.7043617 0.6976843 0.6802754 0.6764586 0.6500999 0.6925885 0.7486449 0.7263753 0.6530214 0.7510227 0.7198569 0.6475719 0.6943709 0.7213076 0.6619456 0.6976631 0.7002008 0.7244275 0.6374055 0.6693550 0.8157768 0.7259399 0.7374981 0.7315194 0.6658943 0.6738863 0.8088706 0.6665005 0.7675259 0.6543273 0.7004157 0.7837928 0.6836635 0.7720019 0.7163110 0.6250962 0.7027777 0.8571615 0.6513164 0.7198420 0.7378036 0.8786051 0.8101299 0.7294344 0.7013759 0.6540956 0.7585341 0.6436143 0.8185909 0.6613736 0.6718375 0.7360008 0.7564956 0.7534923 0.7010640 0.8514084 0.7247284 0.7403896 0.6484419 0.7197125 0.6642607 0.6139808 0.6719611 0.6396651 0.6821932 0.7690802 0.7607201 0.6344143 0.7069124 0.6707223 0.7480714 0.7479933 0.5929683 0.7112205 0.7154895 0.7072350 0.7434747 0.6978266 0.6411465 0.7868628 0.6543273 0.6189900 0.7317278 0.6857265 0.7556385 0.6579316 0.6455498 0.6848419 0.7157422 0.6321695 
Acalypha_wilmsii_AKB_11219                 0.9062132 0.6066710 0.8487614 0.7968196 0.0000000 0.1846463 0.1696208 0.1574980 0.1571682 0.1433311 0.2152469 0.1952988 0.1622773 0.1530283 0.1740905 0.1725771 0.1719944 0.1714529 0.1732671 0.1559018 0.0946587 0.1826623 0.1530204 0.1787313 0.2080235 0.1432508 0.1472440 0.1692326 0.1421578 0.1678694 0.1606721 0.1528489 0.1692904 0.1490071 0.1631068 0.1818660 0.1722262 0.1653505 0.1429903 0.1573712 0.1503408 0.1361503 0.0018857 0.1621774 0.2211334 0.1556155 0.1621015 0.1655200 0.1572274 0.1921160 0.1268399 0.1414031 0.1560967 0.1769670 0.1853680 0.1525851 0.1458061 0.1676856 0.1685086 0.1733891 0.1675390 0.1334141 0.1172890 0.1815741 0.1284655 0.1507575 0.1864475 0.1355192 0.1455423 0.1678694 0.1909440 0.1764045 0.1438760 0.1199182 0.2768189 0.1778491 0.1846463 0.2351188 0.1641396 0.1428020 0.1754429 0.1602120 0.1914638 0.1713638 0.1882186 0.0018857 0.1242320 0.1366505 0.1357770 0.1668823 0.1544620 0.1870087 0.1526078 0.1684250 0.1806420 0.2117486 0.0177168 0.1672679 0.1803202 0.1737289 0.1422866 0.1519675 0.0175962 0.1602368 0.1427882 0.1931457 0.1773497 0.2137301 0.2048900 0.1712493 0.2039471 0.2587770 0.1649722 0.1967094 0.1612375 0.1446445 0.1605081 0.1712420 0.1618432 0.1422849 0.1361651 0.2223665 0.1180060 0.1345299 0.1791093 0.1834154 0.1583220 0.1525762 0.1565428 0.1793408 0.1951685 0.1686205 0.1590033 0.0018897 0.1713638 0.1569222 0.1875843 0.1563634 0.1808140 0.1455835 0.1666801 0.1521316 0.1649352 0.1270902 
Acalypha_wilkesiana_VWS_3196               0.9436470 0.6205578 0.9810097 0.7374981 0.1846463 0.0000000 0.1401466 0.1037537 0.0914683 0.1170734 0.2460813 0.1306220 0.1089390 0.1357734 0.1515818 0.1280235 0.1329151 0.1350335 0.1131862 0.1384068 0.1052885 0.1263073 0.2073358 0.0943250 0.1760605 0.1149887 0.1199627 0.1242688 0.1195160 0.1224173 0.1112158 0.1122945 0.1649740 0.1564584 0.1197121 0.1388606 0.1199058 0.1202994 0.1367027 0.1297004 0.1196225 0.1327544 0.1927351 0.1209982 0.2228582 0.1153370 0.1258763 0.1076601 0.1220000 0.1412953 0.1342498 0.1446746 0.1268556 0.0719512 0.1585981 0.1291457 0.1215360 0.1298880 0.1240355 0.1213391 0.1595260 0.1335293 0.1148741 0.1449643 0.1294082 0.1044084 0.1354638 0.1709573 0.0994484 0.1224173 0.1215368 0.1337140 0.1015482 0.1123187 0.2675279 0.1336424 0.0000010 0.1837051 0.0433625 0.1262113 0.2264559 0.1132215 0.0076011 0.0486751 0.1301267 0.1921738 0.1252807 0.1925091 0.1353388 0.1132135 0.1127307 0.2155384 0.1098748 0.1532739 0.1559487 0.2365499 0.1886787 0.1979637 0.1308368 0.1242344 0.1918462 0.1188513 0.1904292 0.1046076 0.1225548 0.1483753 0.1413902 0.1912716 0.1404257 0.2229198 0.1652640 0.2189956 0.1244678 0.1244451 0.1171270 0.1252231 0.1215409 0.1271834 0.1641749 0.1744989 0.1683564 0.1446652 0.1283631 0.1149789 0.1452974 0.1404534 0.1506346 0.1224831 0.1389252 0.1323210 0.1022641 0.1423214 0.1372686 0.1928878 0.0486751 0.0991170 0.0018363 0.0577092 0.1465658 0.1095526 0.1068856 0.1235289 0.1957642 0.1240127 
Acalypha_welwitschiana_RS_5713             0.9362419 0.6246862 0.9436725 0.7547697 0.1696208 0.1401466 0.0000000 0.1200410 0.1372226 0.1338852 0.2185870 0.1518985 0.1202073 0.1500024 0.1497816 0.1347341 0.1396806 0.1381593 0.1346590 0.1527355 0.0992963 0.1389429 0.1736666 0.1228842 0.2070110 0.1102641 0.1167022 0.1255875 0.1204150 0.1302857 0.1175022 0.1165009 0.1566696 0.1490624 0.1153051 0.0193982 0.1206031 0.1287054 0.1405333 0.1311483 0.1492270 0.1406008 0.1775230 0.1219042 0.2116628 0.1299744 0.1291552 0.1383465 0.1287914 0.1549445 0.1139343 0.1472781 0.1278154 0.1559303 0.1894634 0.1294474 0.1300116 0.1314388 0.1263762 0.1434578 0.1592355 0.1468008 0.1139912 0.0214658 0.1168749 0.1137573 0.1424289 0.1618635 0.1131662 0.1302857 0.1619829 0.1564528 0.1128431 0.1164991 0.2667783 0.1526770 0.1401466 0.2014171 0.1265439 0.1165075 0.1911384 0.1195166 0.1367742 0.1342661 0.1496468 0.1770249 0.1197866 0.1687374 0.1378938 0.1100035 0.1200864 0.1841778 0.1104157 0.1529845 0.1613018 0.2188703 0.1741907 0.1918287 0.1415979 0.1361137 0.1678011 0.1337462 0.1786748 0.1208617 0.1234839 0.1699418 0.0154085 0.2136983 0.1595580 0.1854164 0.2025784 0.2325257 0.1363779 0.1708094 0.1202389 0.1502297 0.1247702 0.1338305 0.1445920 0.1445541 0.1388509 0.1707300 0.1059568 0.1075418 0.1410080 0.0153078 0.1460344 0.1334870 0.1533321 0.1457253 0.1609740 0.1381201 0.1338517 0.1776596 0.1342661 0.1100421 0.1427341 0.1189423 0.1563498 0.1165083 0.1285774 0.1244548 0.1915140 0.1230371 
Acalypha_vulneraria_R_2110                 0.8458651 0.6295048 0.8285638 0.6227492 0.1574980 0.1037537 0.1200410 0.0000000 0.0699680 0.0869702 0.2370947 0.1170055 0.0755305 0.1217465 0.1128849 0.1014199 0.0984558 0.0830410 0.0859335 0.1243807 0.0708384 0.0938509 0.1927393 0.0849945 0.1329312 0.0862109 0.0887228 0.0954576 0.0848114 0.1024664 0.0779845 0.0231941 0.1148311 0.1027869 0.0914086 0.1259841 0.0832757 0.0868720 0.0963644 0.0987119 0.1159497 0.0945001 0.1653224 0.0893322 0.2319303 0.0717251 0.0980111 0.1085767 0.1088857 0.1181110 0.1045227 0.1053015 0.0947412 0.1120588 0.1081167 0.0965776 0.0836655 0.1059671 0.0871095 0.0855688 0.1069653 0.0949838 0.0784244 0.1318270 0.1132741 0.0753528 0.1051579 0.1353394 0.0746804 0.1024664 0.0960374 0.1248778 0.0766864 0.0760481 0.2064382 0.1056301 0.1037537 0.1444689 0.0831022 0.0916693 0.2137661 0.0770193 0.1107724 0.0875521 0.1002911 0.1648687 0.0887587 0.1657478 0.0969310 0.0837367 0.0814315 0.2082296 0.0745757 0.1014447 0.1081863 0.2375184 0.1585922 0.1755873 0.0799369 0.0954303 0.1595392 0.0745894 0.1633473 0.0171859 0.0875154 0.1074348 0.1233715 0.1365928 0.1162221 0.2129728 0.1415728 0.1741566 0.0907320 0.1037431 0.0813685 0.0941450 0.0879839 0.0981301 0.1107384 0.1271577 0.1215669 0.1276908 0.1002882 0.0836869 0.1212516 0.1225564 0.0963273 0.1014511 0.1248428 0.0889854 0.1108064 0.1011652 0.1090712 0.1654481 0.0875521 0.0210710 0.1061720 0.0799915 0.1090315 0.0912768 0.1055014 0.0917685 0.1759117 0.0817454 
Acalypha_volkensii_M_1152                  0.8938222 0.5900240 0.8765597 0.6980609 0.1571682 0.0914683 0.1372226 0.0699680 0.0000000 0.0887067 0.2359267 0.1168986 0.0863761 0.1080482 0.1013791 0.1070154 0.1179805 0.1072598 0.1001870 0.1106097 0.0826642 0.1057421 0.1678880 0.0824911 0.1498674 0.0904510 0.0930309 0.1095386 0.0769338 0.1095950 0.0839714 0.0788793 0.1118381 0.1276051 0.0922004 0.1382414 0.0981267 0.1078229 0.0985545 0.1116805 0.1075130 0.1069689 0.1652177 0.0929539 0.2377483 0.0882324 0.0976431 0.1131572 0.1170901 0.1181686 0.1159839 0.1078731 0.1041978 0.0983175 0.1326661 0.1011057 0.0805161 0.1130932 0.1010632 0.1008282 0.1091000 0.1075493 0.0803286 0.1444027 0.1221321 0.0895584 0.1201624 0.1501896 0.0882066 0.1095950 0.1033923 0.1213404 0.0830456 0.0827447 0.2079554 0.1162765 0.0914683 0.1686925 0.0795410 0.0912014 0.1963759 0.0858343 0.0981311 0.0814760 0.1278667 0.1647515 0.0959123 0.1633802 0.1094817 0.0927105 0.0941870 0.1823225 0.0880577 0.1034693 0.1103711 0.2301113 0.1642301 0.1687388 0.1007389 0.1095072 0.1596079 0.0913827 0.1631877 0.0808133 0.0796120 0.1302576 0.1407965 0.1631186 0.0964920 0.1933972 0.1664387 0.1982341 0.1097078 0.1064190 0.0849595 0.1048603 0.0951190 0.1123839 0.1024105 0.1416103 0.1357555 0.1260448 0.1188441 0.0878588 0.1196476 0.1398535 0.1324452 0.1060872 0.1110059 0.1070303 0.0922683 0.0881655 0.1224851 0.1653470 0.0814760 0.0712138 0.0938418 0.0769316 0.1179221 0.0905908 0.1022938 0.1010862 0.1690455 0.0833600 
Acalypha_virginica_GL_2342                 0.8746290 0.6318399 0.7913912 0.6957949 0.1433311 0.1170734 0.1338852 0.0869702 0.0887067 0.0000000 0.2381377 0.1253028 0.0884281 0.1325380 0.1095337 0.1089705 0.1199295 0.0888835 0.0701015 0.1352457 0.0826800 0.1053046 0.1755165 0.0831338 0.1145466 0.0828133 0.0901196 0.1114897 0.0232200 0.1092378 0.0910552 0.0906960 0.1311492 0.1291408 0.0874806 0.1302204 0.0978101 0.0811690 0.1004631 0.1136200 0.1256198 0.1051293 0.1512263 0.0825542 0.2430880 0.0631518 0.1022010 0.1202615 0.1138832 0.1415338 0.1120570 0.1164771 0.0962472 0.1308507 0.0923731 0.0910066 0.0275441 0.1099480 0.0909827 0.0736601 0.1254335 0.1108940 0.0958715 0.1386393 0.1292536 0.0650797 0.1202421 0.1450275 0.0831383 0.1092378 0.1140191 0.1466774 0.0873358 0.0933614 0.2004421 0.1123600 0.1170734 0.1330322 0.1003254 0.0957714 0.2045987 0.0904628 0.1246574 0.1003877 0.0872772 0.1508140 0.1073905 0.1679216 0.1076564 0.0898136 0.1071589 0.1969653 0.0799642 0.1224213 0.1353386 0.2384730 0.1500784 0.1823705 0.0783263 0.1114579 0.1555005 0.0658356 0.1493749 0.0955353 0.0293399 0.1196702 0.1350927 0.1181049 0.1141805 0.1945836 0.1196000 0.1671117 0.1086949 0.1221431 0.0873986 0.1123039 0.0899239 0.1143342 0.1270305 0.1401334 0.1343469 0.1437511 0.1098011 0.0781005 0.1132037 0.1341846 0.1310473 0.0981453 0.1357660 0.0886733 0.1158534 0.1133176 0.1105049 0.1513423 0.1003877 0.0875257 0.1195971 0.0912226 0.1123093 0.0901072 0.1046210 0.0980907 0.1827169 0.0995662 
Acalypha_villosa_TC_73114                  0.9781462 0.5721127 0.9783133 0.8358558 0.2152469 0.2460813 0.2185870 0.2370947 0.2359267 0.2381377 0.0000000 0.2562232 0.2324283 0.1979723 0.2363111 0.2156991 0.2212184 0.2659140 0.2403380 0.2011472 0.1359777 0.2578243 0.0733762 0.2541131 0.2853606 0.2100530 0.2266834 0.2162011 0.2188595 0.2383256 0.2236553 0.2135109 0.2258211 0.2393279 0.2009008 0.2221696 0.2200700 0.2443171 0.2225820 0.2241940 0.2093867 0.1885852 0.2107443 0.2361878 0.0910277 0.2378644 0.2468897 0.2204893 0.2258038 0.2071691 0.2009463 0.1841585 0.2280002 0.2643148 0.2578063 0.2177754 0.2202306 0.2289692 0.2339855 0.2484198 0.2180378 0.1899685 0.1727654 0.2355651 0.1860079 0.2288191 0.2409538 0.2483102 0.2240263 0.2383256 0.2832023 0.2192729 0.2096751 0.1819198 0.3306489 0.2359281 0.2460813 0.3405286 0.2132065 0.2249411 0.0799287 0.2169861 0.2481302 0.2470885 0.2587101 0.2148296 0.1838151 0.1214472 0.1942337 0.2160206 0.1974808 0.0650176 0.2198413 0.2192811 0.2307614 0.0176216 0.2152090 0.1446707 0.2388351 0.2161465 0.1242198 0.2389840 0.2276654 0.2314130 0.2212607 0.2840241 0.2305377 0.3211377 0.2485076 0.0676546 0.3029592 0.3690311 0.2215715 0.2744878 0.2299334 0.2339124 0.1964753 0.2135105 0.2218910 0.2306381 0.2297173 0.2697505 0.1994293 0.2042862 0.2553383 0.2260039 0.2595401 0.2261274 0.2020638 0.2554662 0.2680746 0.1918436 0.2290495 0.2157123 0.2470885 0.2126115 0.2493578 0.2359900 0.2664631 0.2064187 0.2268062 0.2229820 0.1417925 0.1874987 
Acalypha_villicaus_G_ATBP_597              0.9271166 0.6342855 0.8412014 0.6365722 0.1952988 0.1306220 0.1518985 0.1170055 0.1168986 0.1253028 0.2562232 0.0000000 0.1052519 0.1404961 0.1388765 0.1283286 0.1389403 0.1484673 0.1448349 0.1432145 0.1150028 0.1294627 0.2081092 0.1352395 0.1915476 0.1144183 0.1231981 0.1322634 0.1283584 0.1244751 0.1070124 0.1118386 0.1651186 0.1653365 0.1369154 0.1506280 0.1219301 0.1379435 0.1172975 0.1255245 0.1237962 0.1226311 0.2037194 0.1196856 0.2363516 0.1323809 0.1258973 0.1069246 0.1239281 0.1434001 0.1480687 0.1273693 0.1367104 0.1422151 0.1694293 0.1261376 0.1266403 0.1342557 0.1249868 0.1295738 0.1620015 0.1233417 0.1076148 0.1571220 0.1440073 0.1162072 0.1442583 0.1890861 0.1127878 0.1244751 0.1285694 0.1383902 0.1176633 0.1101754 0.2672880 0.1380523 0.1306220 0.2050422 0.1175204 0.1181657 0.2054541 0.1112701 0.1339254 0.1130560 0.1544854 0.2030961 0.1218072 0.1966621 0.1218216 0.1250360 0.1263984 0.2198549 0.1177140 0.1555457 0.1560737 0.2469728 0.2032399 0.1999922 0.1622854 0.1298079 0.1838417 0.1363275 0.1950970 0.1268233 0.1316094 0.1605087 0.1532832 0.1980590 0.1433248 0.2227468 0.1980144 0.2451109 0.1324880 0.1292512 0.1253402 0.1346813 0.1265918 0.1329101 0.1602598 0.1797395 0.1733968 0.0413923 0.1374294 0.1086852 0.1482981 0.1522379 0.1626120 0.1327710 0.1437694 0.1644000 0.1211697 0.1258221 0.1360892 0.2038884 0.1130560 0.1057189 0.1332428 0.1213806 0.1651307 0.1171023 0.1135583 0.1331271 0.2003988 0.1126592 
Acalypha_vagans_VWS_2174                   0.9143677 0.6175441 0.9104803 0.6686341 0.1622773 0.1089390 0.1202073 0.0755305 0.0863761 0.0884281 0.2324283 0.1052519 0.0000000 0.1132186 0.0626959 0.0580254 0.0651160 0.0976862 0.0774608 0.1158576 0.0801357 0.0414468 0.1811420 0.0551622 0.1372713 0.0473548 0.0491201 0.0578646 0.0886428 0.0561262 0.0387729 0.0714968 0.1012965 0.1200997 0.0515573 0.1136683 0.0497482 0.0884319 0.0561084 0.0531599 0.1074492 0.0914793 0.1703302 0.0426979 0.2249612 0.0729898 0.0475996 0.0992289 0.0600875 0.1198053 0.0898911 0.1024104 0.0568306 0.1225186 0.1195863 0.0542403 0.0871636 0.0385294 0.0173741 0.0978016 0.0936571 0.0919513 0.0799802 0.1128545 0.0933295 0.0770597 0.0660853 0.1233706 0.0363451 0.0561262 0.1186865 0.1216146 0.0428406 0.0775550 0.2155706 0.0785096 0.1089390 0.1644726 0.0922346 0.0518767 0.1865145 0.0342331 0.1134419 0.0952493 0.1111991 0.1698467 0.0855971 0.1610540 0.0939462 0.0469298 0.0652780 0.1875962 0.0426045 0.0883398 0.0946821 0.2366588 0.1634608 0.1741656 0.1025837 0.0578469 0.1605487 0.0759209 0.1649564 0.0782488 0.0914097 0.1174321 0.1161554 0.1578805 0.1174683 0.2013975 0.1407716 0.1837860 0.0579375 0.1141335 0.0468794 0.0792745 0.0488452 0.0602997 0.1036418 0.1126836 0.1071913 0.1262226 0.0800464 0.0471476 0.0788145 0.1153671 0.1218259 0.0583535 0.1162878 0.1036513 0.1025307 0.0991891 0.0650913 0.1704636 0.0952493 0.0737085 0.1114278 0.0814040 0.1194990 0.0426240 0.0964312 0.0542659 0.1744842 0.0833861 
Acalypha_urophylla_LG_10809                0.9517346 0.6017667 0.8894129 0.7105117 0.1530283 0.1357734 0.1500024 0.1217465 0.1080482 0.1325380 0.1979723 0.1404961 0.1132186 0.0000000 0.1276446 0.1287830 0.1308408 0.1556739 0.1217670 0.0018493 0.0602492 0.1250170 0.1456048 0.1063341 0.1892144 0.1055902 0.1113379 0.1144509 0.1186950 0.1308815 0.1101975 0.1178792 0.1445115 0.1422189 0.0955549 0.1611890 0.1181335 0.1333037 0.1209941 0.1318780 0.0229561 0.0639552 0.1608710 0.0999041 0.2072895 0.1235372 0.1201086 0.1369752 0.1312505 0.1419833 0.1202674 0.0633491 0.1151223 0.1482134 0.1611616 0.1166441 0.1285445 0.1274913 0.1157999 0.1333678 0.1415279 0.0662355 0.0587245 0.1609595 0.1106561 0.1186093 0.1314764 0.1488460 0.0916201 0.1308815 0.1395186 0.0248662 0.0997302 0.0609645 0.2305585 0.1253411 0.1357734 0.2374212 0.1231610 0.1087191 0.1635199 0.0981056 0.1439426 0.1235886 0.1592588 0.1604307 0.0684877 0.1371292 0.0708325 0.1023510 0.1179552 0.1554286 0.1000029 0.1353625 0.1357587 0.1989449 0.1638101 0.1552860 0.1441376 0.1217857 0.1361306 0.1273525 0.1685202 0.1290306 0.1218422 0.1701754 0.1571119 0.2046764 0.1314920 0.1562036 0.2074169 0.2474787 0.1200744 0.1459164 0.1048512 0.1261635 0.1046198 0.1248602 0.1347340 0.1468222 0.1409074 0.1641933 0.1024543 0.0999959 0.1557128 0.1627554 0.1478177 0.1230577 0.0018535 0.1542682 0.1455565 0.1101459 0.1350140 0.1609936 0.1235886 0.1200816 0.1383701 0.1331101 0.1643393 0.1037085 0.1330234 0.1148304 0.1576932 0.0592581 
Acalypha_trilaciniata_VWS_2092             0.9230116 0.6008290 0.8546414 0.7056219 0.1740905 0.1515818 0.1497816 0.1128849 0.1013791 0.1095337 0.2363111 0.1388765 0.0626959 0.1276446 0.0000000 0.0760646 0.0837563 0.1401597 0.1106952 0.1303001 0.0952494 0.0774068 0.1649752 0.0717128 0.1709047 0.0542900 0.0640741 0.0762021 0.1016133 0.0781127 0.0601996 0.1120557 0.1009642 0.1363624 0.0516160 0.1485359 0.0728584 0.1340818 0.0467441 0.0783022 0.1322492 0.1168982 0.1833013 0.0698068 0.2227702 0.1128282 0.0611625 0.1408856 0.0733026 0.1333045 0.1287679 0.1179132 0.0797304 0.1500171 0.1352016 0.0637911 0.1002105 0.0675968 0.0586514 0.1226150 0.1034519 0.1227763 0.0996456 0.1474370 0.1237891 0.1171061 0.0850897 0.1628171 0.0536297 0.0781127 0.1458661 0.1468675 0.0493609 0.1021247 0.2200142 0.0960345 0.1515818 0.1967927 0.1328652 0.0539017 0.1852256 0.0536973 0.1601428 0.1340841 0.1417969 0.1821171 0.1026850 0.1761523 0.1194375 0.0491362 0.0931820 0.1875619 0.0490996 0.0979036 0.1099087 0.2377624 0.1765153 0.1888936 0.1243021 0.0808990 0.1605425 0.1163108 0.1810699 0.1171393 0.0995189 0.1732975 0.1511104 0.1669618 0.1322637 0.1826623 0.1765469 0.2130184 0.0763040 0.1362663 0.0466768 0.1075790 0.0491667 0.0787445 0.1072199 0.1541141 0.1481833 0.1602167 0.1176768 0.0496386 0.1065940 0.1501073 0.1405867 0.0715687 0.1307908 0.1309801 0.1535390 0.1047619 0.0772895 0.1827914 0.1340841 0.1085309 0.1542067 0.1237684 0.1649069 0.0533946 0.1344995 0.0769364 0.1885758 0.1006116 
Acalypha_synoica_VWS_1392                  1.0302318 0.6303489 0.9443474 0.6805476 0.1725771 0.1280235 0.1347341 0.1014199 0.1070154 0.1089705 0.2156991 0.1283286 0.0580254 0.1287830 0.0760646 0.0000000 0.0133567 0.1189199 0.1082315 0.1315720 0.0932598 0.0774913 0.1626003 0.0764774 0.1798633 0.0506488 0.0452454 0.0113694 0.1067158 0.0213325 0.0548424 0.0991591 0.1147334 0.1518326 0.0550902 0.1321829 0.0623067 0.1217910 0.0710620 0.0253908 0.1336113 0.0994796 0.1808667 0.0645154 0.1945881 0.1052515 0.0753171 0.1282913 0.0294794 0.1354688 0.1272548 0.1056129 0.0626058 0.1329768 0.1507374 0.0728383 0.1104812 0.0672231 0.0556886 0.1170646 0.1152626 0.1052884 0.0982658 0.1450747 0.1219456 0.0998640 0.0174527 0.1691534 0.0508895 0.0213325 0.1322614 0.1433397 0.0624020 0.1008287 0.2195124 0.0843819 0.1280235 0.1872863 0.1064701 0.0616543 0.1831491 0.0510509 0.1361155 0.1165236 0.1331044 0.1803328 0.1037255 0.1777263 0.1044144 0.0643869 0.0887848 0.1827123 0.0507179 0.1095145 0.1166357 0.2196361 0.1739247 0.1804766 0.1351336 0.0113660 0.1740520 0.1087078 0.1786190 0.1080239 0.1097153 0.1443765 0.1413823 0.1766505 0.1537419 0.1817331 0.1961638 0.2141465 0.0152530 0.1279022 0.0574844 0.0946504 0.0525117 0.0094703 0.1077609 0.1600618 0.1538733 0.1530433 0.1220084 0.0555313 0.0782641 0.1404151 0.1492037 0.0589247 0.1320926 0.1367351 0.1307518 0.1133104 0.0530781 0.1810129 0.1165236 0.0989338 0.1306426 0.0966084 0.1412200 0.0526706 0.1236981 0.0599308 0.1835029 0.1047009 
Acalypha_subviscida_Z_10516                0.9897827 0.6335649 0.9348635 0.6548159 0.1719944 0.1329151 0.1396806 0.0984558 0.1179805 0.1199295 0.2212184 0.1389403 0.0651160 0.1308408 0.0837563 0.0133567 0.0000000 0.1279189 0.1102624 0.1336217 0.0927432 0.0853590 0.1671755 0.0713279 0.1818331 0.0526462 0.0494855 0.0132438 0.1176671 0.0255861 0.0599531 0.0962126 0.1237192 0.1513484 0.0570828 0.1371135 0.0643035 0.1238372 0.0730375 0.0272964 0.1356447 0.1067745 0.1802530 0.0716697 0.1995851 0.1139304 0.0799097 0.1279112 0.0273258 0.1426281 0.1268821 0.1130071 0.0646148 0.1380403 0.1605708 0.0748613 0.1216021 0.0747989 0.0627404 0.1258478 0.1242993 0.1126558 0.1003248 0.1500949 0.1196997 0.1070082 0.0193616 0.1604147 0.0528975 0.0255861 0.1318695 0.1453616 0.0644034 0.1028821 0.2121807 0.0863760 0.1329151 0.2010167 0.1113843 0.0636355 0.1852752 0.0530664 0.1411125 0.1213510 0.1296677 0.1797232 0.1057806 0.1736949 0.1117138 0.0663760 0.0935294 0.1876738 0.0527179 0.1184040 0.1258205 0.2252148 0.1733295 0.1763251 0.1446141 0.0056153 0.1700720 0.1175385 0.1780196 0.1027121 0.1207692 0.1463008 0.1463678 0.1752348 0.1511853 0.1866677 0.2016883 0.2280898 0.0132567 0.1275228 0.0594809 0.0966914 0.0544927 0.0037428 0.1166836 0.1570930 0.1509389 0.1639720 0.1192886 0.0575385 0.0858423 0.1453749 0.1487384 0.0632792 0.1341494 0.1463861 0.1426633 0.1181996 0.0550824 0.1803981 0.1213510 0.0959970 0.1355380 0.1012807 0.1431856 0.0598357 0.1233316 0.0590922 0.1793236 0.1067680 
Acalypha_stricta_V_743                     0.8516702 0.7410029 0.9132649 0.6638917 0.1714529 0.1350335 0.1381593 0.0830410 0.1072598 0.0888835 0.2659140 0.1484673 0.0976862 0.1556739 0.1401597 0.1189199 0.1279189 0.0000000 0.0798462 0.1586155 0.0946545 0.1039479 0.2049898 0.0990332 0.1277537 0.1096449 0.1092689 0.1191567 0.0924892 0.1166965 0.0976064 0.0827494 0.1546117 0.1460220 0.1213141 0.1417202 0.1169590 0.0802420 0.1199672 0.1199672 0.1471603 0.1355843 0.1797488 0.1003023 0.2481521 0.0341656 0.1255051 0.1324218 0.1256342 0.1521446 0.1248729 0.1483075 0.1170349 0.1366933 0.0961283 0.1173895 0.0930188 0.1167418 0.0992785 0.0862112 0.1457775 0.1389301 0.1072853 0.1504779 0.1388868 0.0719438 0.1303973 0.1553218 0.0998196 0.1166965 0.1349700 0.1703260 0.0988842 0.1099126 0.2489345 0.1461636 0.1350335 0.1477401 0.1116098 0.1048385 0.2234023 0.1054139 0.1434275 0.1199325 0.0995088 0.1792182 0.1287774 0.1860630 0.1383327 0.1172135 0.1139579 0.2193583 0.1047413 0.1394289 0.1477023 0.2595441 0.1754326 0.1852947 0.0553892 0.1191226 0.1915036 0.0364712 0.1740977 0.0944744 0.0953386 0.1316829 0.1467341 0.1322017 0.1607154 0.2268713 0.1391746 0.1688750 0.1193492 0.1436954 0.1122888 0.1248845 0.1198764 0.1221097 0.1451842 0.1474968 0.1413278 0.1686193 0.1267722 0.1100741 0.1484911 0.1457357 0.1335307 0.1180487 0.1592835 0.0580073 0.1532742 0.1445084 0.1283770 0.1798942 0.1199325 0.0855114 0.1377047 0.1046463 0.1238582 0.1031111 0.1298514 0.1136412 0.1856564 0.1166964 
Acalypha_stachyura_H_23994                 0.7743930 0.5853765 0.7447829 0.6475992 0.1732671 0.1131862 0.1346590 0.0859335 0.1001870 0.0701015 0.2403380 0.1448349 0.0774608 0.1217670 0.1106952 0.1082315 0.1102624 0.0798462 0.0000000 0.1244459 0.0816545 0.0958327 0.1938146 0.0775584 0.1155024 0.0779051 0.0906135 0.1019114 0.0727542 0.1000563 0.0802774 0.0848130 0.1295154 0.1185932 0.0933676 0.1309747 0.0882764 0.0640451 0.1059967 0.0939571 0.1150557 0.1022411 0.1813334 0.0762960 0.2255679 0.0612228 0.1028022 0.1091678 0.1094343 0.1413368 0.1133506 0.1135026 0.0843598 0.1322388 0.0979509 0.0907918 0.0733292 0.0973999 0.0895545 0.0813084 0.1296621 0.1079573 0.0903881 0.1394574 0.1238733 0.0513268 0.1122656 0.1419369 0.0715392 0.1000563 0.1309557 0.1303230 0.0778166 0.0879067 0.2172987 0.1138257 0.1131862 0.1399338 0.1092423 0.0917759 0.2020686 0.0717930 0.1177523 0.1085784 0.0977277 0.1808122 0.0935113 0.1621039 0.1047559 0.0844772 0.0998044 0.1921816 0.0761413 0.1237087 0.1312655 0.2406696 0.1745864 0.1820452 0.0814958 0.1018815 0.1616062 0.0638965 0.1791411 0.0917183 0.0800156 0.1155411 0.1358804 0.1217977 0.1446551 0.2056487 0.1297436 0.1555398 0.0969718 0.1340114 0.0783378 0.1165262 0.0952561 0.1021791 0.1338943 0.1345824 0.1288445 0.1574840 0.1139728 0.0782332 0.1164101 0.1349617 0.1115410 0.0987058 0.1249171 0.0871128 0.1170522 0.1219583 0.1096256 0.1814760 0.1085784 0.0840957 0.1156701 0.0968875 0.0988758 0.0883883 0.1114170 0.0888676 0.1823856 0.0939830 
Acalypha_spachiana_LG_10856                0.9447665 0.6029160 0.8827921 0.7162534 0.1559018 0.1384068 0.1527355 0.1243807 0.1106097 0.1352457 0.2011472 0.1432145 0.1158576 0.0018493 0.1303001 0.1315720 0.1336217 0.1586155 0.1244459 0.0000000 0.0626556 0.1277190 0.1484998 0.1110615 0.1922312 0.1081469 0.1139288 0.1171761 0.1213524 0.1336552 0.1128203 0.1205201 0.1473375 0.1395040 0.0980793 0.1639923 0.1207259 0.1360794 0.1236025 0.1346248 0.0249360 0.0662589 0.1637561 0.1024301 0.2103854 0.1262574 0.1227438 0.1396691 0.1339840 0.1447369 0.1228491 0.0656286 0.1177479 0.1510446 0.1641137 0.1192561 0.1312592 0.1301950 0.1184488 0.1360972 0.1443404 0.0685488 0.0609827 0.1637563 0.1132230 0.1212580 0.1343371 0.1516027 0.0940896 0.1336552 0.1421823 0.0228986 0.1022446 0.0632331 0.2338898 0.1279918 0.1384068 0.2407249 0.1258178 0.1113074 0.1606344 0.1006446 0.1466462 0.1261500 0.1621682 0.1633058 0.0708128 0.1344275 0.0731643 0.1048779 0.1206596 0.1583728 0.1025255 0.1381447 0.1385574 0.2021307 0.1667600 0.1583076 0.1470016 0.1245218 0.1334497 0.1301131 0.1714133 0.1317268 0.1245202 0.1730553 0.1598842 0.2077671 0.1289136 0.1591112 0.2105653 0.2507714 0.1228223 0.1486123 0.1073910 0.1288993 0.1071524 0.1276119 0.1375583 0.1495786 0.1436402 0.1670430 0.1049832 0.1025197 0.1585624 0.1655470 0.1450933 0.1257097 0.0037175 0.1571971 0.1483398 0.1127561 0.1377804 0.1638811 0.1261500 0.1227168 0.1410097 0.1357375 0.1672554 0.1062730 0.1356872 0.1174523 0.1607187 0.0615381 
Acalypha_siamensis_siamensis_VS_SR52       0.7497353 0.4542385 0.6576208 0.5854561 0.0946587 0.1052885 0.0992963 0.0708384 0.0826642 0.0826800 0.1359777 0.1150028 0.0801357 0.0602492 0.0952494 0.0932598 0.0927432 0.0946545 0.0816545 0.0626556 0.0000000 0.0973471 0.1041314 0.0869731 0.1310195 0.0755379 0.0735818 0.0848592 0.0673976 0.0904463 0.0799902 0.0847786 0.0994467 0.1079488 0.0764466 0.1034577 0.0831623 0.0780422 0.0853188 0.0892031 0.0646198 0.0274893 0.0991039 0.0759544 0.1504297 0.0684780 0.0908809 0.1023031 0.0890722 0.1023221 0.0716754 0.0410929 0.0798464 0.1012785 0.1090362 0.0751105 0.0784097 0.0961211 0.0800208 0.0917291 0.0971641 0.0297308 0.0141089 0.1094188 0.0623478 0.0691230 0.1006257 0.0958229 0.0629381 0.0904463 0.1183619 0.0675736 0.0629929 0.0141044 0.1908371 0.1058498 0.1052885 0.1498452 0.0913375 0.0814028 0.1191546 0.0765762 0.1102530 0.0967836 0.1136300 0.1018426 0.0272029 0.0817571 0.0296705 0.0709558 0.0757803 0.1130540 0.0708908 0.0913213 0.0969628 0.1287688 0.0947417 0.0882569 0.0867106 0.0868729 0.0768528 0.0741720 0.1035079 0.0767556 0.0701778 0.1115275 0.1060302 0.1303823 0.1105735 0.1121440 0.1530304 0.1694760 0.0902955 0.1214761 0.0734116 0.0969378 0.0802107 0.0871138 0.1007677 0.0998851 0.0944118 0.1358109 0.0546722 0.0704349 0.1064880 0.1052732 0.1008838 0.0837937 0.0628579 0.0954327 0.1235269 0.0894785 0.0973894 0.1021631 0.0967836 0.0789647 0.1079110 0.0849410 0.1014919 0.0763773 0.1050747 0.0767929 0.0885825 0.0204890 
Acalypha_setosa_VWS_1969                   0.9121786 0.6756457 0.8931043 0.6625638 0.1826623 0.1263073 0.1389429 0.0938509 0.1057421 0.1053046 0.2578243 0.1294627 0.0414468 0.1250170 0.0774068 0.0774913 0.0853590 0.1039479 0.0958327 0.1277190 0.0973471 0.0000000 0.1978995 0.0455713 0.1486438 0.0546860 0.0585439 0.0776342 0.1081270 0.0607166 0.0473775 0.0950748 0.1141708 0.1484082 0.0657915 0.1376139 0.0523129 0.1054279 0.0636917 0.0675628 0.1252727 0.1052729 0.1909214 0.0591553 0.2464465 0.0808792 0.0451315 0.1233949 0.0751259 0.1256107 0.1142056 0.1094758 0.0760189 0.1370313 0.1296107 0.0642601 0.1118805 0.0596339 0.0504829 0.1082104 0.1114230 0.1058473 0.0961823 0.1438793 0.1119497 0.0905200 0.0867522 0.1511778 0.0543205 0.0607166 0.1273064 0.1336600 0.0453021 0.0936555 0.2370624 0.0918398 0.1263073 0.1781837 0.0955987 0.0542928 0.1960699 0.0521026 0.1342612 0.1045193 0.1235570 0.1903546 0.0996079 0.1821221 0.1078084 0.0562749 0.0885307 0.2149206 0.0563650 0.1057699 0.1127272 0.2582092 0.1761876 0.2068981 0.1191598 0.0776109 0.1814974 0.0839423 0.1825994 0.1028008 0.1111128 0.1279096 0.1402135 0.1759052 0.1436419 0.2123233 0.1673699 0.2000356 0.0777406 0.1227121 0.0608259 0.0943605 0.0628069 0.0802339 0.1236209 0.1370386 0.1311723 0.1426866 0.1008883 0.0544363 0.0956755 0.1392576 0.1532798 0.0727468 0.1282077 0.1258750 0.1326556 0.1211933 0.0742912 0.1866933 0.1045193 0.0895370 0.1288935 0.0857785 0.1352872 0.0494816 0.1195368 0.0732267 0.2073331 0.0999061 
Acalypha_schlechtendaliana_MG_7708         1.0158289 0.5518392 0.9464580 0.8249708 0.1530204 0.2073358 0.1736666 0.1927393 0.1678880 0.1755165 0.0733762 0.2081092 0.1811420 0.1456048 0.1649752 0.1626003 0.1671755 0.2049898 0.1938146 0.1484998 0.1041314 0.1978995 0.0000000 0.1959714 0.2458444 0.1501809 0.1628619 0.1569352 0.1578214 0.1750185 0.1598724 0.1841783 0.1884820 0.2087443 0.1533293 0.1905059 0.1767838 0.1871789 0.1587095 0.1738607 0.1530390 0.1422855 0.1539750 0.1696863 0.0811395 0.1785079 0.1952013 0.1912161 0.1663764 0.1716729 0.1643028 0.1416399 0.1698946 0.2078377 0.1870522 0.1674385 0.1718855 0.1632132 0.1726536 0.1986437 0.1867664 0.1489720 0.1293746 0.2028218 0.1530238 0.1742336 0.1773688 0.2049162 0.1604477 0.1750185 0.2153892 0.1633158 0.1538292 0.1318118 0.2872468 0.1943195 0.2073358 0.2953459 0.1840219 0.1557146 0.0656201 0.1595500 0.2185660 0.1968075 0.1951558 0.1606018 0.1356067 0.1006479 0.1475963 0.1655300 0.1762222 0.0344085 0.1570486 0.1877928 0.1985436 0.0759914 0.1640706 0.1150683 0.1882728 0.1629152 0.1062837 0.1834677 0.1688925 0.1851772 0.1615710 0.2321108 0.1982234 0.2474533 0.1842136 0.0216390 0.2456183 0.3155875 0.1621027 0.2150266 0.1587948 0.1734988 0.1577551 0.1603826 0.1900363 0.1946962 0.1877900 0.2125408 0.1548133 0.1448892 0.2100736 0.1968371 0.2170502 0.1684138 0.1422283 0.2063713 0.2302415 0.1860654 0.1711669 0.1611793 0.1968075 0.1818349 0.2104008 0.1906377 0.2162025 0.1478227 0.1890827 0.1656515 0.1123259 0.1392046 
Acalypha_schiedeana_VWS_1715               1.2258870 0.6545414 1.0959023 0.7264711 0.1787313 0.0943250 0.1228842 0.0849945 0.0824911 0.0831338 0.2541131 0.1352395 0.0551622 0.1063341 0.0717128 0.0764774 0.0713279 0.0990332 0.0775584 0.1110615 0.0869731 0.0455713 0.1959714 0.0000000 0.1498385 0.0341454 0.0377830 0.0668519 0.0879896 0.0526915 0.0261276 0.1061263 0.1232407 0.1285577 0.0342970 0.1202365 0.0377455 0.1011974 0.0454501 0.0665074 0.1109450 0.0937244 0.1797887 0.0379795 0.2416002 0.0861049 0.0558086 0.1227500 0.0615285 0.0893407 0.1117337 0.1143068 0.0598251 0.1020308 0.1249508 0.0462352 0.0761687 0.0723637 0.0632972 0.0946065 0.1191822 0.0993741 0.0821569 0.1366988 0.1136066 0.0780961 0.0780421 0.1408039 0.0183878 0.0526915 0.1048171 0.1214145 0.0295928 0.0776901 0.2131546 0.0680403 0.0943250 0.1416901 0.0757735 0.0462873 0.2093157 0.0301981 0.1051872 0.0939502 0.1419477 0.1865364 0.0973677 0.1216967 0.0983016 0.0218164 0.0766981 0.2106627 0.0071631 0.1082525 0.1153369 0.2518829 0.1693667 0.1507492 0.1053415 0.0668519 0.1214182 0.0914487 0.1771304 0.0852293 0.0834654 0.1225894 0.1300092 0.1748705 0.1116397 0.2127089 0.1823871 0.1754548 0.0760736 0.1150515 0.0221685 0.0851585 0.0221721 0.0671785 0.0996316 0.1298600 0.1298600 0.1507645 0.1083761 0.0339412 0.0685038 0.1234797 0.1296001 0.0460303 0.1063341 0.0970006 0.1685242 0.0869441 0.0578364 0.1871791 0.0939502 0.0812131 0.0943250 0.0665526 0.1412535 0.0378141 0.1066673 0.0505145 0.1453125 0.0927104 
Acalypha_scandens_B_1673                   0.9026923 0.6954676 0.9000390 0.7463311 0.2080235 0.1760605 0.2070110 0.1329312 0.1498674 0.1145466 0.2853606 0.1915476 0.1372713 0.1892144 0.1709047 0.1798633 0.1818331 0.1277537 0.1155024 0.1922312 0.1310195 0.1486438 0.2458444 0.1498385 0.0000000 0.1409808 0.1548875 0.1775902 0.1245872 0.1749292 0.1499091 0.1399460 0.2030704 0.1747358 0.1467419 0.2019504 0.1482348 0.1192724 0.1459530 0.1613002 0.1982956 0.1603365 0.2167221 0.1563064 0.2951249 0.1034895 0.1549588 0.1685450 0.1735305 0.1914163 0.1589347 0.1609413 0.1547997 0.1865524 0.1079483 0.1589270 0.1064333 0.1651881 0.1426175 0.1236820 0.1960458 0.1633072 0.1532212 0.2041520 0.1516093 0.1037836 0.1922349 0.1938216 0.1389382 0.1749292 0.1920225 0.1940719 0.1402001 0.1470626 0.2861093 0.1729172 0.1760605 0.1949870 0.1464800 0.1510178 0.2582053 0.1396345 0.1825808 0.1634652 0.1118197 0.2160301 0.1489663 0.2240836 0.1632076 0.1403783 0.1668922 0.2597686 0.1409722 0.1889017 0.1906027 0.2949029 0.2205988 0.2543257 0.1188384 0.1775438 0.2136672 0.1068755 0.2116943 0.1437374 0.1276618 0.1413233 0.1996961 0.0596156 0.1850389 0.2596906 0.1292866 0.2232028 0.1779384 0.1770828 0.1490707 0.1834728 0.1468617 0.1750889 0.2084041 0.1890524 0.1824204 0.2076247 0.1521707 0.1414864 0.1730200 0.2059686 0.1824833 0.1597822 0.1930637 0.1336787 0.1802741 0.1713669 0.1857138 0.2169093 0.1634652 0.1404426 0.1789407 0.1563470 0.1370583 0.1398435 0.1595911 0.1509463 0.2549350 0.1611053 
Acalypha_saxicola_R_6093                   0.8765004 0.5837053 0.8433423 0.6556521 0.1432508 0.1149887 0.1102641 0.0862109 0.0904510 0.0828133 0.2100530 0.1144183 0.0473548 0.1055902 0.0542900 0.0506488 0.0526462 0.1096449 0.0779051 0.1081469 0.0755379 0.0546860 0.1501809 0.0341454 0.1409808 0.0000000 0.0376883 0.0457496 0.0901859 0.0461899 0.0365353 0.0778597 0.1051588 0.1155702 0.0382916 0.1115800 0.0383225 0.0890351 0.0382988 0.0434386 0.1101301 0.0920829 0.1509837 0.0425413 0.1934509 0.0794033 0.0455417 0.1126772 0.0434970 0.1127108 0.1005611 0.0928124 0.0423835 0.1269593 0.1217842 0.0215030 0.0887308 0.0497016 0.0386795 0.1068370 0.1024880 0.0975117 0.0761271 0.1195537 0.1040459 0.0726936 0.0533761 0.1485563 0.0318894 0.0461899 0.1137920 0.1240455 0.0276236 0.0784782 0.1839878 0.0633297 0.1149887 0.1795666 0.0942438 0.0363757 0.1668178 0.0298327 0.1223871 0.1034672 0.1040052 0.1505806 0.0916131 0.1457295 0.0945021 0.0338237 0.0698579 0.1711890 0.0337971 0.0970028 0.1036488 0.2103301 0.1498568 0.1640987 0.1059912 0.0501443 0.1453090 0.0823869 0.1491725 0.0894611 0.0929395 0.1318662 0.1162763 0.1420015 0.1166178 0.1631348 0.1553801 0.2107160 0.0458036 0.1146412 0.0400531 0.0736019 0.0338360 0.0480613 0.0950777 0.1349685 0.1293279 0.1320268 0.0956576 0.0056503 0.0732644 0.1155028 0.1202728 0.0464440 0.1085340 0.1122637 0.1233398 0.0926813 0.0554953 0.1510971 0.1034672 0.0773908 0.1174645 0.0896824 0.1276800 0.0319867 0.1105220 0.0400325 0.1643852 0.0794075 
Acalypha_salvadorensis_C_3578              0.9094443 0.6193913 0.8810055 0.6752310 0.1472440 0.1199627 0.1167022 0.0887228 0.0930309 0.0901196 0.2266834 0.1231981 0.0491201 0.1113379 0.0640741 0.0452454 0.0494855 0.1092689 0.0906135 0.1139288 0.0735818 0.0585439 0.1628619 0.0377830 0.1548875 0.0376883 0.0000000 0.0470756 0.0784217 0.0364934 0.0381733 0.0898490 0.1178406 0.1247707 0.0465331 0.1181040 0.0489255 0.1000565 0.0546320 0.0405269 0.1159087 0.0926054 0.1550576 0.0465418 0.2050453 0.0863924 0.0605380 0.1249092 0.0448566 0.1267327 0.1033633 0.1034044 0.0274971 0.1234364 0.1254338 0.0579707 0.0864739 0.0583363 0.0490688 0.1011598 0.1099319 0.0980735 0.0813032 0.1262683 0.1019200 0.0829510 0.0527196 0.1464769 0.0378488 0.0364934 0.1218084 0.1300542 0.0400324 0.0789051 0.2104009 0.0605461 0.1199627 0.1811902 0.1043215 0.0442238 0.1832592 0.0379557 0.1274991 0.1060921 0.1170767 0.1546374 0.0891065 0.1568102 0.0950405 0.0461659 0.0767484 0.1853803 0.0315432 0.1043694 0.1111971 0.2269949 0.1539698 0.1674531 0.1190504 0.0470615 0.1559448 0.0894635 0.1588297 0.0972651 0.0810893 0.1234417 0.1177620 0.1582086 0.1168739 0.1717471 0.1618939 0.1952372 0.0514763 0.1173227 0.0335465 0.0830017 0.0461913 0.0450223 0.1137536 0.1381381 0.1324440 0.1412471 0.0984304 0.0421378 0.0474669 0.1169690 0.1261472 0.0151949 0.1143436 0.1256088 0.1233263 0.0982602 0.0547658 0.1551753 0.1060921 0.0892797 0.1224533 0.0875115 0.1200840 0.0420781 0.1137310 0.0253231 0.1677495 0.0871044 
Acalypha_rubroserrata_VWS_1374             0.9864447 0.6162565 0.9315039 0.6526317 0.1692326 0.1242688 0.1255875 0.0954576 0.1095386 0.1114897 0.2162011 0.1322634 0.0578646 0.1144509 0.0762021 0.0113694 0.0132438 0.1191567 0.1019114 0.1171761 0.0848592 0.0776342 0.1569352 0.0668519 0.1775902 0.0457496 0.0470756 0.0000000 0.1092361 0.0234507 0.0528592 0.0932347 0.1149629 0.1475014 0.0457047 0.1231033 0.0571632 0.1097666 0.0657859 0.0251682 0.1192419 0.0964286 0.1774641 0.0597548 0.1914691 0.1054575 0.0723461 0.1244612 0.0292183 0.1301779 0.1182476 0.1024661 0.0619819 0.1290299 0.1510507 0.0673964 0.1130354 0.0673441 0.0555339 0.1172928 0.1154943 0.1021558 0.0901838 0.1356274 0.1130247 0.0937464 0.0095092 0.1589806 0.0440551 0.0234507 0.1283980 0.1286261 0.0572446 0.0927033 0.2121152 0.0835071 0.1242688 0.1964757 0.1081135 0.0565650 0.1808926 0.0461009 0.1321821 0.1129500 0.1291456 0.1769456 0.0955188 0.1675406 0.1013179 0.0547238 0.0806765 0.1768448 0.0458112 0.1097327 0.1168735 0.2201475 0.1705288 0.1658881 0.1299356 0.0112709 0.1639810 0.1089233 0.1752656 0.1018518 0.1122550 0.1427296 0.1320581 0.1718639 0.1357229 0.1821462 0.1936127 0.2233567 0.0074844 0.1293909 0.0524452 0.0886434 0.0476136 0.0093912 0.1026994 0.1501107 0.1440648 0.1568368 0.1130666 0.0505063 0.0829109 0.1311554 0.1449911 0.0607143 0.1176256 0.1314564 0.1389696 0.1097271 0.0481126 0.1776064 0.1129500 0.0930290 0.1268545 0.0933639 0.1395875 0.0527622 0.1199058 0.0593395 0.1688344 0.0938602 
Acalypha_rhomboidea_GL_2316                0.8177457 0.5967158 0.7521934 0.6671709 0.1421578 0.1195160 0.1204150 0.0848114 0.0769338 0.0232200 0.2188595 0.1283584 0.0886428 0.1186950 0.1016133 0.1067158 0.1176671 0.0924892 0.0727542 0.1213524 0.0673976 0.1081270 0.1578214 0.0879896 0.1245872 0.0901859 0.0784217 0.1092361 0.0000000 0.1069786 0.0888574 0.0885092 0.1312392 0.1224510 0.0847869 0.1171489 0.1005144 0.0868362 0.1031916 0.1113769 0.1180872 0.1028480 0.1501373 0.0803968 0.2371273 0.0704811 0.1042829 0.1141146 0.1108705 0.1416414 0.1060989 0.1141783 0.0837822 0.1266435 0.1011291 0.0985848 0.0173023 0.1100985 0.0936537 0.0693771 0.1255138 0.1085999 0.0886418 0.1249148 0.1062323 0.0702683 0.1179209 0.1373934 0.0779324 0.1069786 0.1117586 0.1325268 0.0799492 0.0861503 0.1964982 0.1152106 0.1195160 0.1271680 0.1004586 0.0935761 0.1926989 0.0882799 0.1271665 0.1031136 0.0874864 0.1497241 0.0992120 0.1566346 0.1053765 0.0918589 0.0993130 0.1785841 0.0727137 0.1224966 0.1354369 0.2191537 0.1489631 0.1691837 0.0862188 0.1092047 0.1443588 0.0732801 0.1540339 0.0933419 0.0056022 0.1141727 0.1215124 0.1205163 0.1091730 0.1763860 0.1278284 0.1533767 0.1064450 0.1251164 0.0753172 0.1050412 0.0973944 0.1120775 0.1216949 0.1325997 0.1269639 0.1414284 0.0969178 0.0854065 0.1001127 0.1206905 0.1277923 0.0888957 0.1218075 0.0919384 0.1217264 0.1025271 0.1055911 0.1502537 0.1031136 0.0853609 0.1220461 0.0890800 0.1017692 0.0902188 0.0988617 0.0856550 0.1688441 0.0922335 
Acalypha_rhombifolia_VWS_2446              0.9745576 0.6449138 0.9547754 0.6976631 0.1678694 0.1224173 0.1302857 0.1024664 0.1095950 0.1092378 0.2383256 0.1244751 0.0561262 0.1308815 0.0781127 0.0213325 0.0255861 0.1166965 0.1000563 0.1336552 0.0904463 0.0607166 0.1750185 0.0526915 0.1749292 0.0461899 0.0364934 0.0234507 0.1069786 0.0000000 0.0433540 0.1005839 0.1168165 0.1475698 0.0550710 0.1277378 0.0629380 0.1131892 0.0663970 0.0174124 0.1301869 0.1016569 0.1760562 0.0557378 0.2030505 0.0971300 0.0701899 0.1192357 0.0214121 0.1375279 0.1183066 0.1106946 0.0579731 0.1325784 0.1440346 0.0633385 0.1107553 0.0698150 0.0560688 0.1139570 0.1173531 0.1074575 0.0980929 0.1406036 0.1159488 0.0946206 0.0300273 0.1543965 0.0508789 0.0000010 0.1287705 0.1397775 0.0532495 0.0955211 0.2238184 0.0747228 0.1224173 0.1879500 0.1142714 0.0526120 0.1821014 0.0510400 0.1303331 0.1056384 0.1279573 0.1755453 0.0983643 0.1710081 0.1042104 0.0528715 0.0882897 0.1893551 0.0462527 0.1116164 0.1187486 0.2386656 0.1691415 0.1823751 0.1287135 0.0194364 0.1674145 0.1004539 0.1705238 0.1091557 0.1099862 0.1333204 0.1369264 0.1785165 0.1501750 0.1883507 0.1762024 0.2104246 0.0275267 0.1241324 0.0529452 0.0917688 0.0549671 0.0214892 0.1151642 0.1456883 0.1397486 0.1431786 0.1159972 0.0509916 0.0739250 0.1359778 0.1487450 0.0497910 0.1341816 0.1301995 0.1346462 0.1178089 0.0441273 0.1761966 0.1056384 0.1030882 0.1250148 0.0911878 0.1300387 0.0547384 0.1122998 0.0553522 0.1827252 0.1044951 
Acalypha_rafaelensis_E_1779                0.9552330 0.6109665 0.9366000 0.6670168 0.1606721 0.1112158 0.1175022 0.0779845 0.0839714 0.0910552 0.2236553 0.1070124 0.0387729 0.1101975 0.0601996 0.0548424 0.0599531 0.0976064 0.0802774 0.1128203 0.0799902 0.0473775 0.1598724 0.0261276 0.1499091 0.0365353 0.0381733 0.0528592 0.0888574 0.0433540 0.0000000 0.0789941 0.0959335 0.1179367 0.0403624 0.1100167 0.0454058 0.0918391 0.0538148 0.0460342 0.1096380 0.0912648 0.1686768 0.0365372 0.2197374 0.0702425 0.0518589 0.1149061 0.0505449 0.1164349 0.0990632 0.1021753 0.0545056 0.1231027 0.1161720 0.0521742 0.0926584 0.0518612 0.0432596 0.0881835 0.0883708 0.0967864 0.0798671 0.1219552 0.0940985 0.0748737 0.0608187 0.1422263 0.0279643 0.0433540 0.1152307 0.1238244 0.0364606 0.0774450 0.2092936 0.0684228 0.1112158 0.1802524 0.0979356 0.0342252 0.1749844 0.0215989 0.1186162 0.0974390 0.1056696 0.1682016 0.0877400 0.1603615 0.0937275 0.0340147 0.0606835 0.1775572 0.0277795 0.0831259 0.0893226 0.2239530 0.1618292 0.1739524 0.1019517 0.0573533 0.1598628 0.0731227 0.1666234 0.0863447 0.0916402 0.1287769 0.1185786 0.1571217 0.1206615 0.1656052 0.1501956 0.2120643 0.0529240 0.1158247 0.0341142 0.0819654 0.0424600 0.0552398 0.0918288 0.1285437 0.1228764 0.1211109 0.0891989 0.0321712 0.0794778 0.1177730 0.1227520 0.0514192 0.1132358 0.1082036 0.1190263 0.0859764 0.0530993 0.1688081 0.0974390 0.0785090 0.1137152 0.0836936 0.1254202 0.0422907 0.1066197 0.0519685 0.1742746 0.0832673 
Acalypha_radula_LG_10758                   0.8558441 0.6111615 0.8570328 0.6242078 0.1528489 0.1122945 0.1165009 0.0231941 0.0788793 0.0906960 0.2135109 0.1118386 0.0714968 0.1178792 0.1120557 0.0991591 0.0962126 0.0827494 0.0848130 0.1205201 0.0847786 0.0950748 0.1841783 0.1061263 0.1399460 0.0778597 0.0898490 0.0932347 0.0885092 0.1005839 0.0789941 0.0000000 0.1163524 0.1108046 0.0951954 0.1224618 0.0861482 0.0895552 0.0952881 0.0864845 0.1120829 0.1043773 0.1608281 0.0904754 0.2170330 0.0726650 0.0992730 0.1044060 0.1020188 0.1207076 0.1017466 0.1052546 0.0959543 0.1151618 0.1006230 0.0828027 0.0922860 0.1073342 0.0882261 0.0887386 0.1136062 0.1049396 0.0778258 0.1283220 0.1133965 0.0810600 0.1028534 0.1319747 0.0781588 0.1005839 0.0974955 0.1316221 0.0776624 0.0802360 0.2008452 0.1120130 0.1122945 0.1438090 0.0864340 0.0880121 0.1918917 0.0711472 0.1168100 0.0959672 0.0935309 0.1533790 0.0914406 0.1589462 0.1068892 0.0943221 0.0793472 0.1951445 0.0827577 0.1079532 0.1149367 0.2250152 0.1539110 0.1799897 0.0859122 0.0932079 0.1584520 0.0728106 0.1588594 0.0358271 0.0912762 0.1191112 0.1198344 0.1306309 0.1189866 0.2062519 0.1282097 0.1668672 0.0885170 0.1106530 0.0897148 0.0905028 0.0910918 0.0958962 0.1069606 0.1237415 0.1181163 0.1257909 0.1001376 0.0753595 0.1227315 0.1190333 0.1037404 0.1027381 0.1209689 0.0952819 0.1146573 0.0970981 0.1104838 0.1539168 0.0959672 0.0153249 0.1147592 0.0881589 0.1104758 0.0896510 0.1049925 0.0929396 0.1764677 0.0812074 
Acalypha_pubiflora_australica_GL_2370      0.9648424 0.5925045 0.8802481 0.7171855 0.1692904 0.1649740 0.1566696 0.1148311 0.1118381 0.1311492 0.2258211 0.1651186 0.1012965 0.1445115 0.1009642 0.1147334 0.1237192 0.1546117 0.1295154 0.1473375 0.0994467 0.1141708 0.1884820 0.1232407 0.2030704 0.1051588 0.1178406 0.1149629 0.1312392 0.1168165 0.0959335 0.1163524 0.0000000 0.1337065 0.1020841 0.1539484 0.1225293 0.1484920 0.1115660 0.1195196 0.1493236 0.1319869 0.1743840 0.1222811 0.2566731 0.1214673 0.1008612 0.1450081 0.1281048 0.1365504 0.1412556 0.1388826 0.1248936 0.1698648 0.1606978 0.1167622 0.1371365 0.1219120 0.1049781 0.1310623 0.0172890 0.1327988 0.1125739 0.1677216 0.1328366 0.1343453 0.1316414 0.1755778 0.1060562 0.1168165 0.1415954 0.1631374 0.0952537 0.1152193 0.2194995 0.1352908 0.1649740 0.1985318 0.1357425 0.1079260 0.2033787 0.1026149 0.1605828 0.1409456 0.1683039 0.1780291 0.1162256 0.1671552 0.1347104 0.0996228 0.0678352 0.2194544 0.1032316 0.0133439 0.0214044 0.2233870 0.1663902 0.2047951 0.1444332 0.1202423 0.1572840 0.1252506 0.1649156 0.1219656 0.1262426 0.1670673 0.1637331 0.2120596 0.1575413 0.2091648 0.2055278 0.2231975 0.1204731 0.1317857 0.1046675 0.1205693 0.1019624 0.1152708 0.0343488 0.1638225 0.1575368 0.1851535 0.1249439 0.0972442 0.1573826 0.1626143 0.1429691 0.1321593 0.1479319 0.1462323 0.1612088 0.0881960 0.1344478 0.1786918 0.1409456 0.1149715 0.1677525 0.1299370 0.1607793 0.0960249 0.1439147 0.1243656 0.2052163 0.1193790 
Acalypha_psilostachya_S_122                0.8384902 0.5878705 0.8281867 0.6188417 0.1490071 0.1564584 0.1490624 0.1027869 0.1276051 0.1291408 0.2393279 0.1653365 0.1200997 0.1422189 0.1363624 0.1518326 0.1513484 0.1460220 0.1185932 0.1395040 0.1079488 0.1484082 0.2087443 0.1285577 0.1747358 0.1155702 0.1247707 0.1475014 0.1224510 0.1475698 0.1179367 0.1108046 0.1337065 0.0000000 0.1227028 0.1450442 0.1240362 0.1249116 0.1270058 0.1408980 0.1487690 0.1489036 0.1567769 0.1302487 0.2835746 0.1284199 0.1296107 0.1384228 0.1463592 0.1603043 0.1452134 0.1525814 0.1309896 0.1631278 0.1685446 0.1357661 0.1270959 0.1171577 0.1232986 0.1319093 0.1308017 0.1555476 0.1301226 0.1570400 0.1441578 0.1209769 0.1604778 0.1716295 0.1143110 0.1475698 0.1416520 0.1511151 0.1163178 0.1304087 0.2631313 0.1373250 0.1564584 0.1998100 0.1424519 0.1245610 0.2249502 0.1176502 0.1623212 0.1345749 0.1646529 0.1563537 0.1303228 0.1979573 0.1428884 0.1161998 0.1162945 0.2312315 0.1114128 0.1248048 0.1324311 0.2495102 0.1612645 0.2222665 0.1366978 0.1531373 0.1883655 0.1323393 0.1731297 0.1094368 0.1257016 0.1686781 0.1532005 0.1949242 0.1562030 0.2322455 0.2109366 0.2210255 0.1421009 0.1480130 0.1217469 0.1538947 0.1274390 0.1507290 0.1243042 0.1623999 0.1561197 0.1868224 0.1222986 0.1127036 0.1548432 0.1542713 0.0302954 0.1351622 0.1431238 0.1440964 0.1551931 0.1307732 0.1395740 0.1568952 0.1345749 0.1112214 0.1536738 0.1254971 0.1715871 0.1148058 0.1287480 0.1309918 0.2199807 0.1320898 
Acalypha_portoricensis_L_11498             0.9286614 0.6151597 0.8794059 0.6778909 0.1631068 0.1197121 0.1153051 0.0914086 0.0922004 0.0874806 0.2009008 0.1369154 0.0515573 0.0955549 0.0516160 0.0550902 0.0570828 0.1213141 0.0933676 0.0980793 0.0764466 0.0657915 0.1533293 0.0342970 0.1467419 0.0382916 0.0465331 0.0457047 0.0847869 0.0550710 0.0403624 0.0951954 0.1020841 0.1227028 0.0000000 0.1080019 0.0471211 0.1079978 0.0511111 0.0566234 0.1152885 0.1004297 0.1710624 0.0399883 0.2190485 0.0944418 0.0560837 0.1249350 0.0563883 0.1169171 0.1111885 0.1012538 0.0537797 0.1246195 0.1404430 0.0538558 0.0785631 0.0632107 0.0449903 0.1031666 0.0967683 0.1060239 0.0839934 0.1196214 0.1005780 0.0926357 0.0578890 0.1486552 0.0314988 0.0550710 0.1325362 0.1241189 0.0380149 0.0863944 0.1848596 0.0624601 0.1197121 0.1894199 0.1041177 0.0466307 0.1700469 0.0317436 0.1272185 0.1108815 0.1182788 0.1705823 0.0923391 0.1487399 0.1028967 0.0214446 0.0749742 0.1745445 0.0213241 0.0940138 0.1005531 0.2021377 0.1701634 0.1627706 0.1067024 0.0545377 0.1479388 0.0976434 0.1747622 0.0976000 0.0874780 0.1308010 0.1163407 0.1630779 0.0963884 0.1631495 0.1689746 0.2189186 0.0522292 0.1231713 0.0293614 0.0877236 0.0194675 0.0524493 0.0979564 0.1350526 0.1294060 0.1507247 0.0902689 0.0381306 0.0805084 0.1155660 0.1303319 0.0535899 0.0984234 0.1130339 0.1389552 0.0814602 0.0522031 0.1711948 0.1108815 0.0919762 0.1221945 0.0921243 0.1266463 0.0445470 0.1137359 0.0512842 0.1624324 0.0874298 
Acalypha_polymorpha_T_8329                 0.9114324 0.6346889 0.9218796 0.7720476 0.1818660 0.1388606 0.0193982 0.1259841 0.1382414 0.1302204 0.2221696 0.1506280 0.1136683 0.1611890 0.1485359 0.1321829 0.1371135 0.1417202 0.1309747 0.1639923 0.1034577 0.1376139 0.1905059 0.1202365 0.2019504 0.1115800 0.1181040 0.1231033 0.1171489 0.1277378 0.1100167 0.1224618 0.1539484 0.1450442 0.1080019 0.0000000 0.1119081 0.1250176 0.1445093 0.1286298 0.1548225 0.1370525 0.1899461 0.1182178 0.2259906 0.1262610 0.1330428 0.1346669 0.1262782 0.1592867 0.1157556 0.1436354 0.1218333 0.1546755 0.1858597 0.1309816 0.1215215 0.1300862 0.1249938 0.1332790 0.1565070 0.1431749 0.1186518 0.0133667 0.1126657 0.1100638 0.1397878 0.1645606 0.1094750 0.1277378 0.1607726 0.1684650 0.1141851 0.1212145 0.2656420 0.1470274 0.1388606 0.1983709 0.1251644 0.1141282 0.2005704 0.1158084 0.1351185 0.1329542 0.1483623 0.1893948 0.1246140 0.1764817 0.1343692 0.1063236 0.1162934 0.2018013 0.1092422 0.1503020 0.1585232 0.2206209 0.1867216 0.1913020 0.1347889 0.1335805 0.1754850 0.1300145 0.1910323 0.1294242 0.1202281 0.1712015 0.0113689 0.2101383 0.1529509 0.2055915 0.1973301 0.2297417 0.1338371 0.1640635 0.1165967 0.1520272 0.1211698 0.1313025 0.1419067 0.1469334 0.1411256 0.1695366 0.1076407 0.1088260 0.1451616 0.0134132 0.1471336 0.1246130 0.1646513 0.1419409 0.1635505 0.1367948 0.1278968 0.1900962 0.1329542 0.1158526 0.1414630 0.1175721 0.1613773 0.1179043 0.1248227 0.1184904 0.1909885 0.1279447 
Acalypha_poiretii_VWS_1402                 0.8477953 0.6159945 0.8287529 0.6686666 0.1722262 0.1199058 0.1206031 0.0832757 0.0981267 0.0978101 0.2200700 0.1219301 0.0497482 0.1181335 0.0728584 0.0623067 0.0643035 0.1169590 0.0882764 0.1207259 0.0831623 0.0523129 0.1767838 0.0377455 0.1482348 0.0383225 0.0489255 0.0571632 0.1005144 0.0629380 0.0454058 0.0861482 0.1225293 0.1240362 0.0471211 0.1119081 0.0000000 0.1034763 0.0554976 0.0644510 0.1175430 0.1042477 0.1802389 0.0511382 0.2124589 0.0922525 0.0476094 0.1110783 0.0691897 0.1204627 0.1085856 0.1051020 0.0610842 0.1245162 0.1339691 0.0515716 0.0995137 0.0610584 0.0496964 0.0991723 0.1197351 0.1047952 0.0852571 0.1199114 0.1071895 0.0860691 0.0652443 0.1523323 0.0468573 0.0629380 0.1255810 0.1212011 0.0402685 0.0876323 0.2115040 0.0816464 0.1199058 0.1880700 0.0940453 0.0509372 0.1756611 0.0426939 0.1274354 0.1041562 0.1312940 0.1797249 0.1023026 0.1654280 0.1066981 0.0424707 0.0826505 0.1971079 0.0445759 0.1139768 0.1171596 0.2241591 0.1659476 0.1858247 0.1151794 0.0616714 0.1612619 0.0954310 0.1780714 0.0888334 0.1033675 0.1323938 0.1166203 0.1607001 0.1146450 0.1885370 0.1663606 0.2159448 0.0617676 0.1161749 0.0488520 0.0863625 0.0399473 0.0595612 0.1183952 0.1385577 0.1328373 0.1440839 0.0986790 0.0339731 0.0816501 0.1158422 0.1201971 0.0581161 0.1211673 0.1217208 0.1256085 0.1011949 0.0638533 0.1803797 0.1041562 0.0763718 0.1173912 0.0809252 0.1291210 0.0513203 0.1024892 0.0584868 0.1861809 0.0886685 
Acalypha_plicata_A_188                     0.8300743 0.6468094 0.8269729 0.6253617 0.1653505 0.1202994 0.1287054 0.0868720 0.1078229 0.0811690 0.2443171 0.1379435 0.0884319 0.1333037 0.1340818 0.1217910 0.1238372 0.0802420 0.0640451 0.1360794 0.0780422 0.1054279 0.1871789 0.1011974 0.1192724 0.0890351 0.1000565 0.1097666 0.0868362 0.1131892 0.0918391 0.0895552 0.1484920 0.1249116 0.1079978 0.1250176 0.1034763 0.0000000 0.1183556 0.1061306 0.1262049 0.1128784 0.1734026 0.0875050 0.2224981 0.0644009 0.1092590 0.1137703 0.1112561 0.1393979 0.1146365 0.1246650 0.1001928 0.1286169 0.1013283 0.1025397 0.0873372 0.1105485 0.0934308 0.0784903 0.1430389 0.1188781 0.0894681 0.1333645 0.1223884 0.0174005 0.1207167 0.1580261 0.0832862 0.1131892 0.1398518 0.1422153 0.0921597 0.0919648 0.2371850 0.1297362 0.1202994 0.1274165 0.1066031 0.1006198 0.2137385 0.0904709 0.1281756 0.1058360 0.1017943 0.1729090 0.1028540 0.1624353 0.1154828 0.0969894 0.1027963 0.1992794 0.0899555 0.1368560 0.1448770 0.2446645 0.1665709 0.1784399 0.0802489 0.1150273 0.1619288 0.0671520 0.1712909 0.0932723 0.0896097 0.1169828 0.1298721 0.1138234 0.1381458 0.2066908 0.1312511 0.1453997 0.1099412 0.1430372 0.0971883 0.1134241 0.1098825 0.1145514 0.1475277 0.1439318 0.1380721 0.1570300 0.1111187 0.0894007 0.1222454 0.1289960 0.1224963 0.1136295 0.1366162 0.0831565 0.1310653 0.1388396 0.1163477 0.1699626 0.1058360 0.0825775 0.1228977 0.0913596 0.1052234 0.0973381 0.1261207 0.1033682 0.1787721 0.0982121 
Acalypha_pippenii_VWS_1815                 0.9385408 0.6282773 0.8916260 0.6664571 0.1429903 0.1367027 0.1405333 0.0963644 0.0985545 0.1004631 0.2225820 0.1172975 0.0561084 0.1209941 0.0467441 0.0710620 0.0730375 0.1199672 0.1059967 0.1236025 0.0853188 0.0636917 0.1587095 0.0454501 0.1459530 0.0382988 0.0546320 0.0657859 0.1031916 0.0663970 0.0538148 0.0952881 0.1115660 0.1270058 0.0511111 0.1445093 0.0554976 0.1183556 0.0000000 0.0633238 0.1203867 0.1024751 0.1516674 0.0574150 0.2069966 0.0945346 0.0498976 0.1329629 0.0634256 0.1278105 0.1114177 0.1033163 0.0696772 0.1404913 0.1211075 0.0515599 0.1018130 0.0680213 0.0516436 0.1169090 0.1140722 0.1030145 0.0834564 0.1506898 0.1127579 0.1002307 0.0741361 0.1471045 0.0467335 0.0663970 0.1327370 0.1240924 0.0361218 0.0858400 0.2180726 0.0699802 0.1367027 0.1934012 0.1124850 0.0402157 0.1796208 0.0489267 0.1447661 0.1194346 0.1179547 0.1506949 0.1055499 0.1648806 0.1049342 0.0486606 0.0876629 0.1906511 0.0443537 0.1083942 0.1115110 0.2163334 0.1505434 0.1730230 0.1235397 0.0703335 0.1611182 0.0977446 0.1498405 0.0977853 0.1011186 0.1401400 0.1470545 0.1396055 0.1253922 0.1761335 0.1742046 0.2094547 0.0658705 0.1337368 0.0464767 0.0883579 0.0399112 0.0682249 0.1059853 0.1387079 0.1329759 0.1393305 0.1068422 0.0381367 0.0927156 0.1460830 0.1354273 0.0638331 0.1240580 0.1248922 0.1403186 0.1070374 0.0663481 0.1512133 0.1194346 0.0946672 0.1392613 0.1097200 0.1423406 0.0446174 0.1244655 0.0670095 0.1733349 0.0868603 
Acalypha_phleoides_VWS_2249                0.9878076 0.6203589 0.9557196 0.6693563 0.1573712 0.1297004 0.1311483 0.0987119 0.1116805 0.1136200 0.2241940 0.1255245 0.0531599 0.1318780 0.0783022 0.0253908 0.0272964 0.1199672 0.0939571 0.1346248 0.0892031 0.0675628 0.1738607 0.0665074 0.1613002 0.0434386 0.0405269 0.0251682 0.1113769 0.0174124 0.0460342 0.0864845 0.1195196 0.1408980 0.0566234 0.1286298 0.0644510 0.1061306 0.0633238 0.0000000 0.1311852 0.1029033 0.1654471 0.0527948 0.1954911 0.0973908 0.0666684 0.1184337 0.0191861 0.1288113 0.1126289 0.1118701 0.0595186 0.1306984 0.1500407 0.0598862 0.1151872 0.0699831 0.0531047 0.1084140 0.1147687 0.1086574 0.0993614 0.1413480 0.1100110 0.0909221 0.0317277 0.1377186 0.0480358 0.0174124 0.1279006 0.1406913 0.0503632 0.0968131 0.2145493 0.0691369 0.1297004 0.1827294 0.1187415 0.0473750 0.1797820 0.0437674 0.1347803 0.1150615 0.1290211 0.1578487 0.0945551 0.1543856 0.1054327 0.0523383 0.0818922 0.1880898 0.0478783 0.1090523 0.1161281 0.2332212 0.1584995 0.1709797 0.1321150 0.0251607 0.1513842 0.0976250 0.1634081 0.1103085 0.1143984 0.1300808 0.1377122 0.1567431 0.1563757 0.1870945 0.1734051 0.1973427 0.0251940 0.1232924 0.0545184 0.0930766 0.0565174 0.0232242 0.1178793 0.1292437 0.1234561 0.1533303 0.1100462 0.0481428 0.0699729 0.1367729 0.1421438 0.0538936 0.1351500 0.1305923 0.1336951 0.1083200 0.0431065 0.1581293 0.1150615 0.0968602 0.1323032 0.1003428 0.1216143 0.0548623 0.1167934 0.0569106 0.1712881 0.1057169 
Acalypha_pervilleana_LG_10649              0.9456242 0.6088779 0.9272484 0.7270684 0.1503408 0.1196225 0.1492270 0.1159497 0.1075130 0.1256198 0.2093867 0.1237962 0.1074492 0.0229561 0.1322492 0.1336113 0.1356447 0.1471603 0.1150557 0.0249360 0.0646198 0.1252727 0.1530390 0.1109450 0.1982956 0.1101301 0.1159087 0.1192419 0.1180872 0.1301869 0.1096380 0.1120829 0.1493236 0.1487690 0.1152885 0.1548225 0.1175430 0.1262049 0.1203867 0.1311852 0.0000000 0.0661892 0.1580546 0.0938284 0.1965983 0.1137956 0.1247136 0.1362722 0.1251859 0.1466845 0.1060679 0.0634314 0.1197351 0.1341441 0.1418168 0.1132245 0.1278756 0.1268303 0.1204505 0.1326721 0.1407712 0.0638822 0.0561099 0.1546085 0.1104547 0.1120099 0.1364145 0.1332767 0.0911790 0.1301869 0.1261974 0.0290011 0.0992422 0.0538865 0.2489840 0.1299483 0.1196225 0.2109849 0.1207844 0.1081738 0.1684211 0.1084527 0.1273190 0.1079383 0.1412917 0.1576303 0.0732307 0.1364111 0.0730932 0.1118902 0.1173404 0.1629208 0.1020221 0.1346438 0.1350338 0.2040829 0.1551514 0.1570025 0.1335792 0.1265583 0.1354232 0.1174143 0.1599530 0.1257265 0.1212145 0.1635934 0.1508380 0.2000275 0.1412208 0.1635978 0.1929537 0.2248574 0.1248763 0.1427122 0.1043355 0.1255012 0.1243467 0.1296441 0.1340075 0.1366112 0.1308671 0.1521208 0.1022616 0.1045042 0.1455829 0.1564086 0.1537737 0.1276775 0.0249990 0.1433226 0.1338606 0.1313728 0.1397718 0.1581730 0.1079383 0.1142867 0.1221665 0.1170112 0.1577041 0.1108364 0.1323460 0.1194385 0.1593967 0.0566146 
Acalypha_perrieri_LG_4123                  0.8835120 0.5854436 0.7785987 0.7176519 0.1361503 0.1327544 0.1406008 0.0945001 0.1069689 0.1051293 0.1885852 0.1226311 0.0914793 0.0639552 0.1168982 0.0994796 0.1067745 0.1355843 0.1022411 0.0662589 0.0274893 0.1052729 0.1422855 0.0937244 0.1603365 0.0920829 0.0926054 0.0964286 0.1028480 0.1016569 0.0912648 0.1043773 0.1319869 0.1489036 0.1004297 0.1370525 0.1042477 0.1128784 0.1024751 0.1029033 0.0661892 0.0000000 0.1437440 0.0898528 0.1846662 0.1013342 0.1154696 0.1325368 0.1083117 0.1465938 0.0979742 0.0212341 0.0996282 0.1475656 0.1351690 0.1007078 0.1046726 0.1108884 0.0993498 0.1214115 0.1270548 0.0037337 0.0277262 0.1431796 0.0915452 0.0942966 0.1121319 0.1246934 0.0770387 0.1016569 0.1436080 0.0732848 0.0919670 0.0256756 0.2240962 0.1169784 0.1327544 0.2036546 0.1042377 0.0980108 0.1600511 0.0902821 0.1409426 0.1262756 0.1267964 0.1433704 0.0299305 0.1153441 0.0055958 0.0972178 0.1072606 0.1494761 0.0875221 0.1209889 0.1268465 0.1765135 0.1425507 0.1353762 0.1233615 0.0983407 0.1122508 0.1047746 0.1420373 0.1008465 0.1058509 0.1469866 0.1395968 0.1683059 0.1436535 0.1519298 0.1797465 0.2184884 0.1017585 0.1467853 0.0897933 0.1134879 0.0932968 0.1012012 0.1303546 0.1256146 0.1200124 0.1516421 0.0837956 0.0819079 0.1353540 0.1440280 0.1498290 0.1009030 0.0664647 0.1384968 0.1404406 0.1286521 0.1132727 0.1438501 0.1262756 0.1059395 0.1353755 0.1110014 0.1409268 0.0903300 0.1327418 0.0964638 0.1412812 0.0342125 
Acalypha_peduncularis_R_646                0.8943749 0.5896075 0.8523255 0.8004426 0.0018857 0.1927351 0.1775230 0.1653224 0.1652177 0.1512263 0.2107443 0.2037194 0.1703302 0.1608710 0.1833013 0.1808667 0.1802530 0.1797488 0.1813334 0.1637561 0.0991039 0.1909214 0.1539750 0.1797887 0.2167221 0.1509837 0.1550576 0.1774641 0.1501373 0.1760562 0.1686768 0.1608281 0.1743840 0.1567769 0.1710624 0.1899461 0.1802389 0.1734026 0.1516674 0.1654471 0.1580546 0.1437440 0.0000000 0.1701144 0.2165715 0.1635946 0.1711858 0.1736042 0.1653127 0.1927202 0.1343282 0.1490046 0.1641038 0.1850795 0.1950734 0.1604174 0.1548033 0.1756092 0.1766050 0.1815867 0.1726625 0.1410007 0.1246334 0.1896338 0.1360770 0.1585968 0.1950091 0.1432721 0.1542115 0.1760562 0.1992152 0.1843500 0.1525935 0.1272756 0.2801806 0.1871133 0.1927351 0.2437432 0.1722913 0.1505384 0.1762203 0.1681872 0.1997251 0.1793534 0.1978974 0.0056135 0.1315667 0.1341476 0.1433546 0.1747567 0.1585063 0.1876720 0.1614155 0.1735742 0.1858709 0.2073195 0.0197598 0.1639666 0.1885821 0.1819341 0.1396317 0.1598977 0.0193026 0.1682046 0.1517801 0.2000148 0.1853437 0.2225293 0.2131688 0.1720512 0.2128387 0.2673165 0.1731372 0.2049768 0.1701347 0.1560072 0.1693595 0.1794582 0.1669857 0.1535190 0.1472883 0.2310162 0.1254214 0.1422035 0.1873872 0.1914580 0.1661841 0.1603965 0.1644331 0.1877273 0.2037057 0.1725542 0.1680609 0.0056252 0.1793534 0.1648193 0.1956811 0.1641321 0.1877500 0.1532962 0.1748332 0.1600758 0.1616672 0.1345756 
Acalypha_papillosa_VWS_942                 0.9017059 0.6510740 0.8654293 0.6444573 0.1621774 0.1209982 0.1219042 0.0893322 0.0929539 0.0825542 0.2361878 0.1196856 0.0426979 0.0999041 0.0698068 0.0645154 0.0716697 0.1003023 0.0762960 0.1024301 0.0759544 0.0591553 0.1696863 0.0379795 0.1563064 0.0425413 0.0465418 0.0597548 0.0803968 0.0557378 0.0365372 0.0904754 0.1222811 0.1302487 0.0399883 0.1182178 0.0511382 0.0875050 0.0574150 0.0527948 0.0938284 0.0898528 0.1701144 0.0000000 0.2217390 0.0746209 0.0629243 0.1277862 0.0570636 0.1302724 0.1034431 0.1028551 0.0558819 0.1238211 0.1174468 0.0517859 0.0836483 0.0611233 0.0423709 0.0946912 0.1142059 0.0952741 0.0808619 0.1264019 0.1019968 0.0710517 0.0727586 0.1349897 0.0274153 0.0557378 0.1219297 0.1129950 0.0380148 0.0784736 0.2208491 0.0774033 0.1209982 0.1624539 0.1048219 0.0515263 0.1840210 0.0317391 0.1286392 0.1095720 0.1058022 0.1696385 0.0894134 0.1523350 0.0922752 0.0336511 0.0798477 0.1819500 0.0315707 0.1085120 0.1140072 0.2365178 0.1633424 0.1685080 0.0987569 0.0643199 0.1543661 0.0775470 0.1680642 0.0979656 0.0830670 0.1296780 0.1230073 0.1635504 0.1197858 0.1798879 0.1539789 0.1929387 0.0644218 0.1225543 0.0334402 0.0781887 0.0483622 0.0668031 0.1128187 0.1216462 0.1161266 0.1418294 0.0935997 0.0403274 0.0723309 0.1221806 0.1373697 0.0580124 0.1027909 0.1017759 0.1285253 0.1059590 0.0622572 0.1702457 0.1095720 0.0898960 0.1235162 0.0953854 0.1263635 0.0488581 0.1193433 0.0533660 0.1681726 0.0842225 
Acalypha_paniculata_M_ATBP_455             1.0443133 0.5726219 1.0774624 0.9002225 0.2211334 0.2228582 0.2116628 0.2319303 0.2377483 0.2430880 0.0910277 0.2363516 0.2249612 0.2072895 0.2227702 0.1945881 0.1995851 0.2481521 0.2255679 0.2103854 0.1504297 0.2464465 0.0811395 0.2416002 0.2951249 0.1934509 0.2050453 0.1914691 0.2371273 0.2030505 0.2197374 0.2170330 0.2566731 0.2835746 0.2190485 0.2259906 0.2124589 0.2224981 0.2069966 0.1954911 0.1965983 0.1846662 0.2165715 0.2217390 0.0000000 0.2298943 0.2357191 0.2230158 0.1911195 0.2193470 0.2162776 0.1837790 0.2101344 0.2585616 0.2263636 0.2185087 0.2369311 0.2085838 0.2258922 0.2532006 0.2418200 0.1859870 0.1844684 0.2395441 0.1947501 0.2067577 0.2137265 0.2581632 0.2162653 0.2030505 0.2730735 0.1971397 0.1986434 0.1874647 0.3500742 0.2338421 0.2228582 0.3146591 0.2111028 0.2030508 0.1005587 0.2204455 0.2309745 0.2378770 0.2310733 0.2290181 0.1867690 0.1249438 0.1902031 0.2148726 0.2327574 0.0769845 0.2122249 0.2432280 0.2552403 0.0933804 0.2231055 0.1440497 0.2357913 0.1949712 0.1247226 0.2359080 0.2269154 0.2197989 0.2396724 0.2979710 0.2344541 0.3085880 0.2509653 0.0839336 0.2788905 0.3251147 0.1966140 0.2816103 0.2220831 0.2314005 0.2144543 0.1924456 0.2489543 0.2533604 0.2456140 0.2636619 0.2007631 0.1970816 0.2397287 0.2309328 0.2697477 0.2045610 0.2113185 0.2445284 0.2611566 0.2317249 0.2064650 0.2299664 0.2378770 0.2159745 0.2260194 0.2244059 0.2601918 0.1977913 0.2265931 0.2054199 0.1412861 0.1910968 
Acalypha_padifolia_Z_3411                  0.8099080 0.6560558 0.8074625 0.6610481 0.1556155 0.1153370 0.1299744 0.0717251 0.0882324 0.0631518 0.2378644 0.1323809 0.0729898 0.1235372 0.1128282 0.1052515 0.1139304 0.0341656 0.0612228 0.1262574 0.0684780 0.0808792 0.1785079 0.0861049 0.1034895 0.0794033 0.0863924 0.1054575 0.0704811 0.0971300 0.0702425 0.0726650 0.1214673 0.1284199 0.0944418 0.1262610 0.0922525 0.0644009 0.0945346 0.0973908 0.1137956 0.1013342 0.1635946 0.0746209 0.2298943 0.0000000 0.0934791 0.1165475 0.1078787 0.1273360 0.0953874 0.1103569 0.0952078 0.1208275 0.0769866 0.0837256 0.0708984 0.0881342 0.0717366 0.0709239 0.1133031 0.1042553 0.0810247 0.1346977 0.1076821 0.0519063 0.1160381 0.1307658 0.0745792 0.0971300 0.1196686 0.1346564 0.0695746 0.0785683 0.2190390 0.1174870 0.1153370 0.1359419 0.0968525 0.0776303 0.2000673 0.0796484 0.1229175 0.0979435 0.0746846 0.1631377 0.0920771 0.1578604 0.1038846 0.0864883 0.0900472 0.1854678 0.0792320 0.1075500 0.1146536 0.2381961 0.1567097 0.1625396 0.0384085 0.1054266 0.1573793 0.0056256 0.1615982 0.0825081 0.0730516 0.1088197 0.1311609 0.1159113 0.1341909 0.1983382 0.1162711 0.1666149 0.1056204 0.1255379 0.0862611 0.1012291 0.0963455 0.1083126 0.1197045 0.1233616 0.1176452 0.1512979 0.0943285 0.0797416 0.1238986 0.1302697 0.1240167 0.0993923 0.1267433 0.0471129 0.1297667 0.1176045 0.1080683 0.1637215 0.0979435 0.0769655 0.1178704 0.0872757 0.0997063 0.0764012 0.1045885 0.0921481 0.1628193 0.0844852 
Acalypha_ostryifolia_GL_2315               0.8793512 0.6211443 0.8196174 0.6742767 0.1621015 0.1258763 0.1291552 0.0980111 0.0976431 0.1022010 0.2468897 0.1258973 0.0475996 0.1201086 0.0611625 0.0753171 0.0799097 0.1255051 0.1028022 0.1227438 0.0908809 0.0451315 0.1952013 0.0558086 0.1549588 0.0455417 0.0605380 0.0723461 0.1042829 0.0701899 0.0518589 0.0992730 0.1008612 0.1296107 0.0560837 0.1330428 0.0476094 0.1092590 0.0498976 0.0666684 0.1247136 0.1154696 0.1711858 0.0629243 0.2357191 0.0934791 0.0000000 0.1252383 0.0694650 0.1154922 0.1137643 0.1179765 0.0704379 0.1324336 0.1340478 0.0560942 0.0979073 0.0548849 0.0478120 0.1161131 0.0982005 0.1113761 0.1004270 0.1352033 0.1088198 0.0947538 0.0811771 0.1522196 0.0472599 0.0701899 0.1276621 0.1232353 0.0341937 0.1029222 0.2024855 0.0815234 0.1258763 0.1775786 0.1015471 0.0514276 0.1931709 0.0517931 0.1337585 0.1164235 0.1200746 0.1700742 0.1069914 0.1650952 0.1180234 0.0448874 0.0814394 0.2101540 0.0491666 0.0927410 0.0993058 0.2472502 0.1626683 0.2014122 0.1217378 0.0770631 0.1587346 0.0967162 0.1690919 0.1044641 0.0965951 0.1225636 0.1317111 0.1631007 0.1309507 0.1999048 0.1585576 0.2039804 0.0724427 0.1183128 0.0557010 0.0997794 0.0492338 0.0748907 0.1078343 0.1382759 0.1324848 0.1444100 0.0950767 0.0453412 0.0943162 0.1346775 0.1319151 0.0680474 0.1232007 0.1230976 0.1251116 0.0952264 0.0639899 0.1655810 0.1164235 0.0937239 0.1284426 0.0996335 0.1296590 0.0365253 0.1161516 0.0677410 0.2011010 0.1041798 
Acalypha_ornata_A_389                      0.9032827 0.6312353 0.8568754 0.6647675 0.1655200 0.1076601 0.1383465 0.1085767 0.1131572 0.1202615 0.2204893 0.1069246 0.0992289 0.1369752 0.1408856 0.1282913 0.1279112 0.1324218 0.1091678 0.1396691 0.1023031 0.1233949 0.1912161 0.1227500 0.1685450 0.1126772 0.1249092 0.1244612 0.1141146 0.1192357 0.1149061 0.1044060 0.1450081 0.1384228 0.1249350 0.1346669 0.1110783 0.1137703 0.1329629 0.1184337 0.1362722 0.1325368 0.1736042 0.1277862 0.2230158 0.1165475 0.1252383 0.0000000 0.1239870 0.1385883 0.1234106 0.1396457 0.1267361 0.1195523 0.1522581 0.1241494 0.1218716 0.1265431 0.1186193 0.1117829 0.1534818 0.1333208 0.1156873 0.1432274 0.1230293 0.0985921 0.1358842 0.1464342 0.1141364 0.1192357 0.1070708 0.1402428 0.1002236 0.1182784 0.2718387 0.1221804 0.1076601 0.1672928 0.1061101 0.1216311 0.1896501 0.1120727 0.1121714 0.0896081 0.1579061 0.1731079 0.1183594 0.1555420 0.1316830 0.1159802 0.1149953 0.2014934 0.1168720 0.1471109 0.1555137 0.2245882 0.1641600 0.1774035 0.1368243 0.1244261 0.1489292 0.1201777 0.1714820 0.0991423 0.1171478 0.1571939 0.1396000 0.1878305 0.1502836 0.2084264 0.1805230 0.1917065 0.1193678 0.1151603 0.1265551 0.1270265 0.1255796 0.1247904 0.1594539 0.1444191 0.1385483 0.1216471 0.1217364 0.1098995 0.1421318 0.1386565 0.1297453 0.1286455 0.1402048 0.1328650 0.1211146 0.1395527 0.1197337 0.1737408 0.0896081 0.1016087 0.1101656 0.0974577 0.1418350 0.1135672 0.0236464 0.1262061 0.1777304 0.1216461 
Acalypha_ocymoides_VWS_2916                0.9584235 0.6419589 0.9724696 0.6532770 0.1572274 0.1220000 0.1287914 0.1088857 0.1170901 0.1138832 0.2258038 0.1239281 0.0600875 0.1312505 0.0733026 0.0294794 0.0273258 0.1256342 0.1094343 0.1339840 0.0890722 0.0751259 0.1663764 0.0615285 0.1735305 0.0434970 0.0448566 0.0292183 0.1108705 0.0214121 0.0505449 0.1020188 0.1281048 0.1463592 0.0563883 0.1262782 0.0691897 0.1112561 0.0634256 0.0191861 0.1251859 0.1083117 0.1653127 0.0570636 0.1911195 0.1078787 0.0694650 0.1239870 0.0000000 0.1402559 0.1154689 0.1121359 0.0592680 0.1334252 0.1473283 0.0649676 0.1146584 0.0698550 0.0577316 0.1197016 0.1233262 0.1141580 0.0945019 0.1389625 0.1043952 0.0961111 0.0359232 0.1491510 0.0478370 0.0214121 0.1282207 0.1400187 0.0501539 0.0970214 0.2264923 0.0762768 0.1220000 0.1855453 0.1079740 0.0498370 0.1753718 0.0527179 0.1298827 0.1102433 0.1273936 0.1648440 0.1022711 0.1538079 0.1108642 0.0521214 0.0928512 0.1836052 0.0476810 0.1174868 0.1248207 0.2261211 0.1583553 0.1611298 0.1319603 0.0251870 0.1566134 0.1113739 0.1632725 0.1156760 0.1138757 0.1345957 0.1353407 0.1678389 0.1556512 0.1763190 0.1729338 0.2077882 0.0292500 0.1288985 0.0542919 0.0982664 0.0610866 0.0232479 0.1211239 0.1459870 0.1400313 0.1481481 0.1067306 0.0482111 0.0655637 0.1344130 0.1499884 0.0563533 0.1345041 0.1335067 0.1420459 0.1164915 0.0479855 0.1654426 0.1102433 0.0995276 0.1245904 0.1005546 0.1366942 0.0571250 0.1223749 0.0566729 0.1607871 0.1059584 
Acalypha_nyasica_SB_1907                   0.9768930 0.6061509 0.8588517 0.6703471 0.1921160 0.1412953 0.1549445 0.1181110 0.1181686 0.1415338 0.2071691 0.1434001 0.1198053 0.1419833 0.1333045 0.1354688 0.1426281 0.1521446 0.1413368 0.1447369 0.1023221 0.1256107 0.1716729 0.0893407 0.1914163 0.1127108 0.1267327 0.1301779 0.1416414 0.1375279 0.1164349 0.1207076 0.1365504 0.1603043 0.1169171 0.1592867 0.1204627 0.1393979 0.1278105 0.1288113 0.1466845 0.1465938 0.1927202 0.1302724 0.2193470 0.1273360 0.1154922 0.1385883 0.1402559 0.0000000 0.1469688 0.1619588 0.1432515 0.1489155 0.1760302 0.1274436 0.1305463 0.1328518 0.1253778 0.1455009 0.1335685 0.1475259 0.1202188 0.1659627 0.1390677 0.1258913 0.1481698 0.1773614 0.1147632 0.1375279 0.1472722 0.1484365 0.1188273 0.1282121 0.2512127 0.1323608 0.1412953 0.2077676 0.1187109 0.1280485 0.1864523 0.1110270 0.1466662 0.1167160 0.1757605 0.1998667 0.1268739 0.1485133 0.1493458 0.1101038 0.1224763 0.1727040 0.1109751 0.1274117 0.1409877 0.2075104 0.1999501 0.1869638 0.1347368 0.1388366 0.1481140 0.1311393 0.2015194 0.1283263 0.1449837 0.1818716 0.1619901 0.2060127 0.1570202 0.1800801 0.2174725 0.2477863 0.1379282 0.1453388 0.1212583 0.1463789 0.1217354 0.1364284 0.1303136 0.1625556 0.1563805 0.1585291 0.1212974 0.1078743 0.1513821 0.1608803 0.1646209 0.1389513 0.1453052 0.1351294 0.1588241 0.1307978 0.1498451 0.2006385 0.1167160 0.1057833 0.1439406 0.1264749 0.1728557 0.1119395 0.1272024 0.1429186 0.1873237 0.1298364 
Acalypha_novoguineensis_P_6928             0.8353171 0.5988053 0.8567070 0.6767560 0.1268399 0.1342498 0.1139343 0.1045227 0.1159839 0.1120570 0.2009463 0.1480687 0.0898911 0.1202674 0.1287679 0.1272548 0.1268821 0.1248729 0.1133506 0.1228491 0.0716754 0.1142056 0.1643028 0.1117337 0.1589347 0.1005611 0.1033633 0.1182476 0.1060989 0.1183066 0.0990632 0.1017466 0.1412556 0.1452134 0.1111885 0.1157556 0.1085856 0.1146365 0.1114177 0.1126289 0.1060679 0.0979742 0.1343282 0.1034431 0.2162776 0.0953874 0.1137643 0.1234106 0.1154689 0.1469688 0.0000000 0.1086416 0.1235963 0.1502050 0.1476213 0.1115065 0.1109115 0.1189056 0.0923740 0.1316975 0.1329784 0.0984715 0.0789472 0.1215830 0.0421569 0.1085742 0.1328364 0.0711000 0.1006851 0.1183066 0.1471993 0.1337038 0.0979742 0.0766320 0.2517275 0.1227451 0.1342498 0.2061117 0.1220987 0.1015955 0.1735897 0.1010919 0.1393069 0.1284963 0.1298855 0.1339880 0.0890073 0.1411667 0.0955039 0.1029931 0.0961851 0.1796264 0.1024851 0.1270724 0.1400849 0.2047932 0.1306072 0.1714690 0.1162395 0.1234416 0.1407723 0.0986215 0.1303567 0.1104849 0.1090061 0.1536848 0.1182358 0.1762562 0.1545059 0.1834860 0.1717649 0.2327240 0.1236752 0.1557784 0.1126006 0.1296511 0.1180057 0.1211582 0.1317559 0.0626902 0.0580938 0.1652319 0.0407496 0.0903842 0.1277415 0.1174383 0.1365967 0.1117125 0.1232969 0.1228399 0.1602669 0.1361373 0.1261338 0.1344262 0.1284963 0.1084703 0.1368014 0.1135103 0.1533801 0.0986653 0.1241305 0.1202661 0.1717778 0.0821846 
Acalypha_neptunica_A_436                   0.8733202 0.5841040 0.8180444 0.7231090 0.1414031 0.1446746 0.1472781 0.1053015 0.1078731 0.1164771 0.1841585 0.1273693 0.1024104 0.0633491 0.1179132 0.1056129 0.1130071 0.1483075 0.1135026 0.0656286 0.0410929 0.1094758 0.1416399 0.1143068 0.1609413 0.0928124 0.1034044 0.1024661 0.1141783 0.1106946 0.1021753 0.1052546 0.1388826 0.1525814 0.1012538 0.1436354 0.1051020 0.1246650 0.1033163 0.1118701 0.0634314 0.0212341 0.1490046 0.1028551 0.1837790 0.1103569 0.1179765 0.1396457 0.1121359 0.1619588 0.1086416 0.0000000 0.1160554 0.1578772 0.1436916 0.1035266 0.1215588 0.1162069 0.1076649 0.1332088 0.1395643 0.0232167 0.0278848 0.1434498 0.1071806 0.1052926 0.1186282 0.1394009 0.0895752 0.1106946 0.1386222 0.0750499 0.0976642 0.0299503 0.2506470 0.1341812 0.1446746 0.2050295 0.1136607 0.0957719 0.1616867 0.0960168 0.1532714 0.1356022 0.1417293 0.1486146 0.0366553 0.1269078 0.0211792 0.1030235 0.1213444 0.1520362 0.0981693 0.1332940 0.1336860 0.1716322 0.1459760 0.1482472 0.1269844 0.1043841 0.1236752 0.1139688 0.1508959 0.1119533 0.1173004 0.1584897 0.1398539 0.1738004 0.1549564 0.1474133 0.1916024 0.2199564 0.1079013 0.1421285 0.1004911 0.1275119 0.0989496 0.1073097 0.1372718 0.1427728 0.1369620 0.1590642 0.0991190 0.0874121 0.1397431 0.1508138 0.1535063 0.1171722 0.0658290 0.1480921 0.1495234 0.1352973 0.1248813 0.1491146 0.1356022 0.1068251 0.1473504 0.1147129 0.1468621 0.0985455 0.1398785 0.1127018 0.1484858 0.0322365 
Acalypha_neomexicana_VWS_1410              0.8881947 0.6160373 0.8820791 0.6626269 0.1560967 0.1268556 0.1278154 0.0947412 0.1041978 0.0962472 0.2280002 0.1367104 0.0568306 0.1151223 0.0797304 0.0626058 0.0646148 0.1170349 0.0843598 0.1177479 0.0798464 0.0760189 0.1698946 0.0598251 0.1547997 0.0423835 0.0274971 0.0619819 0.0837822 0.0579731 0.0545056 0.0959543 0.1248936 0.1309896 0.0537797 0.1218333 0.0610842 0.1001928 0.0696772 0.0595186 0.1197351 0.0996282 0.1641038 0.0558819 0.2101344 0.0952078 0.0704379 0.1267361 0.0592680 0.1432515 0.1235963 0.1160554 0.0000000 0.1367993 0.1320185 0.0632232 0.0848821 0.0686727 0.0567735 0.1162280 0.1197232 0.1053070 0.0928081 0.1301043 0.1112215 0.0830682 0.0702943 0.1517180 0.0405297 0.0579731 0.1308185 0.1340958 0.0445708 0.0903188 0.2033475 0.0616733 0.1268556 0.1799212 0.1107438 0.0632787 0.1844510 0.0516262 0.1346773 0.1142946 0.1187925 0.1636436 0.0983439 0.1619886 0.1021347 0.0533414 0.0830312 0.1886473 0.0403235 0.1139680 0.1211521 0.2218749 0.1690380 0.1763382 0.1185414 0.0619632 0.1610764 0.0984439 0.1678880 0.1035556 0.0913598 0.1284895 0.1266574 0.1588095 0.1205458 0.1836594 0.1587443 0.1963319 0.0620605 0.1239842 0.0381508 0.0889837 0.0536739 0.0572084 0.1237463 0.1431857 0.1373634 0.1555968 0.1075597 0.0492446 0.0615597 0.1258044 0.1386499 0.0237600 0.1181833 0.1251943 0.1151838 0.0967392 0.0699644 0.1642315 0.1142946 0.0953243 0.1293964 0.0981817 0.1242283 0.0471963 0.1149114 0.0056650 0.1760024 0.0989502 
Acalypha_nemorum_F_7634                    0.9565086 0.6957192 0.9899857 0.6949145 0.1769670 0.0719512 0.1559303 0.1120588 0.0983175 0.1308507 0.2643148 0.1422151 0.1225186 0.1482134 0.1500171 0.1329768 0.1380403 0.1366933 0.1322388 0.1510446 0.1012785 0.1370313 0.2078377 0.1020308 0.1865524 0.1269593 0.1234364 0.1290299 0.1266435 0.1325784 0.1231027 0.1151618 0.1698648 0.1631278 0.1246195 0.1546755 0.1245162 0.1286169 0.1404913 0.1306984 0.1341441 0.1475656 0.1850795 0.1238211 0.2585616 0.1208275 0.1324336 0.1195523 0.1334252 0.1489155 0.1502050 0.1578772 0.1367993 0.0000000 0.1547236 0.1358036 0.1288808 0.1395349 0.1362703 0.1281955 0.1698492 0.1484988 0.1269049 0.1612553 0.1527955 0.1121179 0.1408120 0.1879088 0.1132244 0.1325784 0.1302075 0.1535860 0.1152199 0.1241765 0.2594942 0.1469736 0.0719512 0.1862965 0.0572621 0.1318995 0.2514445 0.1227984 0.0781943 0.0644377 0.1483856 0.1771918 0.1377535 0.2019567 0.1502990 0.1261075 0.1293583 0.2334446 0.1158335 0.1631270 0.1661885 0.2535127 0.1836914 0.1976134 0.1436489 0.1289934 0.2020503 0.1211635 0.1821937 0.1153762 0.1269977 0.1782571 0.1573535 0.1891422 0.1462813 0.2404160 0.1884706 0.1974230 0.1292460 0.1330568 0.1234966 0.1312186 0.1257782 0.1320668 0.1707990 0.1727350 0.1664002 0.1616754 0.1391666 0.1269408 0.1471412 0.1562782 0.1499283 0.1355006 0.1516556 0.1454265 0.1173480 0.1394055 0.1440965 0.1778368 0.0644377 0.0979646 0.0743031 0.0665547 0.1670963 0.1260962 0.1186639 0.1332162 0.1973035 0.1343436 
Acalypha_multicaulis_T_5087                0.8180181 0.6857895 0.7971578 0.7043617 0.1853680 0.1585981 0.1894634 0.1081167 0.1326661 0.0923731 0.2578063 0.1694293 0.1195863 0.1611616 0.1352016 0.1507374 0.1605708 0.0961283 0.0979509 0.1641137 0.1090362 0.1296107 0.1870522 0.1249508 0.1079483 0.1217842 0.1254338 0.1510507 0.1011291 0.1440346 0.1161720 0.1006230 0.1606978 0.1685446 0.1404430 0.1858597 0.1339691 0.1013283 0.1211075 0.1500407 0.1418168 0.1351690 0.1950734 0.1174468 0.2263636 0.0769866 0.1340478 0.1522581 0.1473283 0.1760302 0.1476213 0.1436916 0.1320185 0.1547236 0.0000000 0.1280721 0.0993907 0.1433425 0.1303450 0.0979730 0.1550528 0.1323329 0.1183078 0.1880640 0.1502135 0.0868820 0.1640268 0.1794912 0.1084314 0.1440346 0.1490846 0.1699917 0.1108989 0.1155527 0.2576303 0.1557318 0.1585981 0.1705049 0.1383999 0.1248312 0.2148795 0.1179431 0.1633415 0.1272657 0.0685436 0.1937686 0.1364005 0.2085119 0.1379602 0.1373592 0.1344125 0.2129780 0.1192325 0.1485977 0.1596903 0.2581922 0.1944572 0.2013607 0.1015996 0.1510097 0.2034583 0.0799389 0.1926166 0.1178253 0.0989927 0.1462978 0.1838299 0.1135656 0.1708099 0.2085726 0.1011235 0.1759202 0.1513220 0.1696354 0.1181675 0.1443447 0.1349095 0.1542580 0.1539813 0.1769640 0.1704398 0.1610664 0.1464416 0.1198685 0.1746588 0.1898740 0.1630806 0.1292133 0.1648081 0.1078180 0.1531193 0.1634470 0.1414917 0.1945285 0.1272657 0.1007613 0.1557626 0.1233066 0.1342791 0.1148949 0.1453749 0.1284445 0.2017775 0.1226223 
Acalypha_monostachya_GLW_32508             0.8875469 0.6170825 0.8751046 0.6976843 0.1525851 0.1291457 0.1294474 0.0965776 0.1011057 0.0910066 0.2177754 0.1261376 0.0542403 0.1166441 0.0637911 0.0728383 0.0748613 0.1173895 0.0907918 0.1192561 0.0751105 0.0642601 0.1674385 0.0462352 0.1589270 0.0215030 0.0579707 0.0673964 0.0985848 0.0633385 0.0521742 0.0828027 0.1167622 0.1357661 0.0538558 0.1309816 0.0515716 0.1025397 0.0515599 0.0598862 0.1132245 0.1007078 0.1604174 0.0517859 0.2185087 0.0837256 0.0560942 0.1241494 0.0649676 0.1274436 0.1115065 0.1035266 0.0632232 0.1358036 0.1280721 0.0000000 0.0971685 0.0635656 0.0499851 0.1122272 0.1140016 0.0972988 0.0831772 0.1330155 0.1152084 0.0853037 0.0760252 0.1545588 0.0471222 0.0633385 0.1125211 0.1325773 0.0403606 0.0855546 0.2015368 0.0860431 0.1291457 0.1740262 0.1079465 0.0519689 0.1809720 0.0449927 0.1370270 0.1170628 0.1127453 0.1531089 0.1052175 0.1589754 0.1031851 0.0490658 0.0817532 0.1832253 0.0490283 0.1083191 0.1206960 0.2266185 0.1593950 0.1791181 0.1203446 0.0673760 0.1584866 0.0867509 0.1584885 0.1000179 0.1014397 0.1282516 0.1324499 0.1532526 0.1229540 0.1721442 0.1554567 0.1971164 0.0674847 0.1183710 0.0555599 0.0815899 0.0490953 0.0699061 0.1126148 0.1407891 0.1350676 0.1443794 0.1065115 0.0194622 0.0968958 0.1348942 0.1405155 0.0674625 0.1196953 0.1240501 0.1319470 0.1085001 0.0724501 0.1536357 0.1170628 0.0875578 0.1316916 0.1025980 0.1292937 0.0472536 0.1219981 0.0606071 0.1794498 0.0865697 
Acalypha_monococca_GL_2319                 0.8411334 0.5906030 0.7475978 0.6802754 0.1458061 0.1215360 0.1300116 0.0836655 0.0805161 0.0275441 0.2202306 0.1266403 0.0871636 0.1285445 0.1002105 0.1104812 0.1216021 0.0930188 0.0733292 0.1312592 0.0784097 0.1118805 0.1718855 0.0761687 0.1064333 0.0887308 0.0864739 0.1130354 0.0173023 0.1107553 0.0926584 0.0922860 0.1371365 0.1270959 0.0785631 0.1215215 0.0995137 0.0873372 0.1018130 0.1151872 0.1278756 0.1046726 0.1548033 0.0836483 0.2369311 0.0708984 0.0979073 0.1218716 0.1146584 0.1305463 0.1109115 0.1215588 0.0848821 0.1288808 0.0993907 0.0971685 0.0000000 0.1138590 0.0922057 0.0773330 0.1257953 0.1105273 0.0952759 0.1294156 0.1161665 0.0706829 0.1219633 0.1485139 0.0742085 0.1107553 0.1213180 0.1427062 0.0831712 0.0927262 0.1906215 0.0986565 0.1215360 0.1278559 0.0994322 0.1024342 0.1946395 0.0916751 0.1293379 0.1121488 0.0808325 0.1537799 0.1061384 0.1494818 0.1072404 0.0856404 0.1019601 0.1833169 0.0665341 0.1227249 0.1358948 0.2215705 0.1596283 0.1666709 0.0818799 0.1130029 0.1430677 0.0737126 0.1586892 0.0922644 0.0193308 0.1150630 0.1259334 0.1214372 0.0995608 0.1907532 0.1232155 0.1598236 0.1101988 0.1296448 0.0737729 0.1157645 0.0814804 0.1159227 0.1219126 0.1382036 0.1324158 0.1452724 0.1008730 0.0842634 0.1039876 0.1250750 0.1325082 0.0874145 0.1317646 0.0875328 0.1262488 0.0900259 0.1069933 0.1543291 0.1121488 0.0890479 0.1241030 0.0927883 0.1077159 0.0936132 0.1060303 0.0867721 0.1663301 0.0990236 
Acalypha_microphylla_VWS_1046              0.9107248 0.5677038 0.8758515 0.6764586 0.1676856 0.1298880 0.1314388 0.1059671 0.1130932 0.1099480 0.2289692 0.1342557 0.0385294 0.1274913 0.0675968 0.0672231 0.0747989 0.1167418 0.0973999 0.1301950 0.0961211 0.0596339 0.1632132 0.0723637 0.1651881 0.0497016 0.0583363 0.0673441 0.1100985 0.0698150 0.0518612 0.1073342 0.1219120 0.1171577 0.0632107 0.1300862 0.0610584 0.1105485 0.0680213 0.0699831 0.1268303 0.1108884 0.1756092 0.0611233 0.2085838 0.0881342 0.0548849 0.1265431 0.0698550 0.1328518 0.1189056 0.1162069 0.0686727 0.1395349 0.1433425 0.0635656 0.1138590 0.0000000 0.0387386 0.1151509 0.1138686 0.1167754 0.1008500 0.1291358 0.1143009 0.0924413 0.0759601 0.1546551 0.0474614 0.0698150 0.1278409 0.1415935 0.0497623 0.1010668 0.2232523 0.0963942 0.1298880 0.1976881 0.1134978 0.0499047 0.1942257 0.0542966 0.1378322 0.1164397 0.1219786 0.1751161 0.0990738 0.1703219 0.1158010 0.0517186 0.0988088 0.1794412 0.0538874 0.1081979 0.1152061 0.2328753 0.1761973 0.1949519 0.1120467 0.0720117 0.1731116 0.0912911 0.1806872 0.1012643 0.1130839 0.1433835 0.1326315 0.1851941 0.1487646 0.1833191 0.1708750 0.2214308 0.0674322 0.1285145 0.0583059 0.1029373 0.0674604 0.0698506 0.1231323 0.1406467 0.1348276 0.1531587 0.0967910 0.0494802 0.0949682 0.1317352 0.1275361 0.0695276 0.1306940 0.1237965 0.1362229 0.1239949 0.0676727 0.1757447 0.1164397 0.1011638 0.1324494 0.1066517 0.1456934 0.0236838 0.1151670 0.0659652 0.1953437 0.1074492 
Acalypha_mexicana_VWS_2239                 0.9413635 0.6489475 0.9263993 0.6500999 0.1685086 0.1240355 0.1263762 0.0871095 0.1010632 0.0909827 0.2339855 0.1249868 0.0173741 0.1157999 0.0586514 0.0556886 0.0627404 0.0992785 0.0895545 0.1184488 0.0800208 0.0504829 0.1726536 0.0632972 0.1426175 0.0386795 0.0490688 0.0555339 0.0936537 0.0560688 0.0432596 0.0882261 0.1049781 0.1232986 0.0449903 0.1249938 0.0496964 0.0934308 0.0516436 0.0531047 0.1204505 0.0993498 0.1766050 0.0423709 0.2258922 0.0717366 0.0478120 0.1186193 0.0577316 0.1253778 0.0923740 0.1076649 0.0567735 0.1362703 0.1303450 0.0499851 0.0922057 0.0387386 0.0000000 0.1103124 0.0972093 0.1050109 0.0898788 0.1240829 0.0987212 0.0817923 0.0636651 0.1384467 0.0384257 0.0560688 0.1293086 0.1295791 0.0385203 0.0874107 0.2105764 0.0737364 0.1240355 0.1799885 0.1074876 0.0430782 0.1872473 0.0428148 0.1317715 0.1068566 0.1101879 0.1760979 0.0960877 0.1664722 0.1018494 0.0383389 0.0752943 0.1951743 0.0425568 0.0917906 0.1006408 0.2382438 0.1697743 0.1793153 0.0977658 0.0600890 0.1659417 0.0746023 0.1711263 0.0957984 0.0964655 0.1304773 0.1275297 0.1529223 0.1320001 0.1927819 0.1501413 0.2034569 0.0556032 0.1195339 0.0489948 0.0759856 0.0469065 0.0579530 0.1127275 0.1247191 0.1190379 0.1433826 0.0852276 0.0364736 0.0813137 0.1266643 0.1218800 0.0582971 0.1188908 0.1038328 0.1269585 0.1100781 0.0603912 0.1767443 0.1068566 0.0876659 0.1265659 0.0930907 0.1355206 0.0342118 0.1125538 0.0542106 0.1796526 0.0934501 
Acalypha_membranacea_AR_6532               0.8772646 0.6479466 0.8068440 0.6925885 0.1733891 0.1213391 0.1434578 0.0855688 0.1008282 0.0736601 0.2484198 0.1295738 0.0978016 0.1333678 0.1226150 0.1170646 0.1258478 0.0862112 0.0813084 0.1360972 0.0917291 0.1082104 0.1986437 0.0946065 0.1236820 0.1068370 0.1011598 0.1172928 0.0693771 0.1139570 0.0881835 0.0887386 0.1310623 0.1319093 0.1031666 0.1332790 0.0991723 0.0784903 0.1169090 0.1084140 0.1326721 0.1214115 0.1815867 0.0946912 0.2532006 0.0709239 0.1161131 0.1117829 0.1197016 0.1455009 0.1316975 0.1332088 0.1162280 0.1281955 0.0979730 0.1122272 0.0773330 0.1151509 0.1103124 0.0000000 0.1282210 0.1221078 0.0986974 0.1430259 0.1213341 0.0621728 0.1282222 0.1537812 0.0891345 0.1139570 0.1288843 0.1421308 0.0966410 0.1012079 0.2395876 0.1344576 0.1213391 0.1503180 0.1016131 0.1035003 0.2195025 0.0943862 0.1291523 0.1020047 0.0972881 0.1736631 0.1151004 0.1777044 0.1239972 0.1034840 0.1105230 0.2176348 0.0938431 0.1223565 0.1297820 0.2577632 0.1808053 0.1902433 0.0897282 0.1172598 0.1652961 0.0710613 0.1853066 0.0892803 0.0719018 0.1099653 0.1447491 0.1206308 0.1462700 0.2187029 0.1142078 0.1770524 0.1174776 0.1373041 0.1010071 0.1126338 0.1085890 0.1201767 0.1323787 0.1439323 0.1380709 0.1452349 0.1162389 0.1013238 0.1351550 0.1437760 0.1338459 0.1145295 0.1366251 0.0905914 0.1382455 0.1224616 0.1203737 0.1742999 0.1020047 0.0861252 0.1187396 0.0878381 0.1093019 0.1003258 0.1082095 0.1129504 0.1906215 0.1075909 
Acalypha_medibracteata_R_152               0.9943398 0.6062744 0.9143382 0.7486449 0.1675390 0.1595260 0.1592355 0.1069653 0.1091000 0.1254335 0.2180378 0.1620015 0.0936571 0.1415279 0.1034519 0.1152626 0.1242993 0.1457775 0.1296621 0.1443404 0.0971641 0.1114230 0.1867664 0.1191822 0.1960458 0.1024880 0.1099319 0.1154943 0.1255138 0.1173531 0.0883708 0.1136062 0.0172890 0.1308017 0.0967683 0.1565070 0.1197351 0.1430389 0.1140722 0.1147687 0.1407712 0.1270548 0.1726625 0.1142059 0.2418200 0.1133031 0.0982005 0.1534818 0.1233262 0.1335685 0.1329784 0.1395643 0.1197232 0.1698492 0.1550528 0.1140016 0.1257953 0.1138686 0.0972093 0.1282210 0.0000000 0.1278303 0.1098044 0.1703133 0.1246426 0.1290785 0.1322770 0.1666127 0.0982073 0.1173531 0.1414351 0.1543498 0.0875826 0.1071478 0.2187363 0.1240928 0.1595260 0.2216473 0.1364134 0.1000717 0.2022579 0.0999488 0.1607191 0.1434744 0.1592885 0.1763163 0.1113789 0.1570036 0.1297795 0.0946783 0.0607761 0.2079698 0.0927697 0.0075638 0.0154399 0.2156040 0.1646202 0.1941782 0.1357955 0.1208007 0.1507013 0.1169615 0.1631866 0.1138991 0.1205587 0.1639536 0.1663110 0.2148115 0.1515651 0.2044347 0.2083425 0.2494220 0.1178758 0.1313221 0.0969364 0.1236414 0.1024154 0.1184616 0.0387268 0.1550043 0.1488061 0.1878440 0.1140063 0.0946186 0.1488341 0.1651807 0.1400055 0.1240332 0.1449193 0.1374463 0.1613500 0.0856614 0.1296728 0.1769747 0.1434744 0.1122692 0.1622926 0.1219636 0.1487663 0.0909630 0.1466562 0.1163140 0.1945691 0.1165453 
Acalypha_mayottensis_L_3268                0.8648110 0.5946290 0.7927693 0.7263753 0.1334141 0.1335293 0.1468008 0.0949838 0.1075493 0.1108940 0.1899685 0.1233417 0.0919513 0.0662355 0.1227763 0.1052884 0.1126558 0.1389301 0.1079573 0.0685488 0.0297308 0.1058473 0.1489720 0.0993741 0.1633072 0.0975117 0.0980735 0.1021558 0.1085999 0.1074575 0.0967864 0.1049396 0.1327988 0.1555476 0.1060239 0.1431749 0.1047952 0.1188781 0.1030145 0.1086574 0.0638822 0.0037337 0.1410007 0.0952741 0.1859870 0.1042553 0.1113761 0.1333208 0.1141580 0.1475259 0.0984715 0.0232167 0.1053070 0.1484988 0.1323329 0.0972988 0.1105273 0.1167754 0.1050109 0.1221078 0.1278303 0.0000000 0.0298259 0.1458600 0.0920051 0.0998670 0.1182450 0.1254060 0.0822286 0.1074575 0.1395134 0.0709460 0.0924319 0.0277611 0.2324895 0.1229848 0.1335293 0.1982095 0.1047990 0.1035947 0.1611146 0.0957398 0.1417987 0.1269947 0.1331516 0.1406358 0.0342233 0.1159894 0.0094045 0.1027235 0.1078611 0.1563246 0.0929065 0.1217120 0.1276205 0.1777615 0.1397759 0.1387608 0.1296466 0.1040680 0.1128695 0.1077537 0.1393231 0.1013809 0.1116679 0.1442252 0.1422500 0.1712844 0.1445266 0.1507041 0.1767418 0.2129162 0.1075697 0.1426368 0.0952061 0.1141256 0.0986688 0.1069817 0.1311590 0.1263369 0.1206900 0.1526125 0.0842033 0.0871694 0.1417297 0.1503188 0.1564952 0.1065319 0.0687632 0.1393701 0.1376552 0.1294151 0.1191823 0.1411047 0.1269947 0.1065078 0.1361705 0.1115947 0.1381298 0.0957708 0.1335303 0.1020671 0.1447260 0.0363740 
Acalypha_matsudae_L_720                    0.8006131 0.5325559 0.7422393 0.6530214 0.1172890 0.1148741 0.1139912 0.0784244 0.0803286 0.0958715 0.1727654 0.1076148 0.0799802 0.0587245 0.0996456 0.0982658 0.1003248 0.1072853 0.0903881 0.0609827 0.0141089 0.0961823 0.1293746 0.0821569 0.1532212 0.0761271 0.0813032 0.0901838 0.0886418 0.0980929 0.0798671 0.0778258 0.1125739 0.1301226 0.0839934 0.1186518 0.0852571 0.0894681 0.0834564 0.0993614 0.0561099 0.0277262 0.1246334 0.0808619 0.1844684 0.0810247 0.1004270 0.1156873 0.0945019 0.1202188 0.0789472 0.0278848 0.0928081 0.1269049 0.1183078 0.0831772 0.0952759 0.1008500 0.0898788 0.0986974 0.1098044 0.0298259 0.0000000 0.1245439 0.0753469 0.0805343 0.1054157 0.1139190 0.0685436 0.0980929 0.1141571 0.0724553 0.0760410 0.0055941 0.2164754 0.1095942 0.1148741 0.1768574 0.0989933 0.0816173 0.1395882 0.0742577 0.1224377 0.1065228 0.1188968 0.1243277 0.0254936 0.0985918 0.0297692 0.0858120 0.0887381 0.1359211 0.0764164 0.1041099 0.1043353 0.1651743 0.1179128 0.1127554 0.0997087 0.0920887 0.1029314 0.0840908 0.1231729 0.0868460 0.0914848 0.1278737 0.1211515 0.1530993 0.1303765 0.1349532 0.1632420 0.2053334 0.0954024 0.1226061 0.0786189 0.1041600 0.0874421 0.0948806 0.1083665 0.1119878 0.1066577 0.1322299 0.0701615 0.0710831 0.1143351 0.1203322 0.1257063 0.0941277 0.0611673 0.1109305 0.1297589 0.1053020 0.1100233 0.1247228 0.1065228 0.0747789 0.1174047 0.0922163 0.1163230 0.0814725 0.1158296 0.0897650 0.1128969 0.0094483 
Acalypha_manniana_T_5315                   0.8784357 0.6426395 0.9045602 0.7510227 0.1815741 0.1449643 0.0214658 0.1318270 0.1444027 0.1386393 0.2355651 0.1571220 0.1128545 0.1609595 0.1474370 0.1450747 0.1500949 0.1504779 0.1394574 0.1637563 0.1094188 0.1438793 0.2028218 0.1366988 0.2041520 0.1195537 0.1262683 0.1356274 0.1249148 0.1406036 0.1219552 0.1283220 0.1677216 0.1570400 0.1196214 0.0133667 0.1199114 0.1333645 0.1506898 0.1413480 0.1546085 0.1431796 0.1896338 0.1264019 0.2395441 0.1346977 0.1352033 0.1432274 0.1389625 0.1659627 0.1215830 0.1434498 0.1301043 0.1612553 0.1880640 0.1330155 0.1294156 0.1291358 0.1240829 0.1430259 0.1703133 0.1458600 0.1245439 0.0000000 0.1246452 0.1180710 0.1494257 0.1711079 0.1174641 0.1406036 0.1635487 0.1676238 0.1221894 0.1271362 0.2820653 0.1602429 0.1449643 0.1998053 0.1311819 0.1260816 0.2131471 0.1239848 0.1415953 0.1389577 0.1511305 0.1890850 0.1306291 0.1880624 0.1404651 0.1142145 0.1246717 0.2146704 0.1171957 0.1638783 0.1686159 0.2339057 0.1864129 0.2070947 0.1435641 0.1463833 0.1869688 0.1385869 0.1907195 0.1353410 0.1280570 0.1709471 0.0056068 0.2123370 0.1671596 0.2137251 0.1918510 0.2309984 0.1466746 0.1668503 0.1246431 0.1608741 0.1292278 0.1440740 0.1554995 0.1532362 0.1473437 0.1706248 0.1133570 0.1167465 0.1516202 0.0114514 0.1590713 0.1329395 0.1644128 0.1509338 0.1633138 0.1453784 0.1405619 0.1897833 0.1389577 0.1215637 0.1475943 0.1232785 0.1611440 0.1260431 0.1333209 0.1266751 0.2067958 0.1340079 
Acalypha_lyonsii_GF_13086                  0.8724859 0.6036301 0.8693844 0.7198569 0.1284655 0.1294082 0.1168749 0.1132741 0.1221321 0.1292536 0.1860079 0.1440073 0.0933295 0.1106561 0.1237891 0.1219456 0.1196997 0.1388868 0.1238733 0.1132230 0.0623478 0.1119497 0.1530238 0.1136066 0.1516093 0.1040459 0.1019200 0.1130247 0.1062323 0.1159488 0.0940985 0.1133965 0.1328366 0.1441578 0.1005780 0.1126657 0.1071895 0.1223884 0.1127579 0.1100110 0.1104547 0.0915452 0.1360770 0.1019968 0.1947501 0.1076821 0.1088198 0.1230293 0.1043952 0.1390677 0.0421569 0.1071806 0.1112215 0.1527955 0.1502135 0.1152084 0.1161665 0.1143009 0.0987212 0.1213341 0.1246426 0.0920051 0.0753469 0.1246452 0.0000000 0.1101835 0.1292985 0.0668282 0.0936733 0.1159488 0.1465633 0.1239891 0.0893946 0.0776690 0.2468828 0.1284497 0.1294082 0.2034609 0.1177675 0.0966142 0.1592821 0.0996205 0.1344826 0.1277410 0.1310772 0.1357258 0.0802105 0.1356717 0.0890731 0.0959933 0.0925933 0.1650086 0.0955208 0.1188274 0.1315769 0.1897962 0.1323159 0.1644340 0.1298993 0.1163123 0.1407867 0.1111681 0.1374960 0.1167775 0.1091484 0.1441996 0.1212526 0.1859933 0.1470972 0.1689774 0.1751895 0.2273681 0.1184196 0.1443232 0.1006467 0.1270065 0.1167143 0.1140174 0.1287423 0.0601376 0.0555904 0.1580687 0.0174072 0.0936909 0.1323411 0.1204329 0.1489989 0.1085083 0.1136314 0.1369750 0.1618516 0.1234524 0.1180933 0.1361778 0.1277410 0.1151371 0.1320106 0.1125415 0.1382163 0.0945784 0.1237604 0.1079869 0.1640946 0.0833250 
Acalypha_lycioides_T_11351                 0.8162245 0.6163063 0.8073215 0.6475719 0.1507575 0.1044084 0.1137573 0.0753528 0.0895584 0.0650797 0.2288191 0.1162072 0.0770597 0.1186093 0.1171061 0.0998640 0.1070082 0.0719438 0.0513268 0.1212580 0.0691230 0.0905200 0.1742336 0.0780961 0.1037836 0.0726936 0.0829510 0.0937464 0.0702683 0.0946206 0.0748737 0.0810600 0.1343453 0.1209769 0.0926357 0.1100638 0.0860691 0.0174005 0.1002307 0.0909221 0.1120099 0.0942966 0.1585968 0.0710517 0.2067577 0.0519063 0.0947538 0.0985921 0.0961111 0.1258913 0.1085742 0.1052926 0.0830682 0.1121179 0.0868820 0.0853037 0.0706829 0.0924413 0.0817923 0.0621728 0.1290785 0.0998670 0.0805343 0.1180710 0.1101835 0.0000000 0.1036893 0.1444267 0.0691388 0.0946206 0.1193644 0.1270553 0.0730518 0.0829541 0.2141155 0.1105722 0.1044084 0.1124668 0.0861530 0.0862107 0.1973609 0.0759577 0.1116377 0.0908080 0.0817539 0.1581640 0.0934235 0.1505592 0.0967719 0.0801377 0.0994355 0.1855963 0.0755770 0.1231706 0.1306619 0.2291283 0.1517772 0.1697274 0.0714552 0.0987437 0.1501187 0.0544474 0.1566845 0.0788151 0.0728269 0.0994407 0.1147865 0.1102126 0.1222280 0.1928879 0.1146089 0.1450597 0.0938842 0.1223198 0.0824579 0.0980851 0.0945097 0.0983569 0.1332732 0.1308220 0.1251802 0.1341352 0.0993435 0.0730036 0.1064428 0.1140172 0.1248066 0.0956952 0.1217111 0.0768268 0.1160293 0.1186077 0.1013202 0.1587176 0.0908080 0.0711992 0.1068939 0.0772764 0.0880479 0.0831439 0.1041957 0.0859690 0.1700292 0.0889090 
Acalypha_lovelandii_VWS_1133               1.0258845 0.6623197 0.9680327 0.6943709 0.1864475 0.1354638 0.1424289 0.1051579 0.1201624 0.1202421 0.2409538 0.1442583 0.0660853 0.1314764 0.0850897 0.0174527 0.0193616 0.1303973 0.1122656 0.1343371 0.1006257 0.0867522 0.1773688 0.0780421 0.1922349 0.0533761 0.0527196 0.0095092 0.1179209 0.0300273 0.0608187 0.1028534 0.1316414 0.1604778 0.0578890 0.1397878 0.0652443 0.1207167 0.0741361 0.0317277 0.1364145 0.1121319 0.1950091 0.0727586 0.2137265 0.1160381 0.0811771 0.1358842 0.0359232 0.1481698 0.1328364 0.1186282 0.0702943 0.1408120 0.1640268 0.0760252 0.1219633 0.0759601 0.0636651 0.1282222 0.1322770 0.1182450 0.1054157 0.1494257 0.1292985 0.1036893 0.0000000 0.1781983 0.0517026 0.0300273 0.1380213 0.1464234 0.0653485 0.1080551 0.2271785 0.0908119 0.1354638 0.2123792 0.1152732 0.0645567 0.2024491 0.0538102 0.1439258 0.1235901 0.1334711 0.1944068 0.1110696 0.1881782 0.1172214 0.0673526 0.0951181 0.1989098 0.0534499 0.1261580 0.1265392 0.2451568 0.1880249 0.1869007 0.1475951 0.0172969 0.1843225 0.1197581 0.1925482 0.1119578 0.1211065 0.1547153 0.1456411 0.1862809 0.1513579 0.2044106 0.2046727 0.2402394 0.0133984 0.1391228 0.0603319 0.0983592 0.0552485 0.0153723 0.1189092 0.1687835 0.1623871 0.1700883 0.1293806 0.0583588 0.0903715 0.1446354 0.1575989 0.0669222 0.1348831 0.1494627 0.1454534 0.1257660 0.0558575 0.1951735 0.1235901 0.1026135 0.1381532 0.1030062 0.1516401 0.0606971 0.1312122 0.0675064 0.1900167 0.1094445 
Acalypha_longispica_P_948                  0.8784534 0.6675610 0.8963378 0.7213076 0.1355192 0.1709573 0.1618635 0.1353394 0.1501896 0.1450275 0.2483102 0.1890861 0.1233706 0.1488460 0.1628171 0.1691534 0.1604147 0.1553218 0.1419369 0.1516027 0.0958229 0.1511778 0.2049162 0.1408039 0.1938216 0.1485563 0.1464769 0.1589806 0.1373934 0.1543965 0.1422263 0.1319747 0.1755778 0.1716295 0.1486552 0.1645606 0.1523323 0.1580261 0.1471045 0.1377186 0.1332767 0.1246934 0.1432721 0.1349897 0.2581632 0.1307658 0.1522196 0.1464342 0.1491510 0.1773614 0.0711000 0.1394009 0.1517180 0.1879088 0.1794912 0.1545588 0.1485139 0.1546551 0.1384467 0.1537812 0.1666127 0.1254060 0.1139190 0.1711079 0.0668282 0.1444267 0.1781983 0.0000000 0.1372030 0.1543965 0.1765041 0.1577581 0.1265942 0.1113910 0.2804995 0.1773746 0.1709573 0.2281207 0.1585762 0.1450241 0.2167826 0.1442285 0.1771138 0.1588635 0.1614114 0.1362530 0.1174164 0.1875831 0.1220352 0.1395320 0.1393980 0.2334482 0.1388021 0.1658241 0.1806604 0.2548585 0.1395348 0.2179378 0.1515506 0.1621360 0.1810195 0.1240926 0.1359768 0.1317710 0.1406195 0.1864894 0.1671968 0.2027630 0.1996137 0.2344417 0.1944266 0.2336837 0.1592708 0.1799804 0.1445456 0.1617218 0.1623008 0.1597554 0.1773844 0.0254754 0.0213993 0.2204685 0.0679439 0.1371339 0.1697336 0.1660894 0.1726837 0.1481486 0.1456175 0.1559763 0.1878835 0.1643126 0.1669067 0.1367098 0.1588635 0.1453424 0.1737200 0.1473301 0.1837400 0.1385077 0.1432353 0.1480198 0.2176455 0.1150201 
Acalypha_leptopoda_A_4583                  0.9363743 0.6341103 0.8867851 0.6619456 0.1455423 0.0994484 0.1131662 0.0746804 0.0882066 0.0831383 0.2240263 0.1127878 0.0363451 0.0916201 0.0536297 0.0508895 0.0528975 0.0998196 0.0715392 0.0940896 0.0629381 0.0543205 0.1604477 0.0183878 0.1389382 0.0318894 0.0378488 0.0440551 0.0779324 0.0508789 0.0279643 0.0781588 0.1060562 0.1143110 0.0314988 0.1094750 0.0468573 0.0832862 0.0467335 0.0480358 0.0911790 0.0770387 0.1542115 0.0274153 0.2162653 0.0745792 0.0472599 0.1141364 0.0478370 0.1147632 0.1006851 0.0895752 0.0405297 0.1132244 0.1084314 0.0471222 0.0742085 0.0474614 0.0384257 0.0891345 0.0982073 0.0822286 0.0685436 0.1174641 0.0936733 0.0691388 0.0517026 0.1372030 0.0000000 0.0508789 0.1116878 0.1043915 0.0254749 0.0662282 0.1979024 0.0610685 0.0994484 0.1678643 0.0897973 0.0425884 0.1867633 0.0194201 0.1063815 0.0942362 0.0935198 0.1532282 0.0735347 0.1433183 0.0793951 0.0293849 0.0581131 0.1785916 0.0153793 0.0927295 0.0993166 0.2243336 0.1499140 0.1646909 0.0986871 0.0503798 0.1429082 0.0775020 0.1523630 0.0828465 0.0758626 0.1211564 0.1141894 0.1419298 0.1097554 0.1765645 0.1459728 0.1988172 0.0441074 0.1122566 0.0172524 0.0782548 0.0337641 0.0482856 0.1018906 0.1238598 0.1183363 0.1305036 0.0855204 0.0317581 0.0731997 0.1134246 0.1218894 0.0469016 0.0944116 0.1048321 0.1157548 0.0887168 0.0483275 0.1537553 0.0942362 0.0751851 0.1018647 0.0807365 0.1201058 0.0318132 0.1082212 0.0381832 0.1643500 0.0716775 
Acalypha_lancetillae_D_32045               0.9745576 0.6449138 0.9547754 0.6976631 0.1678694 0.1224173 0.1302857 0.1024664 0.1095950 0.1092378 0.2383256 0.1244751 0.0561262 0.1308815 0.0781127 0.0213325 0.0255861 0.1166965 0.1000563 0.1336552 0.0904463 0.0607166 0.1750185 0.0526915 0.1749292 0.0461899 0.0364934 0.0234507 0.1069786 0.0000010 0.0433540 0.1005839 0.1168165 0.1475698 0.0550710 0.1277378 0.0629380 0.1131892 0.0663970 0.0174124 0.1301869 0.1016569 0.1760562 0.0557378 0.2030505 0.0971300 0.0701899 0.1192357 0.0214121 0.1375279 0.1183066 0.1106946 0.0579731 0.1325784 0.1440346 0.0633385 0.1107553 0.0698150 0.0560688 0.1139570 0.1173531 0.1074575 0.0980929 0.1406036 0.1159488 0.0946206 0.0300273 0.1543965 0.0508789 0.0000000 0.1287705 0.1397775 0.0532495 0.0955211 0.2238184 0.0747228 0.1224173 0.1879500 0.1142714 0.0526120 0.1821014 0.0510400 0.1303331 0.1056384 0.1279573 0.1755453 0.0983643 0.1710081 0.1042104 0.0528715 0.0882897 0.1893551 0.0462527 0.1116164 0.1187486 0.2386656 0.1691415 0.1823751 0.1287135 0.0194364 0.1674145 0.1004539 0.1705238 0.1091557 0.1099862 0.1333204 0.1369264 0.1785165 0.1501750 0.1883507 0.1762024 0.2104246 0.0275267 0.1241324 0.0529452 0.0917688 0.0549671 0.0214892 0.1151642 0.1456883 0.1397486 0.1431786 0.1159972 0.0509916 0.0739250 0.1359778 0.1487450 0.0497910 0.1341816 0.1301995 0.1346462 0.1178089 0.0441273 0.1761966 0.1056384 0.1030882 0.1250148 0.0911878 0.1300387 0.0547384 0.1122998 0.0553522 0.1827252 0.1044951 
Acalypha_lanceolata_E_LR22586              0.9624599 0.6887167 0.9437265 0.7002008 0.1909440 0.1215368 0.1619829 0.0960374 0.1033923 0.1140191 0.2832023 0.1285694 0.1186865 0.1395186 0.1458661 0.1322614 0.1318695 0.1349700 0.1309557 0.1421823 0.1183619 0.1273064 0.2153892 0.1048171 0.1920225 0.1137920 0.1218084 0.1283980 0.1117586 0.1287705 0.1152307 0.0974955 0.1415954 0.1416520 0.1325362 0.1607726 0.1255810 0.1398518 0.1327370 0.1279006 0.1261974 0.1436080 0.1992152 0.1219297 0.2730735 0.1196686 0.1276621 0.1070708 0.1282207 0.1472722 0.1471993 0.1386222 0.1308185 0.1302075 0.1490846 0.1125211 0.1213180 0.1278409 0.1293086 0.1288843 0.1414351 0.1395134 0.1141571 0.1635487 0.1465633 0.1193644 0.1380213 0.1765041 0.1116878 0.1287705 0.0000000 0.1424616 0.1158842 0.1193448 0.2613647 0.1380413 0.1215368 0.1760875 0.0984567 0.1286284 0.2477108 0.1146902 0.1292359 0.0894107 0.1416234 0.1986186 0.1399616 0.2022131 0.1408331 0.1264209 0.1200094 0.2392084 0.1164812 0.1354286 0.1432003 0.2836573 0.1925256 0.2110121 0.1338096 0.1283624 0.1953555 0.1233041 0.1967967 0.1050476 0.1148082 0.1573687 0.1596841 0.1864258 0.1430850 0.2296507 0.1985832 0.2012775 0.1233182 0.0188925 0.1180139 0.1345877 0.1343195 0.1313739 0.1346013 0.1730339 0.1667512 0.1524411 0.1365389 0.1110250 0.1396700 0.1623369 0.1404533 0.1306143 0.1427218 0.1312190 0.1288680 0.1466517 0.1382417 0.1993770 0.0894107 0.0817840 0.1240701 0.1028622 0.1599384 0.1131341 0.0976265 0.1305129 0.2114598 0.1181803 
Acalypha_lamiana_LG_10691                  0.9441213 0.6026369 0.9058488 0.7244275 0.1764045 0.1337140 0.1564528 0.1248778 0.1213404 0.1466774 0.2192729 0.1383902 0.1216146 0.0248662 0.1468675 0.1433397 0.1453616 0.1703260 0.1303230 0.0228986 0.0675736 0.1336600 0.1633158 0.1214145 0.1940719 0.1240455 0.1300542 0.1286261 0.1325268 0.1397775 0.1238244 0.1316221 0.1631374 0.1511151 0.1241189 0.1684650 0.1212011 0.1422153 0.1240924 0.1406913 0.0290011 0.0732848 0.1843500 0.1129950 0.1971397 0.1346564 0.1232353 0.1402428 0.1400187 0.1484365 0.1337038 0.0750499 0.1340958 0.1535860 0.1699917 0.1325773 0.1427062 0.1415935 0.1295791 0.1421308 0.1543498 0.0709460 0.0724553 0.1676238 0.1239891 0.1270553 0.1464234 0.1577581 0.1043915 0.1397775 0.1424616 0.0000000 0.1076789 0.0701459 0.2483727 0.1338196 0.1337140 0.2380702 0.1290035 0.1221618 0.1730733 0.1164252 0.1391597 0.1215356 0.1687098 0.1838266 0.0804470 0.1459606 0.0802800 0.1154512 0.1265794 0.1715293 0.1130742 0.1480014 0.1484782 0.2203252 0.1818865 0.1718075 0.1533799 0.1360425 0.1394300 0.1386467 0.1862547 0.1268934 0.1357919 0.1795748 0.1636933 0.2095701 0.1346468 0.1721064 0.2071259 0.2500558 0.1343868 0.1485621 0.1180214 0.1404325 0.1332599 0.1392079 0.1532881 0.1612643 0.1552050 0.1677690 0.1155587 0.1181990 0.1649552 0.1694170 0.1512240 0.1422429 0.0269176 0.1578998 0.1434225 0.1237024 0.1494716 0.1844929 0.1215356 0.1284902 0.1363166 0.1310442 0.1679994 0.1196209 0.1362369 0.1337790 0.1742518 0.0731209 
Acalypha_lagopus_VWS_1841                  0.8534235 0.6112890 0.8210749 0.6374055 0.1438760 0.1015482 0.1128431 0.0766864 0.0830456 0.0873358 0.2096751 0.1176633 0.0428406 0.0997302 0.0493609 0.0624020 0.0644034 0.0988842 0.0778166 0.1022446 0.0629929 0.0453021 0.1538292 0.0295928 0.1402001 0.0276236 0.0400324 0.0572446 0.0799492 0.0532495 0.0364606 0.0776624 0.0952537 0.1163178 0.0380149 0.1141851 0.0402685 0.0921597 0.0361218 0.0503632 0.0992422 0.0919670 0.1525935 0.0380148 0.1986434 0.0695746 0.0341937 0.1002236 0.0501539 0.1188273 0.0979742 0.0976642 0.0445708 0.1152199 0.1108989 0.0403606 0.0831712 0.0497623 0.0385203 0.0966410 0.0875826 0.0924319 0.0760410 0.1221894 0.0893946 0.0730518 0.0653485 0.1265942 0.0254749 0.0532495 0.1158842 0.1076789 0.0000000 0.0736802 0.1921255 0.0706602 0.1015482 0.1644547 0.0940689 0.0320966 0.1680040 0.0339221 0.1085025 0.0961982 0.1011847 0.1516120 0.0794682 0.1419471 0.0943817 0.0274467 0.0606343 0.1720053 0.0254043 0.0822651 0.0885388 0.2099544 0.1387002 0.1605481 0.1007233 0.0617638 0.1415396 0.0724165 0.1507500 0.0824810 0.0778932 0.1205321 0.1188888 0.1526421 0.1105255 0.1669263 0.1489035 0.1947586 0.0573155 0.1089122 0.0274181 0.0663064 0.0379342 0.0596486 0.0962050 0.1246289 0.1190790 0.1354839 0.0860819 0.0296189 0.0803805 0.1180991 0.1177723 0.0512291 0.1026029 0.1017449 0.1200686 0.0809617 0.0506726 0.1521358 0.0961982 0.0771965 0.1039587 0.0827025 0.1086331 0.0297587 0.0921010 0.0421962 0.1602077 0.0793148 
Acalypha_kerrii_WHQ_W125                   0.8036145 0.5430113 0.7566816 0.6693550 0.1199182 0.1123187 0.1164991 0.0760481 0.0827447 0.0933614 0.1819198 0.1101754 0.0775550 0.0609645 0.1021247 0.1008287 0.1028821 0.1099126 0.0879067 0.0632331 0.0141044 0.0936555 0.1318118 0.0776901 0.1470626 0.0784782 0.0789051 0.0927033 0.0861503 0.0955211 0.0774450 0.0802360 0.1152193 0.1304087 0.0863944 0.1212145 0.0876323 0.0919648 0.0858400 0.0968131 0.0538865 0.0256756 0.1272756 0.0784736 0.1874647 0.0785683 0.1029222 0.1182784 0.0970214 0.1282121 0.0766320 0.0299503 0.0903188 0.1241765 0.1155527 0.0855546 0.0927262 0.1010668 0.0874107 0.1012079 0.1071478 0.0277611 0.0055941 0.1271362 0.0776690 0.0829541 0.1080551 0.1113910 0.0662282 0.0955211 0.1193448 0.0701459 0.0736802 0.0000000 0.2196501 0.1070089 0.1123187 0.1799073 0.1015152 0.0792026 0.1479629 0.0766221 0.1198119 0.1090117 0.1161933 0.1269618 0.0234674 0.1010947 0.0277094 0.0834065 0.0862367 0.1412350 0.0740428 0.1014847 0.1016981 0.1741944 0.1205675 0.1154474 0.1023170 0.0946028 0.1004103 0.0816011 0.1257855 0.0844018 0.0889728 0.1305424 0.1237185 0.1559775 0.1329825 0.1402309 0.1602659 0.2084164 0.0979437 0.1275596 0.0762387 0.1067047 0.0898174 0.0974101 0.1110217 0.1094591 0.1041530 0.1349302 0.0703071 0.0734035 0.1169639 0.1228836 0.1264710 0.0916624 0.0634247 0.1136003 0.1270176 0.1078693 0.1074275 0.1273670 0.1090117 0.0819569 0.1148420 0.0946113 0.1190028 0.0814725 0.1184295 0.0873005 0.1155951 0.0113655 
Acalypha_indica_H_25706                    0.9799094 0.6824218 0.9361102 0.8157768 0.2768189 0.2675279 0.2667783 0.2064382 0.2079554 0.2004421 0.3306489 0.2672880 0.2155706 0.2305585 0.2200142 0.2195124 0.2121807 0.2489345 0.2172987 0.2338898 0.1908371 0.2370624 0.2872468 0.2131546 0.2861093 0.1839878 0.2104009 0.2121152 0.1964982 0.2238184 0.2092936 0.2008452 0.2194995 0.2631313 0.1848596 0.2656420 0.2115040 0.2371850 0.2180726 0.2145493 0.2489840 0.2240962 0.2801806 0.2208491 0.3500742 0.2190390 0.2024855 0.2718387 0.2264923 0.2512127 0.2517275 0.2506470 0.2033475 0.2594942 0.2576303 0.2015368 0.1906215 0.2232523 0.2105764 0.2395876 0.2187363 0.2324895 0.2164754 0.2820653 0.2468828 0.2141155 0.2271785 0.2804995 0.1979024 0.2238184 0.2613647 0.2483727 0.1921255 0.2196501 0.0000000 0.2124718 0.2675279 0.3064571 0.2326279 0.2023701 0.3011662 0.2030429 0.2807052 0.2492818 0.2580728 0.2753815 0.2196665 0.2822046 0.2338245 0.1967074 0.2047921 0.3051919 0.1826799 0.2146784 0.2286794 0.3344723 0.2897909 0.3053981 0.2437617 0.2101128 0.2802152 0.2199895 0.2714019 0.1958498 0.1985800 0.2648350 0.2765743 0.2909171 0.2015161 0.3196177 0.3024978 0.3319363 0.2147644 0.2569338 0.1983991 0.2216871 0.1935729 0.2043792 0.2137656 0.2669432 0.2592001 0.2815521 0.2255326 0.1778652 0.2710167 0.2748102 0.2542427 0.2175758 0.2263132 0.2641533 0.2663740 0.1911355 0.2092270 0.2708339 0.2492818 0.1980294 0.2707716 0.2126655 0.2495311 0.1929786 0.2743454 0.1989630 0.3023253 0.2194071 
Acalypha_hypogaea_VWS_757                  1.0108633 0.6619403 0.9572193 0.7259399 0.1778491 0.1336424 0.1526770 0.1056301 0.1162765 0.1123600 0.2359281 0.1380523 0.0785096 0.1253411 0.0960345 0.0843819 0.0863760 0.1461636 0.1138257 0.1279918 0.1058498 0.0918398 0.1943195 0.0680403 0.1729172 0.0633297 0.0605461 0.0835071 0.1152106 0.0747228 0.0684228 0.1120130 0.1352908 0.1373250 0.0624601 0.1470274 0.0816464 0.1297362 0.0699802 0.0691369 0.1299483 0.1169784 0.1871133 0.0774033 0.2338421 0.1174870 0.0815234 0.1221804 0.0762768 0.1323608 0.1227451 0.1341812 0.0616733 0.1469736 0.1557318 0.0860431 0.0986565 0.0963942 0.0737364 0.1344576 0.1240928 0.1229848 0.1095942 0.1602429 0.1284497 0.1105722 0.0908119 0.1773746 0.0610685 0.0747228 0.1380413 0.1338196 0.0706602 0.1070089 0.2124718 0.0000000 0.1336424 0.2198999 0.1243349 0.0744047 0.1991443 0.0679522 0.1415880 0.1215084 0.1361503 0.1859044 0.1182616 0.1657451 0.1195726 0.0656538 0.1004911 0.2138118 0.0518422 0.1210657 0.1285349 0.2334789 0.1864112 0.1831606 0.1424665 0.0834827 0.1652138 0.1210977 0.1848358 0.1122865 0.1182316 0.1482604 0.1564308 0.1865608 0.1200206 0.1988092 0.1843077 0.2462199 0.0762338 0.1288223 0.0607226 0.1185968 0.0680788 0.0813186 0.1293650 0.1627425 0.1566392 0.1567445 0.1167630 0.0683496 0.0917781 0.1553823 0.1496332 0.0562534 0.1284724 0.1497644 0.1294022 0.1130452 0.0740192 0.1865979 0.1215084 0.1112272 0.1361822 0.1246497 0.1506470 0.0730135 0.1161731 0.0660266 0.1835151 0.1161475 
Acalypha_hispida_VWS_sn                    0.9436470 0.6205578 0.9810097 0.7374981 0.1846463 0.0000010 0.1401466 0.1037537 0.0914683 0.1170734 0.2460813 0.1306220 0.1089390 0.1357734 0.1515818 0.1280235 0.1329151 0.1350335 0.1131862 0.1384068 0.1052885 0.1263073 0.2073358 0.0943250 0.1760605 0.1149887 0.1199627 0.1242688 0.1195160 0.1224173 0.1112158 0.1122945 0.1649740 0.1564584 0.1197121 0.1388606 0.1199058 0.1202994 0.1367027 0.1297004 0.1196225 0.1327544 0.1927351 0.1209982 0.2228582 0.1153370 0.1258763 0.1076601 0.1220000 0.1412953 0.1342498 0.1446746 0.1268556 0.0719512 0.1585981 0.1291457 0.1215360 0.1298880 0.1240355 0.1213391 0.1595260 0.1335293 0.1148741 0.1449643 0.1294082 0.1044084 0.1354638 0.1709573 0.0994484 0.1224173 0.1215368 0.1337140 0.1015482 0.1123187 0.2675279 0.1336424 0.0000000 0.1837051 0.0433625 0.1262113 0.2264559 0.1132215 0.0076011 0.0486751 0.1301267 0.1921738 0.1252807 0.1925091 0.1353388 0.1132135 0.1127307 0.2155384 0.1098748 0.1532739 0.1559487 0.2365499 0.1886787 0.1979637 0.1308368 0.1242344 0.1918462 0.1188513 0.1904292 0.1046076 0.1225548 0.1483753 0.1413902 0.1912716 0.1404257 0.2229198 0.1652640 0.2189956 0.1244678 0.1244451 0.1171270 0.1252231 0.1215409 0.1271834 0.1641749 0.1744989 0.1683564 0.1446652 0.1283631 0.1149789 0.1452974 0.1404534 0.1506346 0.1224831 0.1389252 0.1323210 0.1022641 0.1423214 0.1372686 0.1928878 0.0486751 0.0991170 0.0018363 0.0577092 0.1465658 0.1095526 0.1068856 0.1235289 0.1957642 0.1240127 
Acalypha_herzogiana_VWS_1501               0.8195829 0.7955263 0.8253715 0.7315194 0.2351188 0.1837051 0.2014171 0.1444689 0.1686925 0.1330322 0.3405286 0.2050422 0.1644726 0.2374212 0.1967927 0.1872863 0.2010167 0.1477401 0.1399338 0.2407249 0.1498452 0.1781837 0.2953459 0.1416901 0.1949870 0.1795666 0.1811902 0.1964757 0.1271680 0.1879500 0.1802524 0.1438090 0.1985318 0.1998100 0.1894199 0.1983709 0.1880700 0.1274165 0.1934012 0.1827294 0.2109849 0.2036546 0.2437432 0.1624539 0.3146591 0.1359419 0.1775786 0.1672928 0.1855453 0.2077676 0.2061117 0.2050295 0.1799212 0.1862965 0.1705049 0.1740262 0.1278559 0.1976881 0.1799885 0.1503180 0.2216473 0.1982095 0.1768574 0.1998053 0.2034609 0.1124668 0.2123792 0.2281207 0.1678643 0.1879500 0.1760875 0.2380702 0.1644547 0.1799073 0.3064571 0.2198999 0.1837051 0.0000000 0.1538970 0.1852286 0.2995423 0.1762495 0.1844860 0.1623834 0.1677996 0.2481756 0.1929652 0.2290126 0.2067667 0.1688866 0.1863997 0.3039340 0.1672724 0.2138990 0.2251499 0.3381433 0.2375282 0.2577025 0.1589817 0.1938014 0.2250342 0.1399985 0.2458736 0.1499233 0.1275271 0.1802215 0.1987620 0.1895652 0.2316565 0.3014489 0.1989242 0.0446486 0.1933452 0.1893054 0.1727268 0.1790500 0.1907071 0.1928762 0.2133220 0.2211247 0.2138936 0.2243065 0.1860088 0.1801537 0.1738291 0.2018732 0.1962385 0.1894421 0.2418543 0.1637392 0.1833324 0.2091629 0.2000595 0.2448071 0.1623834 0.1381214 0.1867382 0.1545940 0.1615017 0.1815178 0.1812378 0.1843000 0.2574644 0.1886290 
Acalypha_hellwigii_T_14288                 0.9277737 0.5666441 0.9166749 0.6658943 0.1641396 0.0433625 0.1265439 0.0831022 0.0795410 0.1003254 0.2132065 0.1175204 0.0922346 0.1231610 0.1328652 0.1064701 0.1113843 0.1116098 0.1092423 0.1258178 0.0913375 0.0955987 0.1840219 0.0757735 0.1464800 0.0942438 0.1043215 0.1081135 0.1004586 0.1142714 0.0979356 0.0864340 0.1357425 0.1424519 0.1041177 0.1251644 0.0940453 0.1066031 0.1124850 0.1187415 0.1207844 0.1042377 0.1722913 0.1048219 0.2111028 0.0968525 0.1015471 0.1061101 0.1079740 0.1187109 0.1220987 0.1136607 0.1107438 0.0572621 0.1383999 0.1079465 0.0994322 0.1134978 0.1074876 0.1016131 0.1364134 0.1047990 0.0989933 0.1311819 0.1177675 0.0861530 0.1152732 0.1585762 0.0897973 0.1142714 0.0984567 0.1290035 0.0940689 0.1015152 0.2326279 0.1243349 0.0433625 0.1538970 0.0000000 0.1129226 0.1916296 0.0950154 0.0441640 0.0454855 0.1125803 0.1717952 0.1118363 0.1545099 0.1067452 0.1065348 0.1029648 0.1916472 0.0967950 0.1322555 0.1308274 0.2080010 0.1713865 0.1636741 0.1085357 0.1029175 0.1536586 0.1001619 0.1672424 0.0811129 0.1004878 0.1363827 0.1276977 0.1629390 0.1261434 0.1991433 0.1583577 0.1782900 0.1082818 0.1015154 0.1040354 0.1002606 0.0980718 0.1057903 0.1386962 0.1469409 0.1409402 0.1384667 0.1116527 0.0942445 0.1260081 0.1268318 0.1433852 0.1090958 0.1262908 0.1130691 0.1002688 0.1234908 0.1184621 0.1724279 0.0454855 0.0691729 0.0455367 0.0344631 0.1347922 0.0962966 0.1053226 0.1075220 0.1613553 0.1079322 
Acalypha_havanensis_VWS_1816               0.8763273 0.6464268 0.8970964 0.6738863 0.1428020 0.1262113 0.1165075 0.0916693 0.0912014 0.0957714 0.2249411 0.1181657 0.0518767 0.1087191 0.0539017 0.0616543 0.0636355 0.1048385 0.0917759 0.1113074 0.0814028 0.0542928 0.1557146 0.0462873 0.1510178 0.0363757 0.0442238 0.0565650 0.0935761 0.0526120 0.0342252 0.0880121 0.1079260 0.1245610 0.0466307 0.1141282 0.0509372 0.1006198 0.0402157 0.0473750 0.1081738 0.0980108 0.1505384 0.0515263 0.2030508 0.0776303 0.0514276 0.1216311 0.0498370 0.1280485 0.1015955 0.0957719 0.0632787 0.1318995 0.1248312 0.0519689 0.1024342 0.0499047 0.0430782 0.1035003 0.1000717 0.1035947 0.0816173 0.1260816 0.0966142 0.0862107 0.0645567 0.1450241 0.0425884 0.0526120 0.1286284 0.1221618 0.0320966 0.0792026 0.2023701 0.0744047 0.1262113 0.1852286 0.1129226 0.0000000 0.1841968 0.0427125 0.1340072 0.1119969 0.1074867 0.1501365 0.0875875 0.1562446 0.1004805 0.0382446 0.0801929 0.1751564 0.0424556 0.0945854 0.1012047 0.2252478 0.1505798 0.1570672 0.1094868 0.0610311 0.1557679 0.0806158 0.1555067 0.0978998 0.0963927 0.1282584 0.1226929 0.1567877 0.1330440 0.1730236 0.1658815 0.2014100 0.0566343 0.1240671 0.0445826 0.0865444 0.0511260 0.0589392 0.1037746 0.1366098 0.1308657 0.1361603 0.0966228 0.0320269 0.0888831 0.1218688 0.1259429 0.0575885 0.1117116 0.1158923 0.1376910 0.1014913 0.0512659 0.1468886 0.1119969 0.0874537 0.1287475 0.0977139 0.1249667 0.0363308 0.1082345 0.0606556 0.1573315 0.0850258 
Acalypha_gummifera_S_25830                 1.0004661 0.5343731 0.9442576 0.8088706 0.1754429 0.2264559 0.1911384 0.2137661 0.1963759 0.2045987 0.0799287 0.2054541 0.1865145 0.1635199 0.1852256 0.1831491 0.1852752 0.2234023 0.2020686 0.1606344 0.1191546 0.1960699 0.0656201 0.2093157 0.2582053 0.1668178 0.1832592 0.1808926 0.1926989 0.1821014 0.1749844 0.1918917 0.2033787 0.2249502 0.1700469 0.2005704 0.1756611 0.2137385 0.1796208 0.1797820 0.1684211 0.1600511 0.1762203 0.1840210 0.1005587 0.2000673 0.1931709 0.1896501 0.1753718 0.1864523 0.1735897 0.1616867 0.1844510 0.2514445 0.2148795 0.1809720 0.1946395 0.1942257 0.1872473 0.2195025 0.2022579 0.1611146 0.1395882 0.2131471 0.1592821 0.1973609 0.2024491 0.2167826 0.1867633 0.1821014 0.2477108 0.1730733 0.1680040 0.1479629 0.3011662 0.1991443 0.2264559 0.2995423 0.1916296 0.1841968 0.0000000 0.1763167 0.2344739 0.2157092 0.2259304 0.1833491 0.1469304 0.0937100 0.1647782 0.1797349 0.1832414 0.0657991 0.1857347 0.2033749 0.2143271 0.0798150 0.1831306 0.1193732 0.2109009 0.1808446 0.0905717 0.2053809 0.1877239 0.2206023 0.1967185 0.2533153 0.2084434 0.2982410 0.2175934 0.0654645 0.2505794 0.3264405 0.1860137 0.2393730 0.1923241 0.1887720 0.1717548 0.1783310 0.1993934 0.2063070 0.1992447 0.2148294 0.1648627 0.1615218 0.2210089 0.2070033 0.2318100 0.1828297 0.1671559 0.2231840 0.2306811 0.1817887 0.1886509 0.1840567 0.2157092 0.1929412 0.2295523 0.2012779 0.2225761 0.1708969 0.1926247 0.1801140 0.1161209 0.1495148 
Acalypha_grisea_VWS_3240                   0.8892421 0.5840995 0.8415016 0.6665005 0.1602120 0.1132215 0.1195166 0.0770193 0.0858343 0.0904628 0.2169861 0.1112701 0.0342331 0.0981056 0.0536973 0.0510509 0.0530664 0.1054139 0.0717930 0.1006446 0.0765762 0.0521026 0.1595500 0.0301981 0.1396345 0.0298327 0.0379557 0.0461009 0.0882799 0.0510400 0.0215989 0.0711472 0.1026149 0.1176502 0.0317436 0.1158084 0.0426939 0.0904709 0.0489267 0.0437674 0.1084527 0.0902821 0.1681872 0.0317391 0.2204455 0.0796484 0.0517931 0.1120727 0.0527179 0.1110270 0.1010919 0.0960168 0.0516262 0.1227984 0.1179431 0.0449927 0.0916751 0.0542966 0.0428148 0.0943862 0.0999488 0.0957398 0.0742577 0.1239848 0.0996205 0.0759577 0.0538102 0.1442285 0.0194201 0.0510400 0.1146902 0.1164252 0.0339221 0.0766221 0.2030429 0.0679522 0.1132215 0.1762495 0.0950154 0.0427125 0.1763167 0.0000000 0.1178059 0.0970337 0.1063378 0.1677153 0.0791320 0.1512039 0.0927193 0.0337325 0.0649717 0.1714382 0.0234864 0.0944779 0.1010772 0.2172777 0.1613594 0.1764150 0.1069143 0.0505375 0.1507489 0.0826520 0.1661461 0.0852556 0.0910403 0.1292439 0.1206039 0.1491073 0.1172260 0.1694972 0.1389523 0.2078409 0.0461559 0.1155551 0.0253686 0.0785402 0.0336884 0.0484354 0.0984583 0.1305746 0.1249159 0.1261585 0.0912515 0.0297106 0.0760973 0.1197896 0.1224504 0.0511153 0.1010005 0.1132752 0.1155467 0.0855984 0.0552975 0.1683176 0.0970337 0.0705819 0.1157148 0.0833622 0.1206516 0.0381279 0.1061512 0.0491466 0.1767452 0.0775367 
Acalypha_grandis_M_573                     0.9246139 0.6279979 0.9620327 0.7675259 0.1914638 0.0076011 0.1367742 0.1107724 0.0981311 0.1246574 0.2481302 0.1339254 0.1134419 0.1439426 0.1601428 0.1361155 0.1411125 0.1434275 0.1177523 0.1466462 0.1102530 0.1342612 0.2185660 0.1051872 0.1825808 0.1223871 0.1274991 0.1321821 0.1271665 0.1303331 0.1186162 0.1168100 0.1605828 0.1623212 0.1272185 0.1351185 0.1274354 0.1281756 0.1447661 0.1347803 0.1273190 0.1409426 0.1997251 0.1286392 0.2309745 0.1229175 0.1337585 0.1121714 0.1298827 0.1466662 0.1393069 0.1532714 0.1346773 0.0781943 0.1633415 0.1370270 0.1293379 0.1378322 0.1317715 0.1291523 0.1607191 0.1417987 0.1224377 0.1415953 0.1344826 0.1116377 0.1439258 0.1771138 0.1063815 0.1303331 0.1292359 0.1391597 0.1085025 0.1198119 0.2807052 0.1415880 0.0076011 0.1844860 0.0441640 0.1340072 0.2344739 0.1178059 0.0000000 0.0539621 0.1383924 0.1991275 0.1302067 0.1994751 0.1435940 0.1204493 0.1135437 0.2234643 0.1171237 0.1544170 0.1571335 0.2385254 0.1956660 0.2087826 0.1390078 0.1321456 0.1987617 0.1266067 0.1973049 0.1117020 0.1303190 0.1571143 0.1380080 0.2016039 0.1484712 0.2347367 0.1715754 0.2204862 0.1324020 0.1322461 0.1245691 0.1330772 0.1290491 0.1351920 0.1597383 0.1807393 0.1744392 0.1532666 0.1333783 0.1223724 0.1463725 0.1370795 0.1562509 0.1300838 0.1472119 0.1406508 0.1066476 0.1433502 0.1455166 0.1998873 0.0539621 0.1028594 0.0095256 0.0632866 0.1521697 0.1167617 0.1113519 0.1312204 0.2065731 0.1319070 
Acalypha_grandibracteata_L_1209            0.8899632 0.5836460 0.8712526 0.6543273 0.1713638 0.0486751 0.1342661 0.0875521 0.0814760 0.1003877 0.2470885 0.1130560 0.0952493 0.1235886 0.1340841 0.1165236 0.1213510 0.1199325 0.1085784 0.1261500 0.0967836 0.1045193 0.1968075 0.0939502 0.1634652 0.1034672 0.1060921 0.1129500 0.1031136 0.1056384 0.0974390 0.0959672 0.1409456 0.1345749 0.1108815 0.1329542 0.1041562 0.1058360 0.1194346 0.1150615 0.1079383 0.1262756 0.1793534 0.1095720 0.2378770 0.0979435 0.1164235 0.0896081 0.1102433 0.1167160 0.1284963 0.1356022 0.1142946 0.0644377 0.1272657 0.1170628 0.1121488 0.1164397 0.1068566 0.1020047 0.1434744 0.1269947 0.1065228 0.1389577 0.1277410 0.0908080 0.1235901 0.1588635 0.0942362 0.1056384 0.0894107 0.1215356 0.0961982 0.1090117 0.2492818 0.1215084 0.0486751 0.1623834 0.0454855 0.1119969 0.2157092 0.0970337 0.0539621 0.0000000 0.1227012 0.1788438 0.1228676 0.1752542 0.1288222 0.1057148 0.1045765 0.2109670 0.0988668 0.1374730 0.1397739 0.2403773 0.1726472 0.1776710 0.1119299 0.1129182 0.1689504 0.1011473 0.1772005 0.0882547 0.1059918 0.1405349 0.1354591 0.1610669 0.1308703 0.2120645 0.1590623 0.1871966 0.1131242 0.0968684 0.1059353 0.0996985 0.1126793 0.1157817 0.1478326 0.1556816 0.1497720 0.1183989 0.1216227 0.1034639 0.1274472 0.1345617 0.1324121 0.1193212 0.1266070 0.1197936 0.0818488 0.1301053 0.1206519 0.1794931 0.0000010 0.0763373 0.0508226 0.0378488 0.1363642 0.1038626 0.0831087 0.1142833 0.1779939 0.1131280 
Acalypha_gracilis_D_12789                  0.9153135 0.7321529 0.8673492 0.7004157 0.1882186 0.1301267 0.1496468 0.1002911 0.1278667 0.0872772 0.2587101 0.1544854 0.1111991 0.1592588 0.1417969 0.1331044 0.1296677 0.0995088 0.0977277 0.1621682 0.1136300 0.1235570 0.1951558 0.1419477 0.1118197 0.1040052 0.1170767 0.1291456 0.0874864 0.1279573 0.1056696 0.0935309 0.1683039 0.1646529 0.1182788 0.1483623 0.1312940 0.1017943 0.1179547 0.1290211 0.1412917 0.1267964 0.1978974 0.1058022 0.2310733 0.0746846 0.1200746 0.1579061 0.1273936 0.1757605 0.1298855 0.1417293 0.1187925 0.1483856 0.0685436 0.1127453 0.0808325 0.1219786 0.1101879 0.0972881 0.1592885 0.1331516 0.1188968 0.1511305 0.1310772 0.0817539 0.1334711 0.1614114 0.0935198 0.1279573 0.1416234 0.1687098 0.1011847 0.1161933 0.2580728 0.1361503 0.1301267 0.1677996 0.1125803 0.1074867 0.2259304 0.1063378 0.1383924 0.1227012 0.0000000 0.1921346 0.1335607 0.1991145 0.1319673 0.1190363 0.1190413 0.2121017 0.1038611 0.1527556 0.1557828 0.2615124 0.1973247 0.2159716 0.1038264 0.1237109 0.1952753 0.0719995 0.1954227 0.1095570 0.0854174 0.1274576 0.1473700 0.1105959 0.1663666 0.2173554 0.0876072 0.1881919 0.1263584 0.1560958 0.1080064 0.1311872 0.1160101 0.1267642 0.1582542 0.1600287 0.1537474 0.1671613 0.1221106 0.1021060 0.1576058 0.1463649 0.1670933 0.1207296 0.1628442 0.1124325 0.1536423 0.1517079 0.1386074 0.1928777 0.1227012 0.1009103 0.1327880 0.1074109 0.1255505 0.1093135 0.1393573 0.1154133 0.2191977 0.1231351 
Acalypha_glandulifolia_B_9831              0.9127372 0.6136066 0.8681280 0.7837928 0.0018857 0.1921738 0.1770249 0.1648687 0.1647515 0.1508140 0.2148296 0.2030961 0.1698467 0.1604307 0.1821171 0.1803328 0.1797232 0.1792182 0.1808122 0.1633058 0.1018426 0.1903546 0.1606018 0.1865364 0.2160301 0.1505806 0.1546374 0.1769456 0.1497241 0.1755453 0.1682016 0.1533790 0.1780291 0.1563537 0.1705823 0.1893948 0.1797249 0.1729090 0.1506949 0.1578487 0.1576303 0.1433704 0.0056135 0.1696385 0.2290181 0.1631377 0.1700742 0.1731079 0.1648440 0.1998667 0.1339880 0.1486146 0.1636436 0.1771918 0.1937686 0.1531089 0.1537799 0.1751161 0.1760979 0.1736631 0.1763163 0.1406358 0.1243277 0.1890850 0.1357258 0.1581640 0.1944068 0.1362530 0.1532282 0.1755453 0.1986186 0.1838266 0.1516120 0.1269618 0.2753815 0.1859044 0.1921738 0.2481756 0.1717952 0.1501365 0.1833491 0.1677153 0.1991275 0.1788438 0.1921346 0.0000000 0.1312413 0.1438827 0.1429830 0.1742695 0.1574710 0.1948886 0.1603827 0.1772531 0.1897005 0.2197835 0.0218432 0.1749926 0.1880232 0.1814019 0.1496433 0.1555859 0.0213348 0.1677332 0.1507719 0.1994068 0.1848137 0.2134621 0.2125227 0.1789984 0.2038133 0.2626641 0.1726375 0.2043603 0.1690507 0.1555812 0.1682846 0.1789338 0.1706117 0.1462596 0.1401607 0.2302751 0.1251104 0.1418307 0.1868313 0.1909041 0.1657255 0.1599589 0.1639786 0.1871630 0.2030738 0.1688929 0.1669671 0.0000010 0.1788438 0.1643631 0.1951091 0.1636855 0.1871872 0.1528870 0.1743285 0.1596323 0.1726970 0.1342347 
Acalypha_glabrata_B_9316                   0.8062185 0.5355588 0.7473050 0.6836635 0.1242320 0.1252807 0.1197866 0.0887587 0.0959123 0.1073905 0.1838151 0.1218072 0.0855971 0.0684877 0.1026850 0.1037255 0.1057806 0.1287774 0.0935113 0.0708128 0.0272029 0.0996079 0.1356067 0.0973677 0.1489663 0.0916131 0.0891065 0.0955188 0.0992120 0.0983643 0.0877400 0.0914406 0.1162256 0.1303228 0.0923391 0.1246140 0.1023026 0.1028540 0.1055499 0.0945551 0.0732307 0.0299305 0.1315667 0.0894134 0.1867690 0.0920771 0.1069914 0.1183594 0.1022711 0.1268739 0.0890073 0.0366553 0.0983439 0.1377535 0.1364005 0.1052175 0.1061384 0.0990738 0.0960877 0.1151004 0.1113789 0.0342233 0.0254936 0.1306291 0.0802105 0.0934235 0.1110696 0.1174164 0.0735347 0.0983643 0.1399616 0.0804470 0.0794682 0.0234674 0.2196665 0.1182616 0.1252807 0.1929652 0.1118363 0.0875875 0.1469304 0.0791320 0.1302067 0.1228676 0.1335607 0.1312413 0.0000000 0.0988243 0.0319936 0.0843856 0.0969448 0.1293829 0.0815827 0.1055855 0.1127157 0.1759958 0.1249198 0.1363576 0.1084504 0.0974197 0.0986402 0.0953386 0.1300382 0.0975598 0.1021622 0.1432465 0.1271480 0.1752050 0.1411594 0.1450836 0.1563808 0.2139411 0.1008043 0.1358070 0.0838146 0.1147869 0.0962233 0.1002552 0.1164904 0.1154669 0.1100516 0.1436311 0.0727830 0.0862999 0.1282039 0.1262848 0.1329898 0.0987264 0.0710360 0.1249303 0.1367023 0.1059400 0.1065980 0.1316604 0.1228676 0.0974921 0.1278441 0.1077849 0.1260675 0.0794988 0.1132683 0.0952233 0.1340648 0.0318868 
Acalypha_gillmanii_K_513                   0.8970254 0.4809529 0.8323344 0.7720019 0.1366505 0.1925091 0.1687374 0.1657478 0.1633802 0.1679216 0.1214472 0.1966621 0.1610540 0.1371292 0.1761523 0.1777263 0.1736949 0.1860630 0.1621039 0.1344275 0.0817571 0.1821221 0.1006479 0.1216967 0.2240836 0.1457295 0.1568102 0.1675406 0.1566346 0.1710081 0.1603615 0.1589462 0.1671552 0.1979573 0.1487399 0.1764817 0.1654280 0.1624353 0.1648806 0.1543856 0.1364111 0.1153441 0.1341476 0.1523350 0.1249438 0.1578604 0.1650952 0.1555420 0.1538079 0.1485133 0.1411667 0.1269078 0.1619886 0.2019567 0.2085119 0.1589754 0.1494818 0.1703219 0.1664722 0.1777044 0.1570036 0.1159894 0.0985918 0.1880624 0.1356717 0.1505592 0.1881782 0.1875831 0.1433183 0.1710081 0.2022131 0.1459606 0.1419471 0.1010947 0.2822046 0.1657451 0.1925091 0.2290126 0.1545099 0.1562446 0.0937100 0.1512039 0.1994751 0.1752542 0.1991145 0.1438827 0.0988243 0.0000000 0.1178941 0.1522774 0.1569712 0.0994350 0.1421997 0.1578163 0.1676973 0.1215944 0.1394059 0.0794015 0.1704244 0.1694457 0.0152924 0.1623186 0.1444136 0.1596710 0.1513075 0.2088332 0.1837525 0.2426446 0.1930297 0.0985290 0.2317256 0.2551026 0.1726206 0.2122154 0.1565270 0.1777308 0.1511464 0.1669622 0.1695692 0.1721464 0.1657060 0.2208063 0.1244388 0.1406339 0.1731663 0.1824864 0.2081339 0.1622137 0.1404223 0.1753335 0.2003462 0.1509967 0.1623236 0.1443672 0.1752542 0.1627364 0.1954467 0.1628044 0.1917900 0.1494890 0.1570625 0.1579609 0.0747710 0.1123345 
Acalypha_gillespieae_LG_10693              0.8820121 0.5842693 0.7891971 0.7163110 0.1357770 0.1353388 0.1378938 0.0969310 0.1094817 0.1076564 0.1942337 0.1218216 0.0939462 0.0708325 0.1194375 0.1044144 0.1117138 0.1383327 0.1047559 0.0731643 0.0296705 0.1078084 0.1475963 0.0983016 0.1632076 0.0945021 0.0950405 0.1013179 0.1053765 0.1042104 0.0937275 0.1068892 0.1347104 0.1428884 0.1028967 0.1343692 0.1066981 0.1154828 0.1049342 0.1054327 0.0730932 0.0055958 0.1433546 0.0922752 0.1902031 0.1038846 0.1180234 0.1316830 0.1108642 0.1493458 0.0955039 0.0211792 0.1021347 0.1502990 0.1379602 0.1031851 0.1072404 0.1158010 0.1018494 0.1239972 0.1297795 0.0094045 0.0297692 0.1404651 0.0890731 0.0967719 0.1172214 0.1220352 0.0793951 0.1042104 0.1408331 0.0802800 0.0943817 0.0277094 0.2338245 0.1195726 0.1353388 0.2067667 0.1067452 0.1004805 0.1647782 0.0927193 0.1435940 0.1288222 0.1319673 0.1429830 0.0319936 0.1178941 0.0000000 0.0996557 0.1098519 0.1548558 0.0899352 0.1236850 0.1295713 0.1813876 0.1452843 0.1438576 0.1260536 0.1032155 0.1147781 0.1073601 0.1447108 0.1033300 0.1083985 0.1497090 0.1369083 0.1711760 0.1462949 0.1573060 0.1827314 0.2215838 0.1066778 0.1439935 0.0922122 0.1213195 0.0956876 0.1060990 0.1330940 0.1229433 0.1173664 0.1506690 0.0813653 0.0842824 0.1380447 0.1412919 0.1437972 0.1033838 0.0733949 0.1412597 0.1431838 0.1312928 0.1158369 0.1434602 0.1288222 0.1084293 0.1379653 0.1134585 0.1436818 0.0927597 0.1318840 0.0989468 0.1440816 0.0321038 
Acalypha_gaumeri_C_11628                   0.9096653 0.6335781 0.8780363 0.6250962 0.1668823 0.1132135 0.1100035 0.0837367 0.0927105 0.0898136 0.2160206 0.1250360 0.0469298 0.1023510 0.0491362 0.0643869 0.0663760 0.1172135 0.0844772 0.1048779 0.0709558 0.0562749 0.1655300 0.0218164 0.1403783 0.0338237 0.0461659 0.0547238 0.0918589 0.0528715 0.0340147 0.0943221 0.0996228 0.1161998 0.0214446 0.1063236 0.0424707 0.0969894 0.0486606 0.0523383 0.1118902 0.0972178 0.1747567 0.0336511 0.2148726 0.0864883 0.0448874 0.1159802 0.0521214 0.1101038 0.1029931 0.1030235 0.0533414 0.1261075 0.1373592 0.0490658 0.0856404 0.0517186 0.0383389 0.1034840 0.0946783 0.1027235 0.0858120 0.1142145 0.0959933 0.0801377 0.0673526 0.1395320 0.0293849 0.0528715 0.1264209 0.1154512 0.0274467 0.0834065 0.1967074 0.0656538 0.1132135 0.1688866 0.1065348 0.0382446 0.1797349 0.0337325 0.1204493 0.1057148 0.1190363 0.1742695 0.0843856 0.1522774 0.0996557 0.0000000 0.0695932 0.1790913 0.0231772 0.0892930 0.0957281 0.2173400 0.1680936 0.1732375 0.0983248 0.0637301 0.1461762 0.0895594 0.1726781 0.0897035 0.0946014 0.1309874 0.1109944 0.1556663 0.1032461 0.1694431 0.1542317 0.1995144 0.0592921 0.1118214 0.0313225 0.0874772 0.0315612 0.0616230 0.1034293 0.1262061 0.1206844 0.1400152 0.0878184 0.0336839 0.0776311 0.1102546 0.1237273 0.0531549 0.1052482 0.1044297 0.1333474 0.0760077 0.0571571 0.1748906 0.1057148 0.0889805 0.1156466 0.0944091 0.1277338 0.0358214 0.1027814 0.0508710 0.1729064 0.0892491 
Acalypha_fruticosa_K_377                   0.9297058 0.6222296 0.9002244 0.7027777 0.1544620 0.1127307 0.1200864 0.0814315 0.0941870 0.1071589 0.1974808 0.1263984 0.0652780 0.1179552 0.0931820 0.0887848 0.0935294 0.1139579 0.0998044 0.1206596 0.0757803 0.0885307 0.1762222 0.0766981 0.1668922 0.0698579 0.0767484 0.0806765 0.0993130 0.0882897 0.0606835 0.0793472 0.0678352 0.1162945 0.0749742 0.1162934 0.0826505 0.1027963 0.0876629 0.0818922 0.1173404 0.1072606 0.1585063 0.0798477 0.2327574 0.0900472 0.0814394 0.1149953 0.0928512 0.1224763 0.0961851 0.1213444 0.0830312 0.1293583 0.1344125 0.0817532 0.1019601 0.0988088 0.0752943 0.1105230 0.0607761 0.1078611 0.0887381 0.1246717 0.0925933 0.0994355 0.0951181 0.1393980 0.0581131 0.0882897 0.1200094 0.1265794 0.0606343 0.0862367 0.2047921 0.1004911 0.1127307 0.1863997 0.1029648 0.0801929 0.1832414 0.0649717 0.1135437 0.1045765 0.1190413 0.1574710 0.0969448 0.1569712 0.1098519 0.0695932 0.0000000 0.1955224 0.0654497 0.0559664 0.0613668 0.2068751 0.1541225 0.1643698 0.1111426 0.0904826 0.1564837 0.0890629 0.1565590 0.0845165 0.1003499 0.1330797 0.1212042 0.1690996 0.1244807 0.1967563 0.1648966 0.2077483 0.0856968 0.1154062 0.0722061 0.0933496 0.0698490 0.0882530 0.0637573 0.1285276 0.1227557 0.1415987 0.0868172 0.0673646 0.1263912 0.1203671 0.1177806 0.0849026 0.1211200 0.1069594 0.1289236 0.0567436 0.0975322 0.1580311 0.1045765 0.0790683 0.1152544 0.0903150 0.1315482 0.0698224 0.1156790 0.0800904 0.1646612 0.0923459 
Acalypha_filipes_VWS_3212                  0.9815198 0.5303792 0.9520406 0.8571615 0.1870087 0.2155384 0.1841778 0.2082296 0.1823225 0.1969653 0.0650176 0.2198549 0.1875962 0.1554286 0.1875619 0.1827123 0.1876738 0.2193583 0.1921816 0.1583728 0.1130540 0.2149206 0.0344085 0.2106627 0.2597686 0.1711890 0.1853803 0.1768448 0.1785841 0.1893551 0.1775572 0.1951445 0.2194544 0.2312315 0.1745445 0.2018013 0.1971079 0.1992794 0.1906511 0.1880898 0.1629208 0.1494761 0.1876720 0.1819500 0.0769845 0.1854678 0.2101540 0.2014934 0.1836052 0.1727040 0.1796264 0.1520362 0.1886473 0.2334446 0.2129780 0.1832253 0.1833169 0.1794412 0.1951743 0.2176348 0.2079698 0.1563246 0.1359211 0.2146704 0.1650086 0.1855963 0.1989098 0.2334482 0.1785916 0.1893551 0.2392084 0.1715293 0.1720053 0.1412350 0.3051919 0.2138118 0.2155384 0.3039340 0.1916472 0.1751564 0.0657991 0.1714382 0.2234643 0.2109670 0.2121017 0.1948886 0.1293829 0.0994350 0.1548558 0.1790913 0.1955224 0.0000000 0.1749730 0.2091558 0.2205286 0.0675262 0.1994675 0.1158358 0.1997466 0.1767958 0.0993422 0.1905730 0.2037331 0.2086645 0.1825963 0.2533003 0.2098555 0.2956231 0.2017932 0.0340134 0.2621571 0.3315460 0.1821338 0.2360197 0.1843066 0.1976724 0.1762636 0.1804879 0.2051018 0.2225623 0.2152522 0.2153342 0.1707226 0.1657222 0.2217245 0.2083788 0.2448427 0.1911252 0.1590404 0.2148016 0.2334459 0.1945937 0.1945818 0.1956492 0.2109670 0.1906445 0.2186822 0.1982521 0.2259889 0.1624565 0.1972725 0.1841543 0.1130775 0.1431034 
Acalypha_ferdinandii_M_2212                0.9110387 0.6150106 0.8567319 0.6513164 0.1526078 0.1098748 0.1104157 0.0745757 0.0880577 0.0799642 0.2198413 0.1177140 0.0426045 0.1000029 0.0490996 0.0507179 0.0527179 0.1047413 0.0761413 0.1025255 0.0708908 0.0563650 0.1570486 0.0071631 0.1409722 0.0337971 0.0315432 0.0458112 0.0727137 0.0462527 0.0277795 0.0827577 0.1032316 0.1114128 0.0213241 0.1092422 0.0445759 0.0899555 0.0443537 0.0478783 0.1020221 0.0875221 0.1614155 0.0315707 0.2122249 0.0792320 0.0491666 0.1168720 0.0476810 0.1109751 0.1024851 0.0981693 0.0403235 0.1158335 0.1192325 0.0490283 0.0665341 0.0538874 0.0425568 0.0938431 0.0927697 0.0929065 0.0764164 0.1171957 0.0955208 0.0755770 0.0534499 0.1388021 0.0153793 0.0462527 0.1164812 0.1130742 0.0254043 0.0740428 0.1826799 0.0518422 0.1098748 0.1672724 0.0967950 0.0424556 0.1857347 0.0234864 0.1171237 0.0988668 0.1038611 0.1603827 0.0815827 0.1421997 0.0899352 0.0231772 0.0654497 0.1749730 0.0000000 0.0900186 0.0965114 0.2173884 0.1546151 0.1586055 0.1035469 0.0502120 0.1414356 0.0822072 0.1594717 0.0824847 0.0706616 0.1231681 0.1139370 0.1478845 0.1029855 0.1628664 0.1577179 0.1980114 0.0479251 0.1170733 0.0133794 0.0753175 0.0274527 0.0481263 0.0939160 0.1255545 0.1200657 0.1355149 0.0821413 0.0336585 0.0660257 0.1131768 0.1189465 0.0423928 0.1028863 0.1071704 0.1230480 0.0861490 0.0391685 0.1609450 0.0988668 0.0797292 0.1123326 0.0806155 0.1138324 0.0378698 0.1058713 0.0379906 0.1582621 0.0797120 
Acalypha_fasciculata_M_2118                0.9931883 0.5964203 0.9113105 0.7198420 0.1684250 0.1532739 0.1529845 0.1014447 0.1034693 0.1224213 0.2192811 0.1555457 0.0883398 0.1353625 0.0979036 0.1095145 0.1184040 0.1394289 0.1237087 0.1381447 0.0913213 0.1057699 0.1877928 0.1082525 0.1889017 0.0970028 0.1043694 0.1097327 0.1224966 0.1116164 0.0831259 0.1079532 0.0133439 0.1248048 0.0940138 0.1503020 0.1139768 0.1368560 0.1083942 0.1090523 0.1346438 0.1209889 0.1735742 0.1085120 0.2432280 0.1075500 0.0927410 0.1471109 0.1174868 0.1274117 0.1270724 0.1332940 0.1139680 0.1631270 0.1485977 0.1083191 0.1227249 0.1081979 0.0917906 0.1223565 0.0075638 0.1217120 0.1041099 0.1638783 0.1188274 0.1231706 0.1261580 0.1658241 0.0927295 0.1116164 0.1354286 0.1480014 0.0822651 0.1014847 0.2146784 0.1210657 0.1532739 0.2138990 0.1322555 0.0945854 0.2033749 0.0944779 0.1544170 0.1374730 0.1527556 0.1772531 0.1055855 0.1578163 0.1236850 0.0892930 0.0559664 0.2091558 0.0900186 0.0000000 0.0114897 0.2168365 0.1654922 0.1952576 0.1296248 0.1149818 0.1514740 0.1111086 0.1640270 0.1082137 0.1175722 0.1575049 0.1599542 0.2074122 0.1483620 0.2055811 0.2008654 0.2415210 0.1152004 0.1253914 0.0915437 0.1206208 0.0969431 0.1126547 0.0343749 0.1542872 0.1481273 0.1809556 0.1110777 0.0892366 0.1426762 0.1588647 0.1338792 0.1182666 0.1386915 0.1311661 0.1548013 0.0804768 0.1265505 0.1779193 0.1374730 0.1067063 0.1560147 0.1163121 0.1511630 0.0856913 0.1403923 0.1106280 0.1956541 0.1107111 
Acalypha_emirnensis_N_225                  1.0287863 0.6292964 0.9577389 0.7378036 0.1806420 0.1559487 0.1613018 0.1081863 0.1103711 0.1353386 0.2307614 0.1560737 0.0946821 0.1357587 0.1099087 0.1166357 0.1258205 0.1477023 0.1312655 0.1385574 0.0969628 0.1127272 0.1985436 0.1153369 0.1906027 0.1036488 0.1111971 0.1168735 0.1354369 0.1187486 0.0893226 0.1149367 0.0214044 0.1324311 0.1005531 0.1585232 0.1171596 0.1448770 0.1115110 0.1161281 0.1350338 0.1268465 0.1858709 0.1140072 0.2552403 0.1146536 0.0993058 0.1555137 0.1248207 0.1409877 0.1400849 0.1336860 0.1211521 0.1661885 0.1596903 0.1206960 0.1358948 0.1152061 0.1006408 0.1297820 0.0154399 0.1276205 0.1043353 0.1686159 0.1315769 0.1306619 0.1265392 0.1806604 0.0993166 0.1187486 0.1432003 0.1484782 0.0885388 0.1016981 0.2286794 0.1285349 0.1559487 0.2251499 0.1308274 0.1012047 0.2143271 0.1010772 0.1571335 0.1397739 0.1557828 0.1897005 0.1127157 0.1676973 0.1295713 0.0957281 0.0613668 0.2205286 0.0965114 0.0114897 0.0000000 0.2283185 0.1776738 0.1997994 0.1375378 0.1222589 0.1578778 0.1183812 0.1758354 0.1152408 0.1303632 0.1661477 0.1645986 0.2093447 0.1621724 0.2167364 0.2094879 0.2533781 0.1224988 0.1329400 0.0980136 0.1274679 0.0999057 0.1198881 0.0433958 0.1686922 0.1622890 0.1905154 0.1236006 0.1008155 0.1507384 0.1634684 0.1417880 0.1255173 0.1391093 0.1392420 0.1635445 0.0865721 0.1343126 0.1904389 0.1397739 0.1135611 0.1587485 0.1181373 0.1597706 0.0919489 0.1485660 0.1176845 0.2002138 0.1109706 
Acalypha_elizabethiae_T_8706               0.9886620 0.5646374 0.9912165 0.8786051 0.2117486 0.2365499 0.2188703 0.2375184 0.2301113 0.2384730 0.0176216 0.2469728 0.2366588 0.1989449 0.2377624 0.2196361 0.2252148 0.2595441 0.2406696 0.2021307 0.1287688 0.2582092 0.0759914 0.2518829 0.2949029 0.2103301 0.2269949 0.2201475 0.2191537 0.2386656 0.2239530 0.2250152 0.2233870 0.2495102 0.2021377 0.2206209 0.2241591 0.2446645 0.2163334 0.2332212 0.2040829 0.1765135 0.2073195 0.2365178 0.0933804 0.2381961 0.2472502 0.2245882 0.2261211 0.2075104 0.2047932 0.1716322 0.2218749 0.2535127 0.2581922 0.2266185 0.2215705 0.2328753 0.2382438 0.2577632 0.2156040 0.1777615 0.1651743 0.2339057 0.1897962 0.2291283 0.2451568 0.2548585 0.2243336 0.2386656 0.2836573 0.2203252 0.2099544 0.1741944 0.3344723 0.2334789 0.2365499 0.3381433 0.2080010 0.2252478 0.0798150 0.2172777 0.2385254 0.2403773 0.2615124 0.2197835 0.1759958 0.1215944 0.1813876 0.2173400 0.2068751 0.0675262 0.2173884 0.2168365 0.2283185 0.0000000 0.2116970 0.1383042 0.2460421 0.2200925 0.1243690 0.2444716 0.2241944 0.2318282 0.2215614 0.2844816 0.2289209 0.3292904 0.2500285 0.0701944 0.3137252 0.3702995 0.2255213 0.2790400 0.2274948 0.2312243 0.1976755 0.2174552 0.2156186 0.2368838 0.2359246 0.2631046 0.2033693 0.2045541 0.2557277 0.2293063 0.2571505 0.2302653 0.2030547 0.2599106 0.2650506 0.2011886 0.2285687 0.2206988 0.2403773 0.2156660 0.2398207 0.2265781 0.2668755 0.2066853 0.2309909 0.2169621 0.1349170 0.1796077 
Acalypha_ecklonii_P_1183                   0.8980665 0.6158448 0.8264287 0.8101299 0.0177168 0.1886787 0.1741907 0.1585922 0.1642301 0.1500784 0.2152090 0.2032399 0.1634608 0.1638101 0.1765153 0.1739247 0.1733295 0.1754326 0.1745864 0.1667600 0.0947417 0.1761876 0.1640706 0.1693667 0.2205988 0.1498568 0.1539698 0.1705288 0.1489631 0.1691415 0.1618292 0.1539110 0.1663902 0.1612645 0.1701634 0.1867216 0.1659476 0.1665709 0.1505434 0.1584995 0.1551514 0.1425507 0.0197598 0.1633424 0.2231055 0.1567097 0.1626683 0.1641600 0.1583553 0.1999501 0.1306072 0.1459760 0.1690380 0.1836914 0.1944572 0.1593950 0.1596283 0.1761973 0.1697743 0.1808053 0.1646202 0.1397759 0.1179128 0.1864129 0.1323159 0.1517772 0.1880249 0.1395348 0.1499140 0.1691415 0.1925256 0.1818865 0.1387002 0.1205675 0.2897909 0.1864112 0.1886787 0.2375282 0.1713865 0.1505798 0.1831306 0.1613594 0.1956660 0.1726472 0.1973247 0.0218432 0.1249198 0.1394059 0.1452843 0.1680936 0.1541225 0.1994675 0.1546151 0.1654922 0.1776738 0.2116970 0.0000000 0.1703892 0.1817620 0.1750771 0.1451187 0.1530129 0.0154276 0.1613834 0.1506161 0.2073988 0.1820863 0.2223252 0.2195756 0.1830497 0.2124766 0.2635027 0.1662053 0.1983665 0.1633909 0.1455925 0.1742797 0.1725607 0.1589101 0.1464320 0.1401992 0.2309502 0.1216273 0.1409787 0.1866800 0.1839719 0.1709980 0.1651618 0.1674653 0.1807916 0.2032192 0.1716679 0.1611628 0.0218932 0.1726472 0.1580202 0.1916555 0.1574369 0.1868959 0.1522009 0.1679321 0.1649133 0.1680570 0.1278201 
Acalypha_echinus_L_1215                    0.8935772 0.5291536 0.8817324 0.7294344 0.1672679 0.1979637 0.1918287 0.1755873 0.1687388 0.1823705 0.1446707 0.1999922 0.1741656 0.1552860 0.1888936 0.1804766 0.1763251 0.1852947 0.1820452 0.1583076 0.0882569 0.2068981 0.1150683 0.1507492 0.2543257 0.1640987 0.1674531 0.1658881 0.1691837 0.1823751 0.1739524 0.1799897 0.2047951 0.2222665 0.1627706 0.1913020 0.1858247 0.1784399 0.1730230 0.1709797 0.1570025 0.1353762 0.1639666 0.1685080 0.1440497 0.1625396 0.2014122 0.1774035 0.1611298 0.1869638 0.1714690 0.1482472 0.1763382 0.1976134 0.2013607 0.1791181 0.1666709 0.1949519 0.1793153 0.1902433 0.1941782 0.1387608 0.1127554 0.2070947 0.1644340 0.1697274 0.1869007 0.2179378 0.1646909 0.1823751 0.2110121 0.1718075 0.1605481 0.1154474 0.3053981 0.1831606 0.1979637 0.2577025 0.1636741 0.1570672 0.1193732 0.1764150 0.2087826 0.1776710 0.2159716 0.1749926 0.1363576 0.0794015 0.1438576 0.1732375 0.1643698 0.1158358 0.1586055 0.1952576 0.1997994 0.1383042 0.1703892 0.0000000 0.1780647 0.1719448 0.0882232 0.1671743 0.1751380 0.1769604 0.1710712 0.2277736 0.2024448 0.2614794 0.2149894 0.1201520 0.2755842 0.2661053 0.1710787 0.2278525 0.1677343 0.1774458 0.1671928 0.1694017 0.1875775 0.2117634 0.2045578 0.2259459 0.1673855 0.1646689 0.2000621 0.2010333 0.2147313 0.1696277 0.1589927 0.1895867 0.2212213 0.1838935 0.1669207 0.1756507 0.1776710 0.1729102 0.2009711 0.1714153 0.2146040 0.1707338 0.1854887 0.1720086 0.0056274 0.1194133 
Acalypha_diversifolia_C_1296               0.8681620 0.6985522 0.8560214 0.7013759 0.1803202 0.1308368 0.1415979 0.0799369 0.1007389 0.0783263 0.2388351 0.1622854 0.1025837 0.1441376 0.1243021 0.1351336 0.1446141 0.0553892 0.0814958 0.1470016 0.0867106 0.1191598 0.1882728 0.1053415 0.1188384 0.1059912 0.1190504 0.1299356 0.0862188 0.1287135 0.1019517 0.0859122 0.1444332 0.1366978 0.1067024 0.1347889 0.1151794 0.0802489 0.1235397 0.1321150 0.1335792 0.1233615 0.1885821 0.0987569 0.2357913 0.0384085 0.1217378 0.1368243 0.1319603 0.1347368 0.1162395 0.1269844 0.1185414 0.1436489 0.1015996 0.1203446 0.0818799 0.1120467 0.0977658 0.0897282 0.1357955 0.1296466 0.0997087 0.1435641 0.1298993 0.0714552 0.1475951 0.1515506 0.0986871 0.1287135 0.1338096 0.1533799 0.1007233 0.1023170 0.2437617 0.1424665 0.1308368 0.1589817 0.1085357 0.1094868 0.2109009 0.1069143 0.1390078 0.1119299 0.1038264 0.1880232 0.1084504 0.1704244 0.1260536 0.0983248 0.1111426 0.1997466 0.1035469 0.1296248 0.1375378 0.2460421 0.1817620 0.1780647 0.0000000 0.1353725 0.1698690 0.0407653 0.1802829 0.0911745 0.0889751 0.1396657 0.1398441 0.1246642 0.1471914 0.2036324 0.1305542 0.1852180 0.1356432 0.1345336 0.1109924 0.1316220 0.1164730 0.1385119 0.1427365 0.1438088 0.1377229 0.1743225 0.1149142 0.1064074 0.1398212 0.1388752 0.1383465 0.1187959 0.1476026 0.0191728 0.1595464 0.1263641 0.1369329 0.1887344 0.1119299 0.0778793 0.1334637 0.1069996 0.1247118 0.0990899 0.1263500 0.1151694 0.1757400 0.1089671 
Acalypha_dioica_M_2045                     0.9920395 0.6265869 0.9367805 0.6540956 0.1737289 0.1242344 0.1361137 0.0954303 0.1095072 0.1114579 0.2161465 0.1298079 0.0578469 0.1217857 0.0808990 0.0113660 0.0056153 0.1191226 0.1018815 0.1245218 0.0868729 0.0776109 0.1629152 0.0668519 0.1775438 0.0501443 0.0470615 0.0112709 0.1092047 0.0194364 0.0573533 0.0932079 0.1202423 0.1531373 0.0545377 0.1335805 0.0616714 0.1150273 0.0703335 0.0251607 0.1265583 0.0983407 0.1819341 0.0643199 0.1949712 0.1054266 0.0770631 0.1244261 0.0251870 0.1388366 0.1234416 0.1043841 0.0619632 0.1289934 0.1510097 0.0673760 0.1130029 0.0720117 0.0600890 0.1172598 0.1208007 0.1040680 0.0920887 0.1463833 0.1163123 0.0987437 0.0172969 0.1621360 0.0503798 0.0194364 0.1283624 0.1360425 0.0617638 0.0946028 0.2101128 0.0834827 0.1242344 0.1938014 0.1029175 0.0610311 0.1808446 0.0505375 0.1321456 0.1129182 0.1237109 0.1814019 0.0974197 0.1694457 0.1032155 0.0637301 0.0904826 0.1767958 0.0502120 0.1149818 0.1222589 0.2200925 0.1750771 0.1719448 0.1353725 0.0000000 0.1658830 0.1088913 0.1796986 0.1018226 0.1122228 0.1373986 0.1427144 0.1743744 0.1464772 0.1820967 0.1909430 0.2207161 0.0151194 0.1240362 0.0569041 0.0886170 0.0519908 0.0018581 0.1132542 0.1532118 0.1471310 0.1543273 0.1159052 0.0549699 0.0828861 0.1417492 0.1505066 0.0606963 0.1250035 0.1369808 0.1334209 0.1148569 0.0525451 0.1820797 0.1129182 0.0930023 0.1268196 0.0933370 0.1341879 0.0572439 0.1198714 0.0593217 0.1749086 0.0983324 
Acalypha_diminuta_LG_10816                 0.9141114 0.4612923 0.8387457 0.7585341 0.1422866 0.1918462 0.1678011 0.1595392 0.1596079 0.1555005 0.1242198 0.1838417 0.1605487 0.1361306 0.1605425 0.1740520 0.1700720 0.1915036 0.1616062 0.1334497 0.0768528 0.1814974 0.1062837 0.1214182 0.2136672 0.1453090 0.1559448 0.1639810 0.1443588 0.1674145 0.1598628 0.1584520 0.1572840 0.1883655 0.1479388 0.1754850 0.1612619 0.1619288 0.1611182 0.1513842 0.1354232 0.1122508 0.1396317 0.1543661 0.1247226 0.1573793 0.1587346 0.1489292 0.1566134 0.1481140 0.1407723 0.1236752 0.1610764 0.2020503 0.2034583 0.1584866 0.1430677 0.1731116 0.1659417 0.1652961 0.1507013 0.1128695 0.1029314 0.1869688 0.1407867 0.1501187 0.1843225 0.1810195 0.1429082 0.1674145 0.1953555 0.1394300 0.1415396 0.1004103 0.2802152 0.1652138 0.1918462 0.2250342 0.1536586 0.1557679 0.0905717 0.1507489 0.1987617 0.1689504 0.1952753 0.1496433 0.0986402 0.0152924 0.1147781 0.1461762 0.1564837 0.0993422 0.1414356 0.1514740 0.1578778 0.1243690 0.1451187 0.0882232 0.1698690 0.1658830 0.0000000 0.1618100 0.1501078 0.1534209 0.1391177 0.2075522 0.1826964 0.2255385 0.1826331 0.1015860 0.2236556 0.2513058 0.1694578 0.2052481 0.1556658 0.1686405 0.1503257 0.1634115 0.1659571 0.1657664 0.1594074 0.2136784 0.1271219 0.1402356 0.1721539 0.1814441 0.1991352 0.1613133 0.1393917 0.1747442 0.1872314 0.1448837 0.1536281 0.1501601 0.1689504 0.1622288 0.1947680 0.1619115 0.1906258 0.1490493 0.1559021 0.1570815 0.0834766 0.1064579 
Acalypha_dictyoneura_TC_72193              0.8323778 0.6735941 0.8295236 0.6436143 0.1519675 0.1188513 0.1337462 0.0745894 0.0913827 0.0658356 0.2389840 0.1363275 0.0759209 0.1273525 0.1163108 0.1087078 0.1175385 0.0364712 0.0638965 0.1301131 0.0741720 0.0839423 0.1834677 0.0914487 0.1068755 0.0823869 0.0894635 0.1089233 0.0732801 0.1004539 0.0731227 0.0728106 0.1252506 0.1323393 0.0976434 0.1300145 0.0954310 0.0671520 0.0977446 0.0976250 0.1174143 0.1047746 0.1598977 0.0775470 0.2359080 0.0056256 0.0967162 0.1201777 0.1113739 0.1311393 0.0986215 0.1139688 0.0984439 0.1211635 0.0799389 0.0867509 0.0737126 0.0912911 0.0746023 0.0710613 0.1169615 0.1077537 0.0840908 0.1385869 0.1111681 0.0544474 0.1197581 0.1240926 0.0775020 0.1004539 0.1233041 0.1386467 0.0724165 0.0816011 0.2199895 0.1210977 0.1188513 0.1399985 0.1001619 0.0806158 0.2053809 0.0826520 0.1266067 0.1011473 0.0719995 0.1555859 0.0953386 0.1623186 0.1073601 0.0895594 0.0890629 0.1905730 0.0822072 0.1111086 0.1183812 0.2444716 0.1530129 0.1671743 0.0407653 0.1088913 0.1618100 0.0000000 0.1579503 0.0855616 0.0758928 0.1155161 0.1349753 0.1162146 0.1379763 0.2036834 0.1098948 0.1671807 0.1090948 0.1292746 0.0893266 0.0982662 0.0995544 0.1118261 0.1234876 0.1237084 0.1179658 0.1555952 0.0976103 0.0827367 0.1276518 0.1340515 0.1278181 0.1026645 0.1306224 0.0495830 0.1336786 0.1179180 0.1115723 0.1561306 0.1011473 0.0799072 0.1214201 0.0903018 0.1062422 0.0793197 0.1080066 0.0953250 0.1674711 0.0876323 
Acalypha_decumbens_G_8286                  0.9244431 0.6036057 0.8624461 0.8185909 0.0175962 0.1904292 0.1786748 0.1633473 0.1631877 0.1493749 0.2276654 0.1950970 0.1649564 0.1685202 0.1810699 0.1786190 0.1780196 0.1740977 0.1791411 0.1714133 0.1035079 0.1825994 0.1688925 0.1771304 0.2116943 0.1491725 0.1588297 0.1752656 0.1540339 0.1705238 0.1666234 0.1588594 0.1649156 0.1731297 0.1747622 0.1910323 0.1780714 0.1712909 0.1498405 0.1634081 0.1599530 0.1420373 0.0193026 0.1680642 0.2269154 0.1615982 0.1690919 0.1714820 0.1632725 0.2015194 0.1303567 0.1508959 0.1678880 0.1821937 0.1926166 0.1584885 0.1586892 0.1806872 0.1711263 0.1853066 0.1631866 0.1393231 0.1231729 0.1907195 0.1374960 0.1566845 0.1925482 0.1359768 0.1523630 0.1705238 0.1967967 0.1862547 0.1507500 0.1257855 0.2714019 0.1848358 0.1904292 0.2458736 0.1672424 0.1555067 0.1877239 0.1661461 0.1973049 0.1772005 0.1954227 0.0213348 0.1300382 0.1444136 0.1447108 0.1726781 0.1565590 0.2037331 0.1594717 0.1640270 0.1758354 0.2241944 0.0154276 0.1751380 0.1802829 0.1796986 0.1501078 0.1579503 0.0000000 0.1661652 0.1556972 0.1975543 0.1864515 0.2197353 0.2205454 0.1800215 0.2101078 0.2713585 0.1709988 0.2025064 0.1680927 0.1541143 0.1730321 0.1772440 0.1649108 0.1459897 0.1398859 0.2218699 0.1268860 0.1404944 0.1868202 0.1882804 0.1828811 0.1641250 0.1721248 0.1793138 0.2011677 0.1762703 0.1660011 0.0213824 0.1772005 0.1628312 0.1933456 0.1565836 0.1899082 0.1514664 0.1726810 0.1638659 0.1728737 0.1329845 
Acalypha_decaryana_P_1751                  0.8630071 0.6002227 0.8200938 0.6613736 0.1602368 0.1046076 0.1208617 0.0171859 0.0808133 0.0955353 0.2314130 0.1268233 0.0782488 0.1290306 0.1171393 0.1080239 0.1027121 0.0944744 0.0917183 0.1317268 0.0767556 0.1028008 0.1851772 0.0852293 0.1437374 0.0894611 0.0972651 0.1018518 0.0933419 0.1091557 0.0863447 0.0358271 0.1219656 0.1094368 0.0976000 0.1294242 0.0888334 0.0932723 0.0977853 0.1103085 0.1257265 0.1008465 0.1682046 0.0979656 0.2197989 0.0825081 0.1044641 0.0991423 0.1156760 0.1283263 0.1104849 0.1119533 0.1035556 0.1153762 0.1178253 0.1000179 0.0922644 0.1012643 0.0957984 0.0892803 0.1138991 0.1013809 0.0868460 0.1353410 0.1167775 0.0788151 0.1119578 0.1317710 0.0828465 0.1091557 0.1050476 0.1268934 0.0824810 0.0844018 0.1958498 0.1122865 0.1046076 0.1499233 0.0811129 0.0978998 0.2206023 0.0852556 0.1117020 0.0882547 0.1095570 0.1677332 0.0975598 0.1596710 0.1033300 0.0897035 0.0845165 0.2086645 0.0824847 0.1082137 0.1152408 0.2318282 0.1613834 0.1769604 0.0911745 0.1018226 0.1534209 0.0855616 0.1661652 0.0000000 0.0961542 0.1220479 0.1267854 0.1471315 0.1178685 0.2134864 0.1499277 0.1757498 0.0970255 0.1181278 0.0896877 0.0981084 0.0940193 0.1046004 0.1178347 0.1237000 0.1181842 0.1378168 0.1036071 0.0868927 0.1311549 0.1259458 0.1054525 0.1104029 0.1259437 0.1010198 0.1203751 0.1077518 0.1158775 0.1683349 0.0882547 0.0335210 0.1070462 0.0806260 0.1186394 0.0926060 0.1011659 0.0978736 0.1772911 0.0903508 
Acalypha_deamii_GL_2369                    0.8282334 0.5863147 0.7501863 0.6718375 0.1427882 0.1225548 0.1234839 0.0875154 0.0796120 0.0293399 0.2212607 0.1316094 0.0914097 0.1218422 0.0995189 0.1097153 0.1207692 0.0953386 0.0800156 0.1245202 0.0701778 0.1111128 0.1615710 0.0834654 0.1276618 0.0929395 0.0810893 0.1122550 0.0056022 0.1099862 0.0916402 0.0912762 0.1262426 0.1257016 0.0874780 0.1202281 0.1033675 0.0896097 0.1011186 0.1143984 0.1212145 0.1058509 0.1517801 0.0830670 0.2396724 0.0730516 0.0965951 0.1171478 0.1138757 0.1449837 0.1090061 0.1173004 0.0913598 0.1269977 0.0989927 0.1014397 0.0193308 0.1130839 0.0964655 0.0719018 0.1205587 0.1116679 0.0914848 0.1280570 0.1091484 0.0728269 0.1211065 0.1406195 0.0758626 0.1099862 0.1148082 0.1357919 0.0778932 0.0889728 0.1985800 0.1182316 0.1225548 0.1275271 0.1004878 0.0963927 0.1967185 0.0910403 0.1303190 0.1059918 0.0854174 0.1507719 0.1021622 0.1513075 0.1083985 0.0946014 0.1003499 0.1825963 0.0706616 0.1175722 0.1303632 0.2215614 0.1506161 0.1710712 0.0889751 0.1122228 0.1391177 0.0758928 0.1556972 0.0961542 0.0000000 0.1172305 0.1246103 0.1235903 0.1121094 0.1803451 0.1310173 0.1556911 0.1145865 0.1282769 0.0779341 0.1079850 0.0953333 0.1151245 0.1229942 0.1357938 0.1301059 0.1448304 0.0997774 0.0881220 0.1030289 0.1237659 0.1310741 0.0916725 0.1249916 0.0947737 0.1248943 0.1086488 0.1034779 0.1513094 0.1059918 0.0880765 0.1251031 0.0896480 0.1047354 0.0929723 0.1017127 0.0883812 0.1707304 0.0951368 
Acalypha_cuspidata_D_2849                  0.8987824 0.6999833 0.8424662 0.7360008 0.1931457 0.1483753 0.1699418 0.1074348 0.1302576 0.1196702 0.2840241 0.1605087 0.1174321 0.1701754 0.1732975 0.1443765 0.1463008 0.1316829 0.1155411 0.1730553 0.1115275 0.1279096 0.2321108 0.1225894 0.1413233 0.1318662 0.1234417 0.1427296 0.1141727 0.1333204 0.1287769 0.1191112 0.1670673 0.1686781 0.1308010 0.1712015 0.1323938 0.1169828 0.1401400 0.1300808 0.1635934 0.1469866 0.2000148 0.1296780 0.2979710 0.1088197 0.1225636 0.1571939 0.1345957 0.1818716 0.1536848 0.1584897 0.1284895 0.1782571 0.1462978 0.1282516 0.1150630 0.1433835 0.1304773 0.1099653 0.1639536 0.1442252 0.1278737 0.1709471 0.1441996 0.0994407 0.1547153 0.1864894 0.1211564 0.1333204 0.1573687 0.1795748 0.1205321 0.1305424 0.2648350 0.1482604 0.1483753 0.1802215 0.1363827 0.1282584 0.2533153 0.1292439 0.1571143 0.1405349 0.1274576 0.1994068 0.1432465 0.2088332 0.1497090 0.1309874 0.1330797 0.2533003 0.1231681 0.1575049 0.1661477 0.2844816 0.2073988 0.2277736 0.1396657 0.1373986 0.2075522 0.1155161 0.1975543 0.1220479 0.1172305 0.0000000 0.1669867 0.1538777 0.1676770 0.2478260 0.1701428 0.2127182 0.1482994 0.1637574 0.1307286 0.1644958 0.1274469 0.1377917 0.1720815 0.1771545 0.1708179 0.1715878 0.1416665 0.1292964 0.1480334 0.1727346 0.1704691 0.1323890 0.1737705 0.1469072 0.1538911 0.1562376 0.1419378 0.1944794 0.1405349 0.1131413 0.1510724 0.1195286 0.0331269 0.1265451 0.1533347 0.1279502 0.2282796 0.1366674 
Acalypha_cupricola_B_197                   0.9019391 0.6512821 0.9282729 0.7564956 0.1773497 0.1413902 0.0154085 0.1233715 0.1407965 0.1350927 0.2305377 0.1532832 0.1161554 0.1571119 0.1511104 0.1413823 0.1463678 0.1467341 0.1358804 0.1598842 0.1060302 0.1402135 0.1982234 0.1300092 0.1996961 0.1162763 0.1177620 0.1320581 0.1215124 0.1369264 0.1185786 0.1198344 0.1637331 0.1532005 0.1163407 0.0113689 0.1166203 0.1298721 0.1470545 0.1377122 0.1508380 0.1395968 0.1853437 0.1230073 0.2344541 0.1311609 0.1317111 0.1396000 0.1353407 0.1619901 0.1182358 0.1398539 0.1266574 0.1573535 0.1838299 0.1324499 0.1259334 0.1326315 0.1275297 0.1447491 0.1663110 0.1422500 0.1211515 0.0056068 0.1212526 0.1147865 0.1456411 0.1671968 0.1141894 0.1369264 0.1596841 0.1636933 0.1188888 0.1237185 0.2765743 0.1564308 0.1413902 0.1987620 0.1276977 0.1226929 0.2084434 0.1206039 0.1380080 0.1354591 0.1473700 0.1848137 0.1271480 0.1837525 0.1369083 0.1109944 0.1212042 0.2098555 0.1139370 0.1599542 0.1645986 0.2289209 0.1820863 0.2024448 0.1398441 0.1427144 0.1826964 0.1349753 0.1864515 0.1267854 0.1246103 0.1669867 0.0000000 0.2077686 0.1579082 0.2063537 0.1874327 0.2297827 0.1429951 0.1629445 0.1213134 0.1570452 0.1258735 0.1404183 0.1515849 0.1495216 0.1436958 0.1722906 0.1100964 0.1135033 0.1423155 0.0056506 0.1552419 0.1294569 0.1605178 0.1470870 0.1594156 0.1417323 0.1369423 0.1854883 0.1354591 0.1132788 0.1439966 0.1199957 0.1572394 0.1226690 0.1297645 0.1232792 0.2021417 0.1304886 
Acalypha_cuneata_H_168                     0.9895635 0.7774944 0.9115866 0.7534923 0.2137301 0.1912716 0.2136983 0.1365928 0.1631186 0.1181049 0.3211377 0.1980590 0.1578805 0.2046764 0.1669618 0.1766505 0.1752348 0.1322017 0.1217977 0.2077671 0.1303823 0.1759052 0.2474533 0.1748705 0.0596156 0.1420015 0.1582086 0.1718639 0.1205163 0.1785165 0.1571217 0.1306309 0.2120596 0.1949242 0.1630779 0.2101383 0.1607001 0.1138234 0.1396055 0.1567431 0.2000275 0.1683059 0.2225293 0.1635504 0.3085880 0.1159113 0.1631007 0.1878305 0.1678389 0.2060127 0.1762562 0.1738004 0.1588095 0.1891422 0.1135656 0.1532526 0.1214372 0.1851941 0.1529223 0.1206308 0.2148115 0.1712844 0.1530993 0.2123370 0.1859933 0.1102126 0.1862809 0.2027630 0.1419298 0.1785165 0.1864258 0.2095701 0.1526421 0.1559775 0.2909171 0.1865608 0.1912716 0.1895652 0.1629390 0.1567877 0.2982410 0.1491073 0.2016039 0.1610669 0.1105959 0.2134621 0.1752050 0.2426446 0.1711760 0.1556663 0.1690996 0.2956231 0.1478845 0.2074122 0.2093447 0.3292904 0.2223252 0.2614794 0.1246642 0.1743744 0.2255385 0.1162146 0.2197353 0.1471315 0.1235903 0.1538777 0.2077686 0.0000000 0.1855991 0.2724089 0.1277259 0.1989957 0.1688338 0.1845092 0.1561142 0.1782190 0.1592005 0.1719173 0.2143317 0.2049118 0.1981446 0.2179595 0.1807988 0.1425132 0.1747828 0.2141579 0.1845339 0.1631695 0.2086873 0.1367248 0.1885401 0.1828051 0.1778951 0.2102653 0.1610669 0.1293369 0.1941831 0.1583559 0.1555334 0.1558121 0.1783964 0.1548892 0.2621101 0.1609754 
Acalypha_crenata_G_5396                    0.8662595 0.5918370 0.8203123 0.7010640 0.2048900 0.1404257 0.1595580 0.1162221 0.0964920 0.1141805 0.2485076 0.1433248 0.1174683 0.1314920 0.1322637 0.1537419 0.1511853 0.1607154 0.1446551 0.1289136 0.1105735 0.1436419 0.1842136 0.1116397 0.1850389 0.1166178 0.1168739 0.1357229 0.1091730 0.1501750 0.1206615 0.1189866 0.1575413 0.1562030 0.0963884 0.1529509 0.1146450 0.1381458 0.1253922 0.1563757 0.1412208 0.1436535 0.2131688 0.1197858 0.2509653 0.1341909 0.1309507 0.1502836 0.1556512 0.1570202 0.1545059 0.1549564 0.1205458 0.1462813 0.1708099 0.1229540 0.0995608 0.1487646 0.1320001 0.1462700 0.1515651 0.1445266 0.1303765 0.1671596 0.1470972 0.1222280 0.1513579 0.1996137 0.1097554 0.1501750 0.1430850 0.1346468 0.1105255 0.1329825 0.2015161 0.1200206 0.1404257 0.2316565 0.1261434 0.1330440 0.2175934 0.1172260 0.1484712 0.1308703 0.1663666 0.2125227 0.1411594 0.1930297 0.1462949 0.1032461 0.1244807 0.2017932 0.1029855 0.1483620 0.1621724 0.2500285 0.2195756 0.2149894 0.1471914 0.1464772 0.1826331 0.1379763 0.2205454 0.1178685 0.1121094 0.1676770 0.1579082 0.1855991 0.0000000 0.2076959 0.2055731 0.2645122 0.1434821 0.1333887 0.1101806 0.1287168 0.1011558 0.1496021 0.1507477 0.1846987 0.1784573 0.1564149 0.1343630 0.1088390 0.1556535 0.1568617 0.1639248 0.1237511 0.1346106 0.1573202 0.1441626 0.1102845 0.1476324 0.2133436 0.1308703 0.1168659 0.1429576 0.1290619 0.1620031 0.1239236 0.1429503 0.1112742 0.2147009 0.1287349 
Acalypha_costaricensis_W_66296             0.9876457 0.5286970 0.9829678 0.8514084 0.1712493 0.2229198 0.1854164 0.2129728 0.1933972 0.1945836 0.0676546 0.2227468 0.2013975 0.1562036 0.1826623 0.1817331 0.1866677 0.2268713 0.2056487 0.1591112 0.1121440 0.2123233 0.0216390 0.2127089 0.2596906 0.1631348 0.1717471 0.1821462 0.1763860 0.1883507 0.1656052 0.2062519 0.2091648 0.2322455 0.1631495 0.2055915 0.1885370 0.2066908 0.1761335 0.1870945 0.1635978 0.1519298 0.1720512 0.1798879 0.0839336 0.1983382 0.1999048 0.2084264 0.1763190 0.1800801 0.1834860 0.1474133 0.1836594 0.2404160 0.2085726 0.1721442 0.1907532 0.1833191 0.1927819 0.2187029 0.2044347 0.1507041 0.1349532 0.2137251 0.1689774 0.1928879 0.2044106 0.2344417 0.1765645 0.1883507 0.2296507 0.1721064 0.1669263 0.1402309 0.3196177 0.1988092 0.2229198 0.3014489 0.1991433 0.1730236 0.0654645 0.1694972 0.2347367 0.2120645 0.2173554 0.1789984 0.1450836 0.0985290 0.1573060 0.1694431 0.1967563 0.0340134 0.1628664 0.2055811 0.2167364 0.0701944 0.1830497 0.1201520 0.2036324 0.1820967 0.1015860 0.2036834 0.1800215 0.2134864 0.1803451 0.2478260 0.2063537 0.2724089 0.2076959 0.0000000 0.2618064 0.3283270 0.1874113 0.2228485 0.1761419 0.2030141 0.1719228 0.1795127 0.2209153 0.2236136 0.2163444 0.2183440 0.1746569 0.1577435 0.2055833 0.2094978 0.2457793 0.1800664 0.1597736 0.2224121 0.2294234 0.1994657 0.1899667 0.1796719 0.2120645 0.1985257 0.2260537 0.2055468 0.2313837 0.1663843 0.2107682 0.1792436 0.1174082 0.1506444 
Acalypha_communis_N_610                    0.9280009 0.7803672 0.9676193 0.7247284 0.2039471 0.1652640 0.2025784 0.1415728 0.1664387 0.1196000 0.3029592 0.1980144 0.1407716 0.2074169 0.1765469 0.1961638 0.2016883 0.1391746 0.1297436 0.2105653 0.1530304 0.1673699 0.2456183 0.1823871 0.1292866 0.1553801 0.1618939 0.1936127 0.1278284 0.1762024 0.1501956 0.1282097 0.2055278 0.2109366 0.1689746 0.1973301 0.1663606 0.1312511 0.1742046 0.1734051 0.1929537 0.1797465 0.2128387 0.1539789 0.2788905 0.1162711 0.1585576 0.1805230 0.1729338 0.2174725 0.1717649 0.1916024 0.1587443 0.1884706 0.1011235 0.1554567 0.1232155 0.1708750 0.1501413 0.1142078 0.2083425 0.1767418 0.1632420 0.1918510 0.1751895 0.1146089 0.2046727 0.1944266 0.1459728 0.1762024 0.1985832 0.2071259 0.1489035 0.1602659 0.3024978 0.1843077 0.1652640 0.1989242 0.1583577 0.1658815 0.2505794 0.1389523 0.1715754 0.1590623 0.0876072 0.2038133 0.1563808 0.2317256 0.1827314 0.1542317 0.1648966 0.2621571 0.1577179 0.2008654 0.2094879 0.3137252 0.2124766 0.2755842 0.1305542 0.1909430 0.2236556 0.1098948 0.2101078 0.1499277 0.1310173 0.1701428 0.1874327 0.1277259 0.2055731 0.2618064 0.0000000 0.2119011 0.1940124 0.1971114 0.1619157 0.1533868 0.1755795 0.1945902 0.2132526 0.1988839 0.1918551 0.2104362 0.1650125 0.1534212 0.2120091 0.1937177 0.2111228 0.1557764 0.2115150 0.1320671 0.1824047 0.1849439 0.1851594 0.2046443 0.1590623 0.1419858 0.1681420 0.1581565 0.1628823 0.1485220 0.1624257 0.1547504 0.2734374 0.1696886 
Acalypha_claussenii_O_212                  0.8819632 0.8201291 0.8659008 0.7403896 0.2587770 0.2189956 0.2325257 0.1741566 0.1982341 0.1671117 0.3690311 0.2451109 0.1837860 0.2474787 0.2130184 0.2141465 0.2280898 0.1688750 0.1555398 0.2507714 0.1694760 0.2000356 0.3155875 0.1754548 0.2232028 0.2107160 0.1952372 0.2233567 0.1533767 0.2104246 0.2120643 0.1668672 0.2231975 0.2210255 0.2189186 0.2297417 0.2159448 0.1453997 0.2094547 0.1973427 0.2248574 0.2184884 0.2673165 0.1929387 0.3251147 0.1666149 0.2039804 0.1917065 0.2077882 0.2477863 0.2327240 0.2199564 0.1963319 0.1974230 0.1759202 0.1971164 0.1598236 0.2214308 0.2034569 0.1770524 0.2494220 0.2129162 0.2053334 0.2309984 0.2273681 0.1450597 0.2402394 0.2336837 0.1988172 0.2104246 0.2012775 0.2500558 0.1947586 0.2084164 0.3319363 0.2462199 0.2189956 0.0446486 0.1782900 0.2014100 0.3264405 0.2078409 0.2204862 0.1871966 0.1881919 0.2626641 0.2139411 0.2551026 0.2215838 0.1995144 0.2077483 0.3315460 0.1980114 0.2415210 0.2533781 0.3702995 0.2635027 0.2661053 0.1852180 0.2207161 0.2513058 0.1671807 0.2713585 0.1757498 0.1556911 0.2127182 0.2297827 0.1989957 0.2645122 0.3283270 0.2119011 0.0000000 0.2140991 0.2147047 0.1916190 0.1964004 0.2238632 0.2213789 0.2463610 0.2330701 0.2259171 0.2650255 0.2158022 0.2113329 0.2043509 0.2330282 0.2123701 0.1976087 0.2519389 0.1904250 0.2297764 0.2279355 0.2272703 0.2593457 0.1871966 0.1662292 0.2158654 0.1753595 0.1974068 0.2064681 0.2090068 0.2014128 0.2658888 0.2175424 
Acalypha_cincta_S_11467                    0.9867201 0.6102655 0.9318371 0.6484419 0.1649722 0.1244678 0.1363779 0.0907320 0.1097078 0.1086949 0.2215715 0.1324880 0.0579375 0.1200744 0.0763040 0.0152530 0.0132567 0.1193492 0.0969718 0.1228223 0.0902955 0.0777406 0.1621027 0.0760736 0.1779384 0.0458036 0.0514763 0.0074844 0.1064450 0.0275267 0.0529240 0.0885170 0.1204731 0.1421009 0.0522292 0.1338371 0.0617676 0.1099412 0.0658705 0.0251940 0.1248763 0.1017585 0.1731372 0.0644218 0.1966140 0.1056204 0.0724427 0.1193678 0.0292500 0.1379282 0.1236752 0.1079013 0.0620605 0.1292460 0.1513220 0.0674847 0.1101988 0.0674322 0.0556032 0.1174776 0.1178758 0.1075697 0.0954024 0.1466746 0.1184196 0.0938842 0.0133984 0.1592708 0.0441074 0.0275267 0.1233182 0.1343868 0.0573155 0.0979437 0.2147644 0.0762338 0.1244678 0.1933452 0.1082818 0.0566343 0.1860137 0.0461559 0.1324020 0.1131242 0.1263584 0.1726375 0.1008043 0.1726206 0.1066778 0.0592921 0.0856968 0.1821338 0.0479251 0.1152004 0.1224988 0.2255213 0.1662053 0.1710787 0.1356432 0.0151194 0.1694578 0.1090948 0.1709988 0.0970255 0.1145865 0.1482994 0.1429951 0.1688338 0.1434821 0.1874113 0.1940124 0.2140991 0.0000000 0.1242740 0.0525089 0.0859838 0.0520688 0.0132283 0.1134703 0.1559797 0.1498723 0.1571225 0.1154144 0.0505674 0.0879342 0.1420262 0.1397006 0.0652832 0.1232991 0.1372595 0.1392111 0.1098972 0.0502375 0.1732748 0.1131242 0.0883244 0.1270589 0.0983899 0.1419551 0.0528265 0.1201005 0.0639673 0.1740258 0.0991693 
Acalypha_ciliata_M_5872                    0.9836262 0.7177922 0.9661065 0.7197125 0.1967094 0.1244451 0.1708094 0.1037431 0.1064190 0.1221431 0.2744878 0.1292512 0.1141335 0.1459164 0.1362663 0.1279022 0.1275228 0.1436954 0.1340114 0.1486123 0.1214761 0.1227121 0.2150266 0.1150515 0.1770828 0.1146412 0.1173227 0.1293909 0.1251164 0.1241324 0.1158247 0.1106530 0.1317857 0.1480130 0.1231713 0.1640635 0.1161749 0.1430372 0.1337368 0.1232924 0.1427122 0.1467853 0.2049768 0.1225543 0.2816103 0.1255379 0.1183128 0.1151603 0.1288985 0.1453388 0.1557784 0.1421285 0.1239842 0.1330568 0.1696354 0.1183710 0.1296448 0.1285145 0.1195339 0.1373041 0.1313221 0.1426368 0.1226061 0.1668503 0.1443232 0.1223198 0.1391228 0.1799804 0.1122566 0.1241324 0.0188925 0.1485621 0.1089122 0.1275596 0.2569338 0.1288223 0.1244451 0.1893054 0.1015154 0.1240671 0.2393730 0.1155551 0.1322461 0.0968684 0.1560958 0.2043603 0.1358070 0.2122154 0.1439935 0.1118214 0.1154062 0.2360197 0.1170733 0.1253914 0.1329400 0.2790400 0.1983665 0.2278525 0.1345336 0.1240362 0.2052481 0.1292746 0.2025064 0.1181278 0.1282769 0.1637574 0.1629445 0.1845092 0.1333887 0.2228485 0.1971114 0.2147047 0.1242740 0.0000000 0.1186100 0.1356149 0.1250014 0.1270451 0.1411689 0.1764668 0.1701373 0.1532663 0.1395782 0.1118516 0.1409662 0.1656184 0.1523102 0.1213760 0.1491842 0.1374214 0.1295523 0.1316605 0.1444442 0.2051439 0.0968684 0.0921758 0.1269935 0.1056262 0.1608138 0.1110086 0.1004100 0.1236848 0.2283551 0.1294262 
Acalypha_chordantha_MN_27715               0.9306762 0.6378753 0.8865539 0.6642607 0.1612375 0.1171270 0.1202389 0.0813685 0.0849595 0.0873986 0.2299334 0.1253402 0.0468794 0.1048512 0.0466768 0.0574844 0.0594809 0.1122888 0.0783378 0.1073910 0.0734116 0.0608259 0.1587948 0.0221685 0.1490707 0.0400531 0.0335465 0.0524452 0.0753172 0.0529452 0.0341142 0.0897148 0.1046675 0.1217469 0.0293614 0.1165967 0.0488520 0.0971883 0.0464767 0.0545184 0.1043355 0.0897933 0.1701347 0.0334402 0.2220831 0.0862611 0.0557010 0.1265551 0.0542919 0.1212583 0.1126006 0.1004911 0.0381508 0.1234966 0.1181675 0.0555599 0.0737729 0.0583059 0.0489948 0.1010071 0.0969364 0.0952061 0.0786189 0.1246431 0.1006467 0.0824579 0.0603319 0.1445456 0.0172524 0.0529452 0.1180139 0.1180214 0.0274181 0.0762387 0.1983991 0.0607226 0.1171270 0.1727268 0.1040354 0.0445826 0.1923241 0.0253686 0.1245691 0.1059353 0.1080064 0.1690507 0.0838146 0.1565270 0.0922122 0.0313225 0.0722061 0.1843066 0.0133794 0.0915437 0.0980136 0.2274948 0.1633909 0.1677343 0.1109924 0.0569041 0.1556658 0.0893266 0.1680927 0.0896877 0.0779341 0.1307286 0.1213134 0.1561142 0.1101806 0.1761419 0.1619157 0.1916190 0.0525089 0.1186100 0.0000000 0.0798347 0.0335819 0.0548062 0.0954340 0.1363333 0.1307237 0.1434010 0.0972145 0.0398854 0.0728448 0.1205083 0.1293192 0.0444548 0.1077715 0.1173678 0.1307410 0.0881913 0.0503839 0.1696517 0.1059353 0.0865925 0.1196040 0.0873838 0.1222325 0.0399509 0.1154064 0.0400289 0.1673962 0.0819470 
Acalypha_chirindica_G_468                  0.9872540 0.6436430 0.8945001 0.6139808 0.1446445 0.1252231 0.1502297 0.0941450 0.1048603 0.1123039 0.2339124 0.1346813 0.0792745 0.1261635 0.1075790 0.0946504 0.0966914 0.1248845 0.1165262 0.1288993 0.0969378 0.0943605 0.1734988 0.0851585 0.1834728 0.0736019 0.0830017 0.0886434 0.1050412 0.0917688 0.0819654 0.0905028 0.1205693 0.1538947 0.0877236 0.1520272 0.0863625 0.1134241 0.0883579 0.0930766 0.1255012 0.1134879 0.1560072 0.0781887 0.2314005 0.1012291 0.0997794 0.1270265 0.0982664 0.1463789 0.1296511 0.1275119 0.0889837 0.1312186 0.1443447 0.0815899 0.1157645 0.1029373 0.0759856 0.1126338 0.1236414 0.1141256 0.1041600 0.1608741 0.1270065 0.0980851 0.0983592 0.1617218 0.0782548 0.0917688 0.1345877 0.1404325 0.0663064 0.1067047 0.2216871 0.1185968 0.1252231 0.1790500 0.1002606 0.0865444 0.1887720 0.0785402 0.1330772 0.0996985 0.1311872 0.1555812 0.1147869 0.1777308 0.1213195 0.0874772 0.0933496 0.1976724 0.0753175 0.1206208 0.1274679 0.2312243 0.1455925 0.1774458 0.1316220 0.0886170 0.1686405 0.0982662 0.1541143 0.0981084 0.1079850 0.1644958 0.1570452 0.1782190 0.1287168 0.2030141 0.1533868 0.1964004 0.0859838 0.1356149 0.0798347 0.0000000 0.0870346 0.0913536 0.1135581 0.1607343 0.1546112 0.1459757 0.1169863 0.0689460 0.1369954 0.1559914 0.1519808 0.0983402 0.1293989 0.1349696 0.1434203 0.1177099 0.0930860 0.1561264 0.0996985 0.0899233 0.1277840 0.0938862 0.1425231 0.0784282 0.1260887 0.0860240 0.1839392 0.1080283 
Acalypha_chamaedrifolia_VWS_2031           0.9080205 0.5760884 0.8454020 0.6719611 0.1605081 0.1215409 0.1247702 0.0879839 0.0951190 0.0899239 0.1964753 0.1265918 0.0488452 0.1046198 0.0491667 0.0525117 0.0544927 0.1198764 0.0952561 0.1071524 0.0802107 0.0628069 0.1577551 0.0221721 0.1468617 0.0338360 0.0461913 0.0476136 0.0973944 0.0549671 0.0424600 0.0910918 0.1019624 0.1274390 0.0194675 0.1211698 0.0399473 0.1098825 0.0399112 0.0565174 0.1243467 0.0932968 0.1693595 0.0483622 0.2144543 0.0963455 0.0492338 0.1255796 0.0610866 0.1217354 0.1180057 0.0989496 0.0536739 0.1257782 0.1349095 0.0490953 0.0814804 0.0674604 0.0469065 0.1085890 0.1024154 0.0986688 0.0874421 0.1292278 0.1167143 0.0945097 0.0552485 0.1623008 0.0337641 0.0549671 0.1343195 0.1332599 0.0379342 0.0898174 0.1935729 0.0680788 0.1215409 0.1907071 0.0980718 0.0511260 0.1717548 0.0336884 0.1290491 0.1126793 0.1160101 0.1682846 0.0962233 0.1511464 0.0956876 0.0315612 0.0698490 0.1762636 0.0274527 0.0969431 0.0999057 0.1976755 0.1742797 0.1671928 0.1164730 0.0519908 0.1503257 0.0995544 0.1730321 0.0940193 0.0953333 0.1274469 0.1258735 0.1592005 0.1011558 0.1719228 0.1755795 0.2238632 0.0520688 0.1250014 0.0335819 0.0870346 0.0000000 0.0499205 0.0951688 0.1484412 0.1426722 0.1488458 0.1080714 0.0336970 0.0876867 0.1250460 0.1291040 0.0508648 0.1075319 0.1229779 0.1295991 0.0837206 0.0546983 0.1688796 0.1126793 0.0879828 0.1240130 0.0939435 0.1346289 0.0421555 0.1145233 0.0511823 0.1674879 0.0908769 
Acalypha_cf_glandulosa_C_1343              0.9866816 0.6236514 0.9475191 0.6396651 0.1712420 0.1271834 0.1338305 0.0981301 0.1123839 0.1143342 0.2135105 0.1329101 0.0602997 0.1248602 0.0787445 0.0094703 0.0037428 0.1221097 0.1021791 0.1276119 0.0871138 0.0802339 0.1603826 0.0671785 0.1750889 0.0480613 0.0450223 0.0093912 0.1120775 0.0214892 0.0552398 0.0958962 0.1152708 0.1507290 0.0524493 0.1313025 0.0595612 0.1145514 0.0682249 0.0232242 0.1296441 0.1012012 0.1794582 0.0668031 0.1924456 0.1083126 0.0748907 0.1247904 0.0232479 0.1364284 0.1211582 0.1073097 0.0572084 0.1320668 0.1542580 0.0699061 0.1159227 0.0698506 0.0579530 0.1201767 0.1184616 0.1069817 0.0948806 0.1440740 0.1140174 0.0983569 0.0153723 0.1597554 0.0482856 0.0214892 0.1313739 0.1392079 0.0596486 0.0974101 0.2043792 0.0813186 0.1271834 0.1928762 0.1057903 0.0589392 0.1783310 0.0484354 0.1351920 0.1157817 0.1267642 0.1789338 0.1002552 0.1669622 0.1060990 0.0616230 0.0882530 0.1804879 0.0481263 0.1126547 0.1198881 0.2174552 0.1725607 0.1694017 0.1385119 0.0018581 0.1634115 0.1118261 0.1772440 0.1046004 0.1151245 0.1377917 0.1404183 0.1719173 0.1496021 0.1795127 0.1945902 0.2213789 0.0132283 0.1270451 0.0548062 0.0913536 0.0499205 0.0000000 0.1109105 0.1508421 0.1447671 0.1576040 0.1136106 0.0528654 0.0806715 0.1394643 0.1481441 0.0586187 0.1281091 0.1401752 0.1328484 0.1125826 0.0504496 0.1796019 0.1157817 0.0956823 0.1297817 0.0960310 0.1345786 0.0551360 0.1228718 0.0572138 0.1723651 0.1011934 
Acalypha_ceraceopunctata_M_6179            0.9744848 0.5877459 0.9019388 0.6821932 0.1618432 0.1641749 0.1445920 0.1107384 0.1024105 0.1270305 0.2218910 0.1602598 0.1036418 0.1347340 0.1072199 0.1077609 0.1166836 0.1451842 0.1338943 0.1375583 0.1007677 0.1236209 0.1900363 0.0996316 0.2084041 0.0950777 0.1137536 0.1026994 0.1216949 0.1151642 0.0918288 0.1069606 0.0343488 0.1243042 0.0979564 0.1419067 0.1183952 0.1475277 0.1059853 0.1178793 0.1340075 0.1303546 0.1669857 0.1128187 0.2489543 0.1197045 0.1078343 0.1594539 0.1211239 0.1303136 0.1317559 0.1372718 0.1237463 0.1707990 0.1539813 0.1126148 0.1219126 0.1231323 0.1127275 0.1323787 0.0387268 0.1311590 0.1083665 0.1554995 0.1287423 0.1332732 0.1189092 0.1773844 0.1018906 0.1151642 0.1346013 0.1532881 0.0962050 0.1110217 0.2137656 0.1293650 0.1641749 0.2133220 0.1386962 0.1037746 0.1993934 0.0984583 0.1597383 0.1478326 0.1582542 0.1706117 0.1164904 0.1695692 0.1330940 0.1034293 0.0637573 0.2051018 0.0939160 0.0343749 0.0433958 0.2156186 0.1589101 0.1875775 0.1427365 0.1132542 0.1659571 0.1234876 0.1649108 0.1178347 0.1229942 0.1720815 0.1515849 0.2143317 0.1507477 0.2209153 0.2132526 0.2463610 0.1134703 0.1411689 0.0954340 0.1135581 0.0951688 0.1109105 0.0000000 0.1655090 0.1591574 0.1836375 0.1208094 0.0872949 0.1555632 0.1505244 0.1444320 0.1280934 0.1381109 0.1387437 0.1721561 0.0834296 0.1268019 0.1712456 0.1478326 0.1057095 0.1669789 0.1259135 0.1624591 0.0969684 0.1412439 0.1202652 0.1879536 0.1124530 
Acalypha_cardiophylla_cardiophylla_L_1631  0.9157715 0.6738285 0.8973985 0.7690802 0.1422849 0.1744989 0.1445541 0.1271577 0.1416103 0.1401334 0.2306381 0.1797395 0.1126836 0.1468222 0.1541141 0.1600618 0.1570930 0.1474968 0.1345824 0.1495786 0.0998851 0.1370386 0.1946962 0.1298600 0.1890524 0.1349685 0.1381381 0.1501107 0.1325997 0.1456883 0.1285437 0.1237415 0.1638225 0.1623999 0.1350526 0.1469334 0.1385577 0.1439318 0.1387079 0.1292437 0.1366112 0.1256146 0.1535190 0.1216462 0.2533604 0.1233616 0.1382759 0.1444191 0.1459870 0.1625556 0.0626902 0.1427728 0.1431857 0.1727350 0.1769640 0.1407891 0.1382036 0.1406467 0.1247191 0.1439323 0.1550043 0.1263369 0.1119878 0.1532362 0.0601376 0.1308220 0.1687835 0.0254754 0.1238598 0.1456883 0.1730339 0.1612643 0.1246289 0.1094591 0.2669432 0.1627425 0.1744989 0.2211247 0.1469409 0.1366098 0.2063070 0.1305746 0.1807393 0.1556816 0.1600287 0.1462596 0.1154669 0.1721464 0.1229433 0.1262061 0.1285276 0.2225623 0.1255545 0.1542872 0.1686922 0.2368838 0.1464320 0.2117634 0.1438088 0.1532118 0.1657664 0.1237084 0.1459897 0.1237000 0.1357938 0.1771545 0.1495216 0.2049118 0.1846987 0.2236136 0.1988839 0.2330701 0.1559797 0.1764668 0.1363333 0.1607343 0.1484412 0.1508421 0.1655090 0.0000000 0.0037071 0.2045966 0.0566475 0.1238232 0.1608285 0.1431885 0.1705843 0.1397041 0.1436014 0.1481072 0.1816932 0.1531238 0.1523727 0.1467624 0.1556816 0.1369487 0.1772703 0.1390564 0.1742857 0.1302826 0.1453337 0.1395831 0.2114637 0.1130724 
Acalypha_cardiophylla_cardiophylla_E_14535 0.9111261 0.6601390 0.8929672 0.7607201 0.1361651 0.1683564 0.1388509 0.1215669 0.1357555 0.1343469 0.2297173 0.1733968 0.1071913 0.1409074 0.1481833 0.1538733 0.1509389 0.1413278 0.1288445 0.1436402 0.0944118 0.1311723 0.1877900 0.1298600 0.1824204 0.1293279 0.1324440 0.1440648 0.1269639 0.1397486 0.1228764 0.1181163 0.1575368 0.1561197 0.1294060 0.1411256 0.1328373 0.1380721 0.1329759 0.1234561 0.1308671 0.1200124 0.1472883 0.1161266 0.2456140 0.1176452 0.1324848 0.1385483 0.1400313 0.1563805 0.0580938 0.1369620 0.1373634 0.1664002 0.1704398 0.1350676 0.1324158 0.1348276 0.1190379 0.1380709 0.1488061 0.1206900 0.1066577 0.1473437 0.0555904 0.1251802 0.1623871 0.0213993 0.1183363 0.1397486 0.1667512 0.1552050 0.1190790 0.1041530 0.2592001 0.1566392 0.1683564 0.2138936 0.1409402 0.1308657 0.1992447 0.1249159 0.1744392 0.1497720 0.1537474 0.1401607 0.1100516 0.1657060 0.1173664 0.1206844 0.1227557 0.2152522 0.1200657 0.1481273 0.1622890 0.2359246 0.1401992 0.2045578 0.1377229 0.1471310 0.1594074 0.1179658 0.1398859 0.1181842 0.1301059 0.1708179 0.1436958 0.1981446 0.1784573 0.2163444 0.1918551 0.2259171 0.1498723 0.1701373 0.1307237 0.1546112 0.1426722 0.1447671 0.1591574 0.0037071 0.0000000 0.1979453 0.0520710 0.1183117 0.1547682 0.1427322 0.1642645 0.1339394 0.1377354 0.1419009 0.1751808 0.1471476 0.1463235 0.1406362 0.1497720 0.1312167 0.1711073 0.1334073 0.1678664 0.1246629 0.1394129 0.1338232 0.2042492 0.1076858 
Acalypha_capitata_K_164                    0.9361244 0.6324116 0.8465283 0.6344143 0.2223665 0.1446652 0.1707300 0.1276908 0.1260448 0.1437511 0.2697505 0.0413923 0.1262226 0.1641933 0.1602167 0.1530433 0.1639720 0.1686193 0.1574840 0.1670430 0.1358109 0.1426866 0.2125408 0.1507645 0.2076247 0.1320268 0.1412471 0.1568368 0.1414284 0.1431786 0.1211109 0.1257909 0.1851535 0.1868224 0.1507247 0.1695366 0.1440839 0.1570300 0.1393305 0.1533303 0.1521208 0.1516421 0.2310162 0.1418294 0.2636619 0.1512979 0.1444100 0.1216471 0.1481481 0.1585291 0.1652319 0.1590642 0.1555968 0.1616754 0.1610664 0.1443794 0.1452724 0.1531587 0.1433826 0.1452349 0.1878440 0.1526125 0.1322299 0.1706248 0.1580687 0.1341352 0.1700883 0.2204685 0.1305036 0.1431786 0.1524411 0.1677690 0.1354839 0.1349302 0.2815521 0.1567445 0.1446652 0.2243065 0.1384667 0.1361603 0.2148294 0.1261585 0.1532666 0.1183989 0.1671613 0.2302751 0.1436311 0.2208063 0.1506690 0.1400152 0.1415987 0.2153342 0.1355149 0.1809556 0.1905154 0.2631046 0.2309502 0.2259459 0.1743225 0.1543273 0.2136784 0.1555952 0.2218699 0.1378168 0.1448304 0.1715878 0.1722906 0.2179595 0.1564149 0.2183440 0.2104362 0.2650255 0.1571225 0.1532663 0.1434010 0.1459757 0.1488458 0.1576040 0.1836375 0.2045966 0.1979453 0.0000000 0.1543100 0.1259934 0.1797939 0.1711081 0.1910785 0.1513437 0.1677255 0.1853457 0.1419903 0.1461066 0.1659075 0.2312168 0.1183989 0.1202380 0.1473425 0.1391628 0.1864639 0.1347993 0.1320163 0.1517909 0.2264469 0.1375579 
Acalypha_capillipes_C_12414                0.8364367 0.5798490 0.8343942 0.7069124 0.1180060 0.1283631 0.1059568 0.1002882 0.1188441 0.1098011 0.1994293 0.1374294 0.0800464 0.1024543 0.1176768 0.1220084 0.1192886 0.1267722 0.1139728 0.1049832 0.0546722 0.1008883 0.1548133 0.1083761 0.1521707 0.0956576 0.0984304 0.1130666 0.0969178 0.1159972 0.0891989 0.1001376 0.1249439 0.1222986 0.0902689 0.1076407 0.0986790 0.1111187 0.1068422 0.1100462 0.1022616 0.0837956 0.1254214 0.0935997 0.2007631 0.0943285 0.0950767 0.1217364 0.1067306 0.1212974 0.0407496 0.0991190 0.1075597 0.1391666 0.1464416 0.1065115 0.1008730 0.0967910 0.0852276 0.1162389 0.1140063 0.0842033 0.0701615 0.1133570 0.0174072 0.0993435 0.1293806 0.0679439 0.0855204 0.1159972 0.1365389 0.1155587 0.0860819 0.0703071 0.2255326 0.1167630 0.1283631 0.1860088 0.1116527 0.0966228 0.1648627 0.0912515 0.1333783 0.1216227 0.1221106 0.1251104 0.0727830 0.1244388 0.0813653 0.0878184 0.0868172 0.1707226 0.0821413 0.1110777 0.1236006 0.2033693 0.1216273 0.1673855 0.1149142 0.1159052 0.1271219 0.0976103 0.1268860 0.1036071 0.0997774 0.1416665 0.1100964 0.1807988 0.1343630 0.1746569 0.1650125 0.2158022 0.1154144 0.1395782 0.0972145 0.1169863 0.1080714 0.1136106 0.1208094 0.0566475 0.0520710 0.1543100 0.0000000 0.0855476 0.1317143 0.1093510 0.1298982 0.1044808 0.1053529 0.1215850 0.1468834 0.1172426 0.1121512 0.1255122 0.1216227 0.1042104 0.1309446 0.1067480 0.1346408 0.0910055 0.1224657 0.1043865 0.1670487 0.0757923 
Acalypha_californica_VWS_94-153            0.9089128 0.5903654 0.8612245 0.6707223 0.1345299 0.1149789 0.1075418 0.0836869 0.0878588 0.0781005 0.2042862 0.1086852 0.0471476 0.0999959 0.0496386 0.0555313 0.0575385 0.1100741 0.0782332 0.1025197 0.0704349 0.0544363 0.1448892 0.0339412 0.1414864 0.0056503 0.0421378 0.0505063 0.0854065 0.0509916 0.0321712 0.0753595 0.0972442 0.1127036 0.0381306 0.1088260 0.0339731 0.0894007 0.0381367 0.0481428 0.1045042 0.0819079 0.1422035 0.0403274 0.1970816 0.0797416 0.0453412 0.1098995 0.0482111 0.1078743 0.0903842 0.0874121 0.0492446 0.1269408 0.1198685 0.0194622 0.0842634 0.0494802 0.0364736 0.1013238 0.0946186 0.0871694 0.0710831 0.1167465 0.0936909 0.0730036 0.0583588 0.1371339 0.0317581 0.0509916 0.1110250 0.1181990 0.0296189 0.0734035 0.1778652 0.0683496 0.1149789 0.1801537 0.0942445 0.0320269 0.1615218 0.0297106 0.1223724 0.1034639 0.1021060 0.1418307 0.0862999 0.1406339 0.0842824 0.0336839 0.0673646 0.1657222 0.0336585 0.0892366 0.1008155 0.2045541 0.1409787 0.1646689 0.1064074 0.0549699 0.1402356 0.0827367 0.1404944 0.0868927 0.0881220 0.1292964 0.1135033 0.1425132 0.1088390 0.1577435 0.1534212 0.2113329 0.0505674 0.1118516 0.0398854 0.0689460 0.0336970 0.0528654 0.0872949 0.1238232 0.1183117 0.1259934 0.0855476 0.0000000 0.0784986 0.1127480 0.1173962 0.0510686 0.1028794 0.1126996 0.1204273 0.0900792 0.0552381 0.1423096 0.1034639 0.0749115 0.1174531 0.0896854 0.1281453 0.0318554 0.1077436 0.0468028 0.1649573 0.0742656 
Acalypha_burquezii_VD_99-596               0.9169755 0.6716334 0.8951260 0.7480714 0.1791093 0.1452974 0.1410080 0.1212516 0.1196476 0.1132037 0.2553383 0.1482981 0.0788145 0.1557128 0.1065940 0.0782641 0.0858423 0.1484911 0.1164101 0.1585624 0.1064880 0.0956755 0.2100736 0.0685038 0.1730200 0.0732644 0.0474669 0.0829109 0.1001127 0.0739250 0.0794778 0.1227315 0.1573826 0.1548432 0.0805084 0.1451616 0.0816501 0.1222454 0.0927156 0.0699729 0.1455829 0.1353540 0.1873872 0.0723309 0.2397287 0.1238986 0.0943162 0.1421318 0.0655637 0.1513821 0.1277415 0.1397431 0.0615597 0.1471412 0.1746588 0.0968958 0.1039876 0.0949682 0.0813137 0.1351550 0.1488341 0.1417297 0.1143351 0.1516202 0.1323411 0.1064428 0.0903715 0.1697336 0.0731997 0.0739250 0.1396700 0.1649552 0.0803805 0.1169639 0.2710167 0.0917781 0.1452974 0.1738291 0.1260081 0.0888831 0.2210089 0.0760973 0.1463725 0.1274472 0.1576058 0.1868313 0.1282039 0.1731663 0.1380447 0.0776311 0.1263912 0.2217245 0.0660257 0.1426762 0.1507384 0.2557277 0.1866800 0.2000621 0.1398212 0.0828861 0.1721539 0.1276518 0.1868202 0.1311549 0.1030289 0.1480334 0.1423155 0.1747828 0.1556535 0.2055833 0.2120091 0.2043509 0.0879342 0.1409662 0.0728448 0.1369954 0.0876867 0.0806715 0.1555632 0.1608285 0.1547682 0.1797939 0.1317143 0.0784986 0.0000000 0.1413306 0.1640865 0.0543919 0.1592093 0.1471385 0.1486545 0.1384129 0.0917939 0.1875389 0.1274472 0.1058944 0.1479925 0.1069134 0.1473061 0.0879485 0.1300817 0.0589339 0.1997430 0.1265128 
Acalypha_brevipetiolata_SB_8090            0.9028532 0.6495488 0.9205096 0.7479933 0.1834154 0.1404534 0.0153078 0.1225564 0.1398535 0.1341846 0.2260039 0.1522379 0.1153671 0.1627554 0.1501073 0.1404151 0.1453749 0.1457357 0.1349617 0.1655470 0.1052732 0.1392576 0.1968371 0.1234797 0.2059686 0.1155028 0.1169690 0.1311554 0.1206905 0.1359778 0.1177730 0.1190333 0.1626143 0.1542713 0.1155660 0.0134132 0.1158422 0.1289960 0.1460830 0.1367729 0.1564086 0.1440280 0.1914580 0.1221806 0.2309328 0.1302697 0.1346775 0.1386565 0.1344130 0.1608803 0.1174383 0.1508138 0.1258044 0.1562782 0.1898740 0.1348942 0.1250750 0.1317352 0.1266643 0.1437760 0.1651807 0.1503188 0.1203322 0.0114514 0.1204329 0.1140172 0.1446354 0.1660894 0.1134246 0.1359778 0.1623369 0.1694170 0.1180991 0.1228836 0.2748102 0.1553823 0.1404534 0.2018732 0.1268318 0.1218688 0.2070033 0.1197896 0.1370795 0.1345617 0.1463649 0.1909041 0.1262848 0.1824864 0.1412919 0.1102546 0.1203671 0.2083788 0.1131768 0.1588647 0.1634684 0.2293063 0.1839719 0.2010333 0.1388752 0.1417492 0.1814441 0.1340515 0.1882804 0.1259458 0.1237659 0.1727346 0.0056506 0.2141579 0.1568617 0.2094978 0.1937177 0.2330282 0.1420262 0.1656184 0.1205083 0.1559914 0.1250460 0.1394643 0.1505244 0.1431885 0.1427322 0.1711081 0.1093510 0.1127480 0.1413306 0.0000000 0.1541930 0.1285850 0.1662094 0.1460595 0.1651182 0.1407756 0.1341573 0.1916085 0.1345617 0.1125271 0.1430449 0.1192070 0.1629653 0.1218480 0.1288733 0.1224511 0.2007297 0.1296038 
Acalypha_brachystachya_SAGBE_2353          0.8644241 0.5947785 0.8447642 0.5929683 0.1583220 0.1506346 0.1460344 0.0963273 0.1324452 0.1310473 0.2595401 0.1626120 0.1218259 0.1478177 0.1405867 0.1492037 0.1487384 0.1335307 0.1115410 0.1450933 0.1008838 0.1532798 0.2170502 0.1296001 0.1824833 0.1202728 0.1261472 0.1449911 0.1277923 0.1487450 0.1227520 0.1037404 0.1429691 0.0302954 0.1303319 0.1471336 0.1201971 0.1224963 0.1354273 0.1421438 0.1537737 0.1498290 0.1661841 0.1373697 0.2697477 0.1240167 0.1319151 0.1297453 0.1499884 0.1646209 0.1365967 0.1535063 0.1386499 0.1499283 0.1630806 0.1405155 0.1325082 0.1275361 0.1218800 0.1338459 0.1400055 0.1564952 0.1257063 0.1590713 0.1489989 0.1248066 0.1575989 0.1726837 0.1218894 0.1487450 0.1404533 0.1512240 0.1177723 0.1264710 0.2542427 0.1496332 0.1506346 0.1962385 0.1433852 0.1259429 0.2318100 0.1224504 0.1562509 0.1324121 0.1670933 0.1657255 0.1329898 0.2081339 0.1437972 0.1237273 0.1177806 0.2448427 0.1189465 0.1338792 0.1417880 0.2571505 0.1709980 0.2147313 0.1383465 0.1505066 0.1991352 0.1278181 0.1828811 0.1054525 0.1310741 0.1704691 0.1552419 0.1845339 0.1639248 0.2457793 0.2111228 0.2123701 0.1397006 0.1523102 0.1293192 0.1519808 0.1291040 0.1481441 0.1444320 0.1705843 0.1642645 0.1910785 0.1298982 0.1173962 0.1640865 0.1541930 0.0000000 0.1406489 0.1487532 0.1457336 0.1453139 0.1385780 0.1381252 0.1663111 0.1324121 0.0996859 0.1479164 0.1263731 0.1733920 0.1228384 0.1180609 0.1386595 0.2151950 0.1280830 
Acalypha_boliviensis_Z_8648                0.9105551 0.6090224 0.8819530 0.7112205 0.1525762 0.1224831 0.1334870 0.1014511 0.1060872 0.0981453 0.2261274 0.1327710 0.0583535 0.1230577 0.0715687 0.0589247 0.0632792 0.1180487 0.0987058 0.1257097 0.0837937 0.0727468 0.1684138 0.0460303 0.1597822 0.0464440 0.0151949 0.0607143 0.0888957 0.0497910 0.0514192 0.1027381 0.1321593 0.1351622 0.0535899 0.1246130 0.0581161 0.1136295 0.0638331 0.0538936 0.1276775 0.1009030 0.1603965 0.0580124 0.2045610 0.0993923 0.0680474 0.1286455 0.0563533 0.1389513 0.1117125 0.1171722 0.0237600 0.1355006 0.1292133 0.0674625 0.0874145 0.0695276 0.0582971 0.1145295 0.1240332 0.1065319 0.0941277 0.1329395 0.1085083 0.0956952 0.0669222 0.1481486 0.0469016 0.0497910 0.1306143 0.1422429 0.0512291 0.0916624 0.2175758 0.0562534 0.1224831 0.1894421 0.1090958 0.0575885 0.1828297 0.0511153 0.1300838 0.1193212 0.1207296 0.1599589 0.0987264 0.1622137 0.1033838 0.0531549 0.0849026 0.1911252 0.0423928 0.1182666 0.1255173 0.2302653 0.1651618 0.1696277 0.1187959 0.0606963 0.1613133 0.1026645 0.1641250 0.1104029 0.0916725 0.1323890 0.1294569 0.1631695 0.1237511 0.1800664 0.1557764 0.1976087 0.0652832 0.1213760 0.0444548 0.0983402 0.0508648 0.0586187 0.1280934 0.1397041 0.1339394 0.1513437 0.1044808 0.0510686 0.0543919 0.1285850 0.1406489 0.0000000 0.1261814 0.1253360 0.1270909 0.1069361 0.0660440 0.1605183 0.1193212 0.1020501 0.1249794 0.1000248 0.1344526 0.0484051 0.1173013 0.0215985 0.1733153 0.1002231 
Acalypha_boinensis_LG_10813                0.9637683 0.6099128 0.9007222 0.7154895 0.1565428 0.1389252 0.1533321 0.1248428 0.1110059 0.1357660 0.2020638 0.1437694 0.1162878 0.0018535 0.1307908 0.1320926 0.1341494 0.1592835 0.1249171 0.0037175 0.0628579 0.1282077 0.1422283 0.1063341 0.1930637 0.1085340 0.1143436 0.1176256 0.1218075 0.1341816 0.1132358 0.1209689 0.1479319 0.1431238 0.0984234 0.1646513 0.1211673 0.1366162 0.1240580 0.1351500 0.0249990 0.0664647 0.1644331 0.1027909 0.2113185 0.1267433 0.1232007 0.1402048 0.1345041 0.1453052 0.1232969 0.0658290 0.1181833 0.1516556 0.1648081 0.1196953 0.1317646 0.1306940 0.1188908 0.1366251 0.1449193 0.0687632 0.0611673 0.1644128 0.1136314 0.1217111 0.1348831 0.1456175 0.0944116 0.1341816 0.1427218 0.0269176 0.1026029 0.0634247 0.2263132 0.1284724 0.1389252 0.2418543 0.1262908 0.1117116 0.1671559 0.1010005 0.1472119 0.1266070 0.1628442 0.1639786 0.0710360 0.1404223 0.0733949 0.1052482 0.1211200 0.1590404 0.1028863 0.1386915 0.1391093 0.2030547 0.1674653 0.1589927 0.1476026 0.1250035 0.1393917 0.1306224 0.1721248 0.1259437 0.1249916 0.1737705 0.1605178 0.2086873 0.1346106 0.1597736 0.2115150 0.2519389 0.1232991 0.1491842 0.1077715 0.1293989 0.1075319 0.1281091 0.1381109 0.1436014 0.1377354 0.1677255 0.1053529 0.1028794 0.1592093 0.1662094 0.1487532 0.1261814 0.0000000 0.1578562 0.1489293 0.1131693 0.1383225 0.1645592 0.1266070 0.1231734 0.1415396 0.1362442 0.1679548 0.1066531 0.1361999 0.1178860 0.1614155 0.0617261 
Acalypha_bisetosa_AL_33893                 0.9158840 0.7467164 0.8970809 0.7072350 0.1793408 0.1323210 0.1457253 0.0889854 0.1070303 0.0886733 0.2554662 0.1644000 0.1036513 0.1542682 0.1309801 0.1367351 0.1463861 0.0580073 0.0871128 0.1571971 0.0954327 0.1258750 0.2063713 0.0970006 0.1336787 0.1122637 0.1256088 0.1314564 0.0919384 0.1301995 0.1082036 0.0952819 0.1462323 0.1440964 0.1130339 0.1419409 0.1217208 0.0831565 0.1248922 0.1305923 0.1433226 0.1384968 0.1877273 0.1017759 0.2445284 0.0471129 0.1230976 0.1328650 0.1335067 0.1351294 0.1228399 0.1480921 0.1251943 0.1454265 0.1078180 0.1240501 0.0875328 0.1237965 0.1038328 0.0905914 0.1374463 0.1393701 0.1109305 0.1509338 0.1369750 0.0768268 0.1494627 0.1559763 0.1048321 0.1301995 0.1312190 0.1578998 0.1017449 0.1136003 0.2641533 0.1497644 0.1323210 0.1637392 0.1130691 0.1158923 0.2231840 0.1132752 0.1406508 0.1197936 0.1124325 0.1871630 0.1249303 0.1753335 0.1412597 0.1044297 0.1069594 0.2148016 0.1071704 0.1311661 0.1392420 0.2599106 0.1807916 0.1895867 0.0191728 0.1369808 0.1747442 0.0495830 0.1793138 0.1010198 0.0947737 0.1469072 0.1470870 0.1367248 0.1573202 0.2224121 0.1320671 0.1904250 0.1372595 0.1374214 0.1173678 0.1349696 0.1229779 0.1401752 0.1387437 0.1481072 0.1419009 0.1853457 0.1215850 0.1126996 0.1471385 0.1460595 0.1457336 0.1253360 0.1578562 0.0000000 0.1616153 0.1278176 0.1385510 0.1878812 0.1197936 0.0868619 0.1349887 0.1080955 0.1345006 0.1050906 0.1223396 0.1217141 0.1872622 0.1205380 
Acalypha_bipartita_N_ATBP_596              0.8926413 0.6337359 0.9452242 0.7434747 0.1951685 0.1022641 0.1609740 0.1108064 0.0922683 0.1158534 0.2680746 0.1211697 0.1025307 0.1455565 0.1535390 0.1307518 0.1426633 0.1532742 0.1170522 0.1483398 0.1235269 0.1326556 0.2302415 0.1685242 0.1802741 0.1233398 0.1233263 0.1389696 0.1217264 0.1346462 0.1190263 0.1146573 0.1612088 0.1551931 0.1389552 0.1635505 0.1256085 0.1310653 0.1403186 0.1336951 0.1338606 0.1404406 0.2037057 0.1285253 0.2611566 0.1297667 0.1251116 0.1211146 0.1420459 0.1588241 0.1602669 0.1495234 0.1151838 0.1173480 0.1531193 0.1319470 0.1262488 0.1362229 0.1269585 0.1382455 0.1613500 0.1376552 0.1297589 0.1633138 0.1618516 0.1160293 0.1454534 0.1878835 0.1157548 0.1346462 0.1288680 0.1434225 0.1200686 0.1270176 0.2663740 0.1294022 0.1022641 0.1833324 0.1002688 0.1376910 0.2306811 0.1155467 0.1066476 0.0818488 0.1536423 0.2030738 0.1367023 0.2003462 0.1431838 0.1333474 0.1289236 0.2334459 0.1230480 0.1548013 0.1635445 0.2650506 0.2032192 0.2212213 0.1595464 0.1334209 0.1872314 0.1336786 0.2011677 0.1203751 0.1248943 0.1538911 0.1594156 0.1885401 0.1441626 0.2294234 0.1824047 0.2297764 0.1392111 0.1295523 0.1307410 0.1434203 0.1295991 0.1328484 0.1721561 0.1816932 0.1751808 0.1419903 0.1468834 0.1204273 0.1486545 0.1651182 0.1453139 0.1270909 0.1489293 0.1616153 0.0000000 0.1462862 0.1503463 0.2038769 0.0818488 0.1021108 0.1047501 0.1020653 0.1409061 0.1203685 0.1210869 0.1216875 0.2217068 0.1338403 
Acalypha_australis_X_4728                  0.9866547 0.5949571 0.8696090 0.6978266 0.1686205 0.1423214 0.1381201 0.1011652 0.0881655 0.1133176 0.1918436 0.1258221 0.0991891 0.1101459 0.1047619 0.1133104 0.1181996 0.1445084 0.1219583 0.1127561 0.0894785 0.1211933 0.1860654 0.0869441 0.1713669 0.0926813 0.0982602 0.1097271 0.1025271 0.1178089 0.0859764 0.0970981 0.0881960 0.1307732 0.0814602 0.1367948 0.1011949 0.1388396 0.1070374 0.1083200 0.1313728 0.1286521 0.1725542 0.1059590 0.2317249 0.1176045 0.0952264 0.1395527 0.1164915 0.1307978 0.1361373 0.1352973 0.0967392 0.1394055 0.1634470 0.1085001 0.0900259 0.1239949 0.1100781 0.1224616 0.0856614 0.1294151 0.1053020 0.1453784 0.1234524 0.1186077 0.1257660 0.1643126 0.0887168 0.1178089 0.1466517 0.1237024 0.0809617 0.1078693 0.1911355 0.1130452 0.1423214 0.2091629 0.1234908 0.1014913 0.1817887 0.0855984 0.1433502 0.1301053 0.1517079 0.1688929 0.1059400 0.1509967 0.1312928 0.0760077 0.0567436 0.1945937 0.0861490 0.0804768 0.0865721 0.2011886 0.1716679 0.1838935 0.1263641 0.1148569 0.1448837 0.1179180 0.1762703 0.1077518 0.1086488 0.1562376 0.1417323 0.1828051 0.1102845 0.1994657 0.1849439 0.2279355 0.1098972 0.1316605 0.0881913 0.1177099 0.0837206 0.1125826 0.0834296 0.1531238 0.1471476 0.1461066 0.1172426 0.0900792 0.1384129 0.1407756 0.1385780 0.1069361 0.1131693 0.1278176 0.1462862 0.0000000 0.1294820 0.1695017 0.1301053 0.0986523 0.1449464 0.1148539 0.1457967 0.0932246 0.1277666 0.0985894 0.1801770 0.1118247 
Acalypha_arvensis_VWS_1161                 0.9135734 0.6329536 0.8816940 0.6411465 0.1590033 0.1372686 0.1338517 0.1090712 0.1224851 0.1105049 0.2290495 0.1360892 0.0650913 0.1350140 0.0772895 0.0530781 0.0550824 0.1283770 0.1096256 0.1377804 0.0973894 0.0742912 0.1711669 0.0578364 0.1857138 0.0554953 0.0547658 0.0481126 0.1055911 0.0441273 0.0530993 0.1104838 0.1344478 0.1395740 0.0522031 0.1278968 0.0638533 0.1163477 0.0663481 0.0431065 0.1397718 0.1132727 0.1680609 0.0622572 0.2064650 0.1080683 0.0639899 0.1197337 0.0479855 0.1498451 0.1261338 0.1248813 0.0699644 0.1440965 0.1414917 0.0724501 0.1069933 0.0676727 0.0603912 0.1203737 0.1296728 0.1191823 0.1100233 0.1405619 0.1180933 0.1013202 0.0558575 0.1669067 0.0483275 0.0441273 0.1382417 0.1494716 0.0506726 0.1074275 0.2092270 0.0740192 0.1372686 0.2000595 0.1184621 0.0512659 0.1886509 0.0552975 0.1455166 0.1206519 0.1386074 0.1669671 0.1065980 0.1623236 0.1158369 0.0571571 0.0975322 0.1945818 0.0391685 0.1265505 0.1343126 0.2285687 0.1611628 0.1669207 0.1369329 0.0525451 0.1536281 0.1115723 0.1660011 0.1158775 0.1034779 0.1419378 0.1369423 0.1778951 0.1476324 0.1899667 0.1851594 0.2272703 0.0502375 0.1444442 0.0503839 0.0930860 0.0546983 0.0504496 0.1268019 0.1523727 0.1463235 0.1659075 0.1121512 0.0552381 0.0917939 0.1341573 0.1381252 0.0660440 0.1383225 0.1385510 0.1503463 0.1294820 0.0000000 0.1625073 0.1206519 0.1069505 0.1398816 0.1083725 0.1324959 0.0526466 0.1125015 0.0671978 0.1645981 0.1139976 
Acalypha_angustata_KB_4005                 0.8908245 0.6178059 0.8547397 0.7868628 0.0018897 0.1928878 0.1776596 0.1654481 0.1653470 0.1513423 0.2157123 0.2038884 0.1704636 0.1609936 0.1827914 0.1810129 0.1803981 0.1798942 0.1814760 0.1638811 0.1021631 0.1866933 0.1611793 0.1871791 0.2169093 0.1510971 0.1551753 0.1776064 0.1502537 0.1761966 0.1688081 0.1539168 0.1786918 0.1568952 0.1711948 0.1900962 0.1803797 0.1699626 0.1512133 0.1581293 0.1581730 0.1438501 0.0056252 0.1702457 0.2299664 0.1637215 0.1655810 0.1737408 0.1654426 0.2006385 0.1344262 0.1491146 0.1642315 0.1778368 0.1945285 0.1536357 0.1543291 0.1757447 0.1767443 0.1742999 0.1769747 0.1411047 0.1247228 0.1897833 0.1361778 0.1587176 0.1951735 0.1367098 0.1537553 0.1761966 0.1993770 0.1844929 0.1521358 0.1273670 0.2708339 0.1865979 0.1928878 0.2448071 0.1724279 0.1468886 0.1840567 0.1683176 0.1998873 0.1794931 0.1928777 0.0000010 0.1316604 0.1443672 0.1434602 0.1748906 0.1580311 0.1956492 0.1609450 0.1779193 0.1904389 0.2206988 0.0218932 0.1756507 0.1887344 0.1820797 0.1501601 0.1561306 0.0213824 0.1683349 0.1513094 0.1944794 0.1854883 0.2102653 0.2133436 0.1796719 0.2046443 0.2593457 0.1732748 0.2051439 0.1696517 0.1561264 0.1688796 0.1796019 0.1712456 0.1467624 0.1406362 0.2312168 0.1255122 0.1423096 0.1875389 0.1916085 0.1663111 0.1605183 0.1645592 0.1878812 0.2038769 0.1695017 0.1625073 0.0000000 0.1794931 0.1649458 0.1958364 0.1642560 0.1823766 0.1534110 0.1749720 0.1601993 0.1733474 0.1346734 
Acalypha_angatensis_C_434                  0.8899632 0.5836460 0.8712526 0.6543273 0.1713638 0.0486751 0.1342661 0.0875521 0.0814760 0.1003877 0.2470885 0.1130560 0.0952493 0.1235886 0.1340841 0.1165236 0.1213510 0.1199325 0.1085784 0.1261500 0.0967836 0.1045193 0.1968075 0.0939502 0.1634652 0.1034672 0.1060921 0.1129500 0.1031136 0.1056384 0.0974390 0.0959672 0.1409456 0.1345749 0.1108815 0.1329542 0.1041562 0.1058360 0.1194346 0.1150615 0.1079383 0.1262756 0.1793534 0.1095720 0.2378770 0.0979435 0.1164235 0.0896081 0.1102433 0.1167160 0.1284963 0.1356022 0.1142946 0.0644377 0.1272657 0.1170628 0.1121488 0.1164397 0.1068566 0.1020047 0.1434744 0.1269947 0.1065228 0.1389577 0.1277410 0.0908080 0.1235901 0.1588635 0.0942362 0.1056384 0.0894107 0.1215356 0.0961982 0.1090117 0.2492818 0.1215084 0.0486751 0.1623834 0.0454855 0.1119969 0.2157092 0.0970337 0.0539621 0.0000010 0.1227012 0.1788438 0.1228676 0.1752542 0.1288222 0.1057148 0.1045765 0.2109670 0.0988668 0.1374730 0.1397739 0.2403773 0.1726472 0.1776710 0.1119299 0.1129182 0.1689504 0.1011473 0.1772005 0.0882547 0.1059918 0.1405349 0.1354591 0.1610669 0.1308703 0.2120645 0.1590623 0.1871966 0.1131242 0.0968684 0.1059353 0.0996985 0.1126793 0.1157817 0.1478326 0.1556816 0.1497720 0.1183989 0.1216227 0.1034639 0.1274472 0.1345617 0.1324121 0.1193212 0.1266070 0.1197936 0.0818488 0.1301053 0.1206519 0.1794931 0.0000000 0.0763373 0.0508226 0.0378488 0.1363642 0.1038626 0.0831087 0.1142833 0.1779939 0.1131280 
Acalypha_andringitrensis_LG_10850          0.8347876 0.6001263 0.8194000 0.6189900 0.1569222 0.0991170 0.1100421 0.0210710 0.0712138 0.0875257 0.2126115 0.1057189 0.0737085 0.1200816 0.1085309 0.0989338 0.0959970 0.0855114 0.0840957 0.1227168 0.0789647 0.0895370 0.1818349 0.0812131 0.1404426 0.0773908 0.0892797 0.0930290 0.0853609 0.1030882 0.0785090 0.0153249 0.1149715 0.1112214 0.0919762 0.1158526 0.0763718 0.0825775 0.0946672 0.0968602 0.1142867 0.1059395 0.1648193 0.0898960 0.2159745 0.0769655 0.0937239 0.1016087 0.0995276 0.1057833 0.1084703 0.1068251 0.0953243 0.0979646 0.1007613 0.0875578 0.0890479 0.1011638 0.0876659 0.0861252 0.1122692 0.1065078 0.0747789 0.1215637 0.1151371 0.0711992 0.1026135 0.1453424 0.0751851 0.1030882 0.0817840 0.1284902 0.0771965 0.0819569 0.1980294 0.1112272 0.0991170 0.1381214 0.0691729 0.0874537 0.1929412 0.0705819 0.1028594 0.0763373 0.1009103 0.1643631 0.0974921 0.1627364 0.1084293 0.0889805 0.0790683 0.1906445 0.0797292 0.1067063 0.1135611 0.2156660 0.1580202 0.1729102 0.0778793 0.0930023 0.1622288 0.0799072 0.1628312 0.0335210 0.0880765 0.1131413 0.1132788 0.1293369 0.1168659 0.1985257 0.1419858 0.1662292 0.0883244 0.0921758 0.0865925 0.0899233 0.0879828 0.0956823 0.1057095 0.1369487 0.1312167 0.1202380 0.1042104 0.0749115 0.1058944 0.1125271 0.0996859 0.1020501 0.1231734 0.0868619 0.1021108 0.0986523 0.1069505 0.1649458 0.0763373 0.0000000 0.1015206 0.0713906 0.1071263 0.0868905 0.0985835 0.0923394 0.1732257 0.0829402 
Acalypha_amentacea_palauensis_E_LR22594    0.9366726 0.6179560 0.9739130 0.7317278 0.1875843 0.0018363 0.1427341 0.1061720 0.0938418 0.1195971 0.2493578 0.1332428 0.1114278 0.1383701 0.1542067 0.1306426 0.1355380 0.1377047 0.1156701 0.1410097 0.1079110 0.1288935 0.2104008 0.0943250 0.1789407 0.1174645 0.1224533 0.1268545 0.1220461 0.1250148 0.1137152 0.1147592 0.1677525 0.1536738 0.1221945 0.1414630 0.1173912 0.1228977 0.1392613 0.1323032 0.1221665 0.1353755 0.1956811 0.1235162 0.2260194 0.1178704 0.1284426 0.1101656 0.1245904 0.1439406 0.1368014 0.1473504 0.1293964 0.0743031 0.1557626 0.1316916 0.1241030 0.1324494 0.1265659 0.1187396 0.1622926 0.1361705 0.1174047 0.1475943 0.1320106 0.1068939 0.1381532 0.1737200 0.1018647 0.1250148 0.1240701 0.1363166 0.1039587 0.1148420 0.2707716 0.1361822 0.0018363 0.1867382 0.0455367 0.1287475 0.2295523 0.1157148 0.0095256 0.0508226 0.1327880 0.1951091 0.1278441 0.1954467 0.1379653 0.1156466 0.1152544 0.2186822 0.1123326 0.1560147 0.1587485 0.2398207 0.1916555 0.2009711 0.1334637 0.1268196 0.1947680 0.1214201 0.1933456 0.1070462 0.1251031 0.1510724 0.1439966 0.1941831 0.1429576 0.2260537 0.1681420 0.2158654 0.1270589 0.1269935 0.1196040 0.1277840 0.1240130 0.1297817 0.1669789 0.1772703 0.1711073 0.1473425 0.1309446 0.1174531 0.1479925 0.1430449 0.1479164 0.1249794 0.1415396 0.1349887 0.1047501 0.1449464 0.1398816 0.1958364 0.0508226 0.1015206 0.0000000 0.0555027 0.1492779 0.1119992 0.1093738 0.1260481 0.1987814 0.1265938 
Acalypha_amentacea_amentacea_VS_SR54       0.8761295 0.5611816 0.8500243 0.6857265 0.1563634 0.0577092 0.1189423 0.0799915 0.0769316 0.0912226 0.2359900 0.1213806 0.0814040 0.1331101 0.1237684 0.0966084 0.1012807 0.1046463 0.0968875 0.1357375 0.0849410 0.0857785 0.1906377 0.0665526 0.1563470 0.0896824 0.0875115 0.0933639 0.0890800 0.0911878 0.0836936 0.0881589 0.1299370 0.1254971 0.0921243 0.1175721 0.0809252 0.0913596 0.1097200 0.1003428 0.1170112 0.1110014 0.1641321 0.0953854 0.2244059 0.0872757 0.0996335 0.0974577 0.1005546 0.1264749 0.1135103 0.1147129 0.0981817 0.0665547 0.1233066 0.1025980 0.0927883 0.1066517 0.0930907 0.0878381 0.1219636 0.1115947 0.0922163 0.1232785 0.1125415 0.0772764 0.1030062 0.1473301 0.0807365 0.0911878 0.1028622 0.1310442 0.0827025 0.0946113 0.2126655 0.1246497 0.0577092 0.1545940 0.0344631 0.0977139 0.2012779 0.0833622 0.0632866 0.0378488 0.1074109 0.1636855 0.1077849 0.1628044 0.1134585 0.0944091 0.0903150 0.1982521 0.0806155 0.1163121 0.1181373 0.2265781 0.1574369 0.1714153 0.1069996 0.0933370 0.1619115 0.0903018 0.1565836 0.0806260 0.0896480 0.1195286 0.1199957 0.1583559 0.1290619 0.2055468 0.1581565 0.1753595 0.0983899 0.1056262 0.0873838 0.0938862 0.0939435 0.0960310 0.1259135 0.1390564 0.1334073 0.1391628 0.1067480 0.0896854 0.1069134 0.1192070 0.1263731 0.1000248 0.1362442 0.1080955 0.1020653 0.1148539 0.1083725 0.1642560 0.0378488 0.0713906 0.0555027 0.0000000 0.1153664 0.0947098 0.0918400 0.0952200 0.1717194 0.1006288 
Acalypha_amblyodonta_JAR_6436              0.9259041 0.7114058 0.8596998 0.7556385 0.1808140 0.1465658 0.1563498 0.1090315 0.1179221 0.1123093 0.2664631 0.1651307 0.1194990 0.1643393 0.1649069 0.1412200 0.1431856 0.1238582 0.0988758 0.1672554 0.1014919 0.1352872 0.2162025 0.1412535 0.1370583 0.1276800 0.1200840 0.1395875 0.1017692 0.1300387 0.1254202 0.1104758 0.1607793 0.1715871 0.1266463 0.1613773 0.1291210 0.1052234 0.1423406 0.1216143 0.1577041 0.1409268 0.1877500 0.1263635 0.2601918 0.0997063 0.1296590 0.1418350 0.1366942 0.1728557 0.1533801 0.1468621 0.1242283 0.1670963 0.1342791 0.1292937 0.1077159 0.1456934 0.1355206 0.1093019 0.1487663 0.1381298 0.1163230 0.1611440 0.1382163 0.0880479 0.1516401 0.1837400 0.1201058 0.1300387 0.1599384 0.1679994 0.1086331 0.1190028 0.2495311 0.1506470 0.1465658 0.1615017 0.1347922 0.1249667 0.2225761 0.1206516 0.1521697 0.1363642 0.1255505 0.1871872 0.1260675 0.1917900 0.1436818 0.1277338 0.1315482 0.2259889 0.1138324 0.1511630 0.1597706 0.2668755 0.1868959 0.2146040 0.1247118 0.1341879 0.1906258 0.1062422 0.1899082 0.1186394 0.1047354 0.0331269 0.1572394 0.1555334 0.1620031 0.2313837 0.1628823 0.1974068 0.1419551 0.1608138 0.1222325 0.1425231 0.1346289 0.1345786 0.1624591 0.1742857 0.1678664 0.1864639 0.1346408 0.1281453 0.1473061 0.1629653 0.1733920 0.1344526 0.1679548 0.1345006 0.1409061 0.1457967 0.1324959 0.1823766 0.1363642 0.1071263 0.1492779 0.1153664 0.0000000 0.1284898 0.1378247 0.1237047 0.2150729 0.1257083 
Acalypha_alopecuroidea_CR_2593             0.9360239 0.6025421 0.8663138 0.6579316 0.1455835 0.1095526 0.1165083 0.0912768 0.0905908 0.0901072 0.2064187 0.1171023 0.0426240 0.1037085 0.0533946 0.0526706 0.0598357 0.1031111 0.0883883 0.1062730 0.0763773 0.0494816 0.1478227 0.0378141 0.1398435 0.0319867 0.0420781 0.0527622 0.0902188 0.0547384 0.0422907 0.0896510 0.0960249 0.1148058 0.0445470 0.1179043 0.0513203 0.0973381 0.0446174 0.0548623 0.1108364 0.0903300 0.1532962 0.0488581 0.1977913 0.0764012 0.0365253 0.1135672 0.0571250 0.1119395 0.0986653 0.0985455 0.0471963 0.1260962 0.1148949 0.0472536 0.0936132 0.0236838 0.0342118 0.1003258 0.0909630 0.0957708 0.0814725 0.1260431 0.0945784 0.0831439 0.0606971 0.1385077 0.0318132 0.0547384 0.1131341 0.1196209 0.0297587 0.0814725 0.1929786 0.0730135 0.1095526 0.1815178 0.0962966 0.0363308 0.1708969 0.0381279 0.1167617 0.1038626 0.1093135 0.1528870 0.0794988 0.1494890 0.0927597 0.0358214 0.0698224 0.1624565 0.0378698 0.0856913 0.0919489 0.2066853 0.1522009 0.1707338 0.0990899 0.0572439 0.1490493 0.0793197 0.1514664 0.0926060 0.0929723 0.1265451 0.1226690 0.1558121 0.1239236 0.1663843 0.1485220 0.2064681 0.0528265 0.1110086 0.0399509 0.0784282 0.0421555 0.0551360 0.0969684 0.1302826 0.1246629 0.1347993 0.0910055 0.0318554 0.0879485 0.1218480 0.1228384 0.0484051 0.1066531 0.1050906 0.1203685 0.0932246 0.0526466 0.1534110 0.1038626 0.0868905 0.1119992 0.0947098 0.1284898 0.0000000 0.1056636 0.0447701 0.1684488 0.0848582 
Acalypha_allenii_S_203                     0.8749002 0.6645641 0.8193643 0.6455498 0.1666801 0.1068856 0.1285774 0.1055014 0.1022938 0.1046210 0.2268062 0.1135583 0.0964312 0.1330234 0.1344995 0.1236981 0.1233316 0.1298514 0.1114170 0.1356872 0.1050747 0.1195368 0.1890827 0.1066673 0.1595911 0.1105220 0.1137310 0.1199058 0.0988617 0.1122998 0.1066197 0.1049925 0.1439147 0.1287480 0.1137359 0.1248227 0.1024892 0.1261207 0.1244655 0.1167934 0.1323460 0.1327418 0.1748332 0.1193433 0.2265931 0.1045885 0.1161516 0.0236464 0.1223749 0.1272024 0.1241305 0.1398785 0.1149114 0.1186639 0.1453749 0.1219981 0.1060303 0.1151670 0.1125538 0.1082095 0.1466562 0.1335303 0.1158296 0.1333209 0.1237604 0.1041957 0.1312122 0.1432353 0.1082212 0.1122998 0.0976265 0.1362369 0.0921010 0.1184295 0.2743454 0.1161731 0.1068856 0.1812378 0.1053226 0.1082345 0.1926247 0.1061512 0.1113519 0.0831087 0.1393573 0.1743285 0.1132683 0.1570625 0.1318840 0.1027814 0.1156790 0.1972725 0.1058713 0.1403923 0.1485660 0.2309909 0.1679321 0.1854887 0.1263500 0.1198714 0.1559021 0.1080066 0.1726810 0.1011659 0.1017127 0.1533347 0.1297645 0.1783964 0.1429503 0.2107682 0.1624257 0.2090068 0.1201005 0.1004100 0.1154064 0.1260887 0.1145233 0.1228718 0.1412439 0.1453337 0.1394129 0.1320163 0.1224657 0.1077436 0.1300817 0.1288733 0.1180609 0.1173013 0.1361999 0.1223396 0.1210869 0.1277666 0.1125015 0.1749720 0.0831087 0.0985835 0.1093738 0.0918400 0.1378247 0.1056636 0.0000000 0.1149002 0.1858493 0.1218094 
Acalypha_aliena_VWS_1243                   0.8758458 0.6000809 0.8411081 0.6848419 0.1521316 0.1235289 0.1244548 0.0917685 0.1010862 0.0980907 0.2229820 0.1331271 0.0542659 0.1148304 0.0769364 0.0599308 0.0590922 0.1136412 0.0888676 0.1174523 0.0767929 0.0732267 0.1656515 0.0505145 0.1509463 0.0400325 0.0253231 0.0593395 0.0856550 0.0553522 0.0519685 0.0929396 0.1243656 0.1309918 0.0512842 0.1184904 0.0584868 0.1033682 0.0670095 0.0569106 0.1194385 0.0964638 0.1600758 0.0533660 0.2054199 0.0921481 0.0677410 0.1262061 0.0566729 0.1429186 0.1202661 0.1127018 0.0056650 0.1332162 0.1284445 0.0606071 0.0867721 0.0659652 0.0542106 0.1129504 0.1163140 0.1020671 0.0897650 0.1266751 0.1079869 0.0859690 0.0675064 0.1480198 0.0381832 0.0553522 0.1305129 0.1337790 0.0421962 0.0873005 0.1989630 0.0660266 0.1235289 0.1843000 0.1075220 0.0606556 0.1801140 0.0491466 0.1312204 0.1142833 0.1154133 0.1596323 0.0952233 0.1579609 0.0989468 0.0508710 0.0800904 0.1841543 0.0379906 0.1106280 0.1176845 0.2169621 0.1649133 0.1720086 0.1151694 0.0593217 0.1570815 0.0953250 0.1638659 0.0978736 0.0883812 0.1279502 0.1232792 0.1548892 0.1112742 0.1792436 0.1547504 0.2014128 0.0639673 0.1236848 0.0400289 0.0860240 0.0511823 0.0572138 0.1202652 0.1395831 0.1338232 0.1517909 0.1043865 0.0468028 0.0589339 0.1224511 0.1386595 0.0215985 0.1178860 0.1217141 0.1216875 0.0985894 0.0671978 0.1601993 0.1142833 0.0923394 0.1260481 0.0952200 0.1237047 0.0447701 0.1149002 0.0000000 0.1716710 0.0958145 
Acalypha_acrogyna_H_1959                   0.8729205 0.5256326 0.8663337 0.7157422 0.1649352 0.1957642 0.1915140 0.1759117 0.1690455 0.1827169 0.1417925 0.2003988 0.1744842 0.1576932 0.1885758 0.1835029 0.1793236 0.1856564 0.1823856 0.1607187 0.0885825 0.2073331 0.1123259 0.1453125 0.2549350 0.1643852 0.1677495 0.1688344 0.1688441 0.1827252 0.1742746 0.1764677 0.2052163 0.2199807 0.1624324 0.1909885 0.1861809 0.1787721 0.1733349 0.1712881 0.1593967 0.1412812 0.1616672 0.1681726 0.1412861 0.1628193 0.2011010 0.1777304 0.1607871 0.1873237 0.1717778 0.1484858 0.1760024 0.1973035 0.2017775 0.1794498 0.1663301 0.1953437 0.1796526 0.1906215 0.1945691 0.1447260 0.1128969 0.2067958 0.1640946 0.1700292 0.1900167 0.2176455 0.1643500 0.1827252 0.2114598 0.1742518 0.1602077 0.1155951 0.3023253 0.1835151 0.1957642 0.2574644 0.1613553 0.1573315 0.1161209 0.1767452 0.2065731 0.1779939 0.2191977 0.1726970 0.1340648 0.0747710 0.1440816 0.1729064 0.1646612 0.1130775 0.1582621 0.1956541 0.2002138 0.1349170 0.1680570 0.0056274 0.1757400 0.1749086 0.0834766 0.1674711 0.1728737 0.1772911 0.1707304 0.2282796 0.2021417 0.2621101 0.2147009 0.1174082 0.2734374 0.2658888 0.1740258 0.2283551 0.1673962 0.1839392 0.1674879 0.1723651 0.1879536 0.2114637 0.2042492 0.2264469 0.1670487 0.1649573 0.1997430 0.2007297 0.2151950 0.1733153 0.1614155 0.1872622 0.2217068 0.1801770 0.1645981 0.1733474 0.1779939 0.1732257 0.1987814 0.1717194 0.2150729 0.1684488 0.1858493 0.1716710 0.0000000 0.1195718 
Acalypha_acmophylla_KC_0331                0.8021706 0.5378791 0.7496222 0.6321695 0.1270902 0.1240127 0.1230371 0.0817454 0.0833600 0.0995662 0.1874987 0.1126592 0.0833861 0.0592581 0.1006116 0.1047009 0.1067680 0.1166964 0.0939830 0.0615381 0.0204890 0.0999061 0.1392046 0.0927104 0.1611053 0.0794075 0.0871044 0.0938602 0.0922335 0.1044951 0.0832673 0.0812074 0.1193790 0.1320898 0.0874298 0.1279447 0.0886685 0.0982121 0.0868603 0.1057169 0.0566146 0.0342125 0.1345756 0.0842225 0.1910968 0.0844852 0.1041798 0.1216461 0.1059584 0.1298364 0.0821846 0.0322365 0.0989502 0.1343436 0.1226223 0.0865697 0.0990236 0.1074492 0.0934501 0.1075909 0.1165453 0.0363740 0.0094483 0.1340079 0.0833250 0.0889090 0.1094445 0.1150201 0.0716775 0.1044951 0.1181803 0.0731209 0.0793148 0.0113655 0.2194071 0.1161475 0.1240127 0.1886290 0.1079322 0.0850258 0.1495148 0.0775367 0.1319070 0.1131280 0.1231351 0.1342347 0.0318868 0.1123345 0.0321038 0.0892491 0.0923459 0.1431034 0.0797120 0.1107111 0.1109706 0.1796077 0.1278201 0.1194133 0.1089671 0.0983324 0.1064579 0.0876323 0.1329845 0.0903508 0.0951368 0.1366674 0.1304886 0.1609754 0.1287349 0.1506444 0.1696886 0.2175424 0.0991693 0.1294262 0.0819470 0.1080283 0.0908769 0.1011934 0.1124530 0.1130724 0.1076858 0.1375579 0.0757923 0.0742656 0.1265128 0.1296038 0.1280830 0.1002231 0.0617261 0.1205380 0.1338403 0.1118247 0.1139976 0.1346734 0.1131280 0.0829402 0.1265938 0.1006288 0.1257083 0.0848582 0.1218094 0.0958145 0.1195718 0.0000000 
