# Supplementary material for: Three new species of Acalypha L. (Euphorbiaceae, Acalyphoideae) from Tanzania and Angola and their conservation status
Source: PLoS One. 2025 Oct 29;20(10):e0332588. doi: 10.1371/journal.pone.0332588 (PMC12571263; doi:10.1371/journal.pone.0332588)
Supplement: S1 File — (ZIP) [file pone.0332588.s003.zip › ADN/its_mafft_trimal_newspecies.fasta.splits.nex]

#nexus

BEGIN Taxa;
DIMENSIONS ntax=144;
TAXLABELS
[1] 'Micrococca_capensis_AKB_7617'
[2] 'Mareya_micrantha_W_1042'
[3] 'Erythrococca_natalensis_AKB_8445'
[4] 'Bernardia_viridis_R_4552'
[5] 'Acalypha_wilmsii_AKB_11219'
[6] 'Acalypha_wilkesiana_VWS_3196'
[7] 'Acalypha_welwitschiana_RS_5713'
[8] 'Acalypha_vulneraria_R_2110'
[9] 'Acalypha_volkensii_M_1152'
[10] 'Acalypha_virginica_GL_2342'
[11] 'Acalypha_villosa_TC_73114'
[12] 'Acalypha_villicaus_G_ATBP_597'
[13] 'Acalypha_vagans_VWS_2174'
[14] 'Acalypha_urophylla_LG_10809'
[15] 'Acalypha_trilaciniata_VWS_2092'
[16] 'Acalypha_synoica_VWS_1392'
[17] 'Acalypha_subviscida_Z_10516'
[18] 'Acalypha_stricta_V_743'
[19] 'Acalypha_stachyura_H_23994'
[20] 'Acalypha_spachiana_LG_10856'
[21] 'Acalypha_siamensis_siamensis_VS_SR52'
[22] 'Acalypha_setosa_VWS_1969'
[23] 'Acalypha_schlechtendaliana_MG_7708'
[24] 'Acalypha_schiedeana_VWS_1715'
[25] 'Acalypha_scandens_B_1673'
[26] 'Acalypha_saxicola_R_6093'
[27] 'Acalypha_salvadorensis_C_3578'
[28] 'Acalypha_rubroserrata_VWS_1374'
[29] 'Acalypha_rhomboidea_GL_2316'
[30] 'Acalypha_rhombifolia_VWS_2446'
[31] 'Acalypha_rafaelensis_E_1779'
[32] 'Acalypha_radula_LG_10758'
[33] 'Acalypha_pubiflora_australica_GL_2370'
[34] 'Acalypha_psilostachya_S_122'
[35] 'Acalypha_portoricensis_L_11498'
[36] 'Acalypha_polymorpha_T_8329'
[37] 'Acalypha_poiretii_VWS_1402'
[38] 'Acalypha_plicata_A_188'
[39] 'Acalypha_pippenii_VWS_1815'
[40] 'Acalypha_phleoides_VWS_2249'
[41] 'Acalypha_pervilleana_LG_10649'
[42] 'Acalypha_perrieri_LG_4123'
[43] 'Acalypha_peduncularis_R_646'
[44] 'Acalypha_papillosa_VWS_942'
[45] 'Acalypha_paniculata_M_ATBP_455'
[46] 'Acalypha_padifolia_Z_3411'
[47] 'Acalypha_ostryifolia_GL_2315'
[48] 'Acalypha_ornata_A_389'
[49] 'Acalypha_ocymoides_VWS_2916'
[50] 'Acalypha_nyasica_SB_1907'
[51] 'Acalypha_novoguineensis_P_6928'
[52] 'Acalypha_neptunica_A_436'
[53] 'Acalypha_neomexicana_VWS_1410'
[54] 'Acalypha_nemorum_F_7634'
[55] 'Acalypha_multicaulis_T_5087'
[56] 'Acalypha_monostachya_GLW_32508'
[57] 'Acalypha_monococca_GL_2319'
[58] 'Acalypha_microphylla_VWS_1046'
[59] 'Acalypha_mexicana_VWS_2239'
[60] 'Acalypha_membranacea_AR_6532'
[61] 'Acalypha_medibracteata_R_152'
[62] 'Acalypha_mayottensis_L_3268'
[63] 'Acalypha_matsudae_L_720'
[64] 'Acalypha_manniana_T_5315'
[65] 'Acalypha_lyonsii_GF_13086'
[66] 'Acalypha_lycioides_T_11351'
[67] 'Acalypha_lovelandii_VWS_1133'
[68] 'Acalypha_longispica_P_948'
[69] 'Acalypha_leptopoda_A_4583'
[70] 'Acalypha_lancetillae_D_32045'
[71] 'Acalypha_lanceolata_E_LR22586'
[72] 'Acalypha_lamiana_LG_10691'
[73] 'Acalypha_lagopus_VWS_1841'
[74] 'Acalypha_kerrii_WHQ_W125'
[75] 'Acalypha_indica_H_25706'
[76] 'Acalypha_hypogaea_VWS_757'
[77] 'Acalypha_hispida_VWS_sn'
[78] 'Acalypha_herzogiana_VWS_1501'
[79] 'Acalypha_hellwigii_T_14288'
[80] 'Acalypha_havanensis_VWS_1816'
[81] 'Acalypha_gummifera_S_25830'
[82] 'Acalypha_grisea_VWS_3240'
[83] 'Acalypha_grandis_M_573'
[84] 'Acalypha_grandibracteata_L_1209'
[85] 'Acalypha_gracilis_D_12789'
[86] 'Acalypha_glandulifolia_B_9831'
[87] 'Acalypha_glabrata_B_9316'
[88] 'Acalypha_gillmanii_K_513'
[89] 'Acalypha_gillespieae_LG_10693'
[90] 'Acalypha_gaumeri_C_11628'
[91] 'Acalypha_fruticosa_K_377'
[92] 'Acalypha_filipes_VWS_3212'
[93] 'Acalypha_ferdinandii_M_2212'
[94] 'Acalypha_fasciculata_M_2118'
[95] 'Acalypha_emirnensis_N_225'
[96] 'Acalypha_elizabethiae_T_8706'
[97] 'Acalypha_ecklonii_P_1183'
[98] 'Acalypha_echinus_L_1215'
[99] 'Acalypha_diversifolia_C_1296'
[100] 'Acalypha_dioica_M_2045'
[101] 'Acalypha_diminuta_LG_10816'
[102] 'Acalypha_dictyoneura_TC_72193'
[103] 'Acalypha_decumbens_G_8286'
[104] 'Acalypha_decaryana_P_1751'
[105] 'Acalypha_deamii_GL_2369'
[106] 'Acalypha_cuspidata_D_2849'
[107] 'Acalypha_cupricola_B_197'
[108] 'Acalypha_cuneata_H_168'
[109] 'Acalypha_crenata_G_5396'
[110] 'Acalypha_costaricensis_W_66296'
[111] 'Acalypha_communis_N_610'
[112] 'Acalypha_claussenii_O_212'
[113] 'Acalypha_cincta_S_11467'
[114] 'Acalypha_ciliata_M_5872'
[115] 'Acalypha_chordantha_MN_27715'
[116] 'Acalypha_chirindica_G_468'
[117] 'Acalypha_chamaedrifolia_VWS_2031'
[118] 'Acalypha_cf_glandulosa_C_1343'
[119] 'Acalypha_ceraceopunctata_M_6179'
[120] 'Acalypha_cardiophylla_cardiophylla_L_1631'
[121] 'Acalypha_cardiophylla_cardiophylla_E_14535'
[122] 'Acalypha_capitata_K_164'
[123] 'Acalypha_capillipes_C_12414'
[124] 'Acalypha_californica_VWS_94-153'
[125] 'Acalypha_burquezii_VD_99-596'
[126] 'Acalypha_brevipetiolata_SB_8090'
[127] 'Acalypha_brachystachya_SAGBE_2353'
[128] 'Acalypha_boliviensis_Z_8648'
[129] 'Acalypha_boinensis_LG_10813'
[130] 'Acalypha_bisetosa_AL_33893'
[131] 'Acalypha_bipartita_N_ATBP_596'
[132] 'Acalypha_australis_X_4728'
[133] 'Acalypha_arvensis_VWS_1161'
[134] 'Acalypha_angustata_KB_4005'
[135] 'Acalypha_angatensis_C_434'
[136] 'Acalypha_andringitrensis_LG_10850'
[137] 'Acalypha_amentacea_palauensis_E_LR22594'
[138] 'Acalypha_amentacea_amentacea_VS_SR54'
[139] 'Acalypha_amblyodonta_JAR_6436'
[140] 'Acalypha_alopecuroidea_CR_2593'
[141] 'Acalypha_allenii_S_203'
[142] 'Acalypha_aliena_VWS_1243'
[143] 'Acalypha_acrogyna_H_1959'
[144] 'Acalypha_acmophylla_KC_0331'
;
END; [Taxa]

BEGIN Splits;
DIMENSIONS ntax=144 nsplits=848;
FORMAT labels=no weights=yes confidences=no intervals=no;
MATRIX
	100	 2,
	100	 5,
	100	 86,
	100	 134,
	100	 86 134,
	98	 5 86 134,
	100	 43,
	100	 5 43 86 134,
	100	 97,
	100	 103,
	100	 97 103,
	100	 5 43 86 97 103 134,
	100	 6,
	100	 77,
	66	 6 77,
	100	 137,
	99	 6 77 137,
	100	 83,
	100	 6 77 83 137,
	100	 79,
	100	 6 77 79 83 137,
	100	 54,
	100	 6 54 77 79 83 137,
	100	 84,
	100	 135,
	100	 84 135,
	100	 138,
	100	 84 135 138,
	100	 6 54 77 79 83 84 135 137 138,
	100	 9,
	100	 109,
	21	 9 109,
	100	 131,
	27	 9 109 131,
	28	 6 9 54 77 79 83 84 109 131 135 137 138,
	100	 12,
	100	 122,
	100	 12 122,
	100	 48,
	100	 141,
	100	 48 141,
	89	 12 48 122 141,
	100	 50,
	6	 12 48 50 122 141,
	100	 71,
	100	 114,
	100	 71 114,
	3	 12 48 50 71 114 122 141,
	6	 6 9 12 48 50 54 71 77 79 83 84 109 114 122 131 135 137 138 141,
	100	 10,
	100	 29,
	100	 105,
	100	 29 105,
	100	 57,
	98	 29 57 105,
	99	 10 29 57 105,
	100	 25,
	100	 108,
	100	 25 108,
	100	 55,
	100	 85,
	88	 55 85,
	100	 111,
	88	 55 85 111,
	100	 25 55 85 108 111,
	100	 60,
	85	 25 55 60 85 108 111,
	91	 10 25 29 55 57 60 85 105 108 111,
	100	 18,
	100	 46,
	100	 102,
	100	 46 102,
	94	 18 46 102,
	100	 99,
	100	 130,
	100	 99 130,
	100	 18 46 99 102 130,
	100	 19,
	100	 38,
	100	 66,
	99	 38 66,
	100	 78,
	100	 112,
	100	 78 112,
	87	 38 66 78 112,
	47	 19 38 66 78 112,
	82	 18 19 38 46 66 78 99 102 112 130,
	90	 10 18 19 25 29 38 46 55 57 60 66 78 85 99 102 105 108 111 112 130,
	100	 106,
	100	 139,
	100	 106 139,
	99	 10 18 19 25 29 38 46 55 57 60 66 78 85 99 102 105 106 108 111 112 130 139,
	3	 6 9 10 12 18 19 25 29 38 46 48 50 54 55 57 60 66 71 77 78 79 83 84 85 99 102 105 106 108 109 111 112 114 122 130 131 135 137 138 139 141,
	100	 8,
	100	 32,
	100	 136,
	99	 32 136,
	3	 8 32 136,
	100	 104,
	100	 8 32 104 136,
	3	 6 8 9 10 12 18 19 25 29 32 38 46 48 50 54 55 57 60 66 71 77 78 79 83 84 85 99 102 104 105 106 108 109 111 112 114 122 130 131 135 136 137 138 139 141,
	100	 13,
	100	 59,
	100	 13 59,
	100	 58,
	100	 140,
	99	 58 140,
	100	 13 58 59 140,
	100	 22,
	100	 47,
	97	 22 47,
	40	 13 22 47 58 59 140,
	100	 15,
	100	 39,
	99	 15 39,
	100	 80,
	96	 15 39 80,
	41	 13 15 22 39 47 58 59 80 140,
	100	 35,
	100	 117,
	94	 35 117,
	100	 90,
	94	 35 90 117,
	15	 13 15 22 35 39 47 58 59 80 90 117 140,
	100	 16,
	100	 17,
	100	 118,
	15	 17 118,
	100	 100,
	100	 17 100 118,
	53	 16 17 100 118,
	100	 28,
	100	 67,
	49	 28 67,
	100	 113,
	100	 28 67 113,
	100	 16 17 28 67 100 113 118,
	100	 40,
	100	 49,
	94	 40 49,
	9	 16 17 28 40 49 67 100 113 118,
	100	 30,
	100	 70,
	100	 30 70,
	97	 16 17 28 30 40 49 67 70 100 113 118,
	100	 133,
	90	 16 17 28 30 40 49 67 70 100 113 118 133,
	100	 27,
	100	 128,
	42	 27 128,
	100	 53,
	100	 142,
	100	 53 142,
	100	 125,
	50	 53 125 142,
	63	 27 53 125 128 142,
	100	 76,
	97	 27 53 76 125 128 142,
	91	 16 17 27 28 30 40 49 53 67 70 76 100 113 118 125 128 133 142,
	100	 24,
	100	 93,
	100	 24 93,
	100	 115,
	99	 24 93 115,
	100	 69,
	98	 24 69 93 115,
	100	 44,
	88	 24 44 69 93 115,
	100	 31,
	100	 82,
	93	 31 82,
	86	 24 31 44 69 82 93 115,
	47	 16 17 24 27 28 30 31 40 44 49 53 67 69 70 76 82 93 100 113 115 118 125 128 133 142,
	5	 13 15 16 17 22 24 27 28 30 31 35 39 40 44 47 49 53 58 59 67 69 70 76 80 82 90 93 100 113 115 117 118 125 128 133 140 142,
	100	 26,
	100	 124,
	99	 26 124,
	100	 56,
	100	 26 56 124,
	100	 37,
	16	 26 37 56 124,
	87	 13 15 16 17 22 24 26 27 28 30 31 35 37 39 40 44 47 49 53 56 58 59 67 69 70 76 80 82 90 93 100 113 115 117 118 124 125 128 133 140 142,
	100	 73,
	100	 13 15 16 17 22 24 26 27 28 30 31 35 37 39 40 44 47 49 53 56 58 59 67 69 70 73 76 80 82 90 93 100 113 115 117 118 124 125 128 133 140 142,
	100	 116,
	99	 13 15 16 17 22 24 26 27 28 30 31 35 37 39 40 44 47 49 53 56 58 59 67 69 70 73 76 80 82 90 93 100 113 115 116 117 118 124 125 128 133 140 142,
	100	 33,
	100	 61,
	100	 95,
	29	 61 95,
	100	 94,
	84	 61 94 95,
	96	 33 61 94 95,
	100	 119,
	100	 33 61 94 95 119,
	100	 91,
	100	 132,
	66	 91 132,
	99	 33 61 91 94 95 119 132,
	100	 34,
	100	 127,
	100	 34 127,
	63	 33 34 61 91 94 95 119 127 132,
	100	 75,
	2	 33 34 61 75 91 94 95 119 127 132,
	2	 13 15 16 17 22 24 26 27 28 30 31 33 34 35 37 39 40 44 47 49 53 56 58 59 61 67 69 70 73 75 76 80 82 90 91 93 94 95 100 113 115 116 117 118 119 124 125 127 128 132 133 140 142,
	6	 1 2 3 4 5 7 11 14 20 21 23 36 41 42 43 45 51 52 62 63 64 65 68 72 74 81 86 87 88 89 92 96 97 98 101 103 107 110 120 121 123 126 129 134 143 144,
	100	 7,
	100	 36,
	100	 64,
	100	 107,
	98	 64 107,
	100	 126,
	97	 64 107 126,
	98	 36 64 107 126,
	100	 7 36 64 107 126,
	66	 1 2 3 4 5 11 14 20 21 23 41 42 43 45 51 52 62 63 65 68 72 74 81 86 87 88 89 92 96 97 98 101 103 110 120 121 123 129 134 143 144,
	100	 51,
	100	 65,
	100	 123,
	100	 65 123,
	100	 68,
	100	 120,
	100	 121,
	100	 120 121,
	100	 68 120 121,
	99	 65 68 120 121 123,
	100	 51 65 68 120 121 123,
	57	 1 2 3 4 5 11 14 20 21 23 41 42 43 45 52 62 63 72 74 81 86 87 88 89 92 96 97 98 101 103 110 129 134 143 144,
	100	 14,
	100	 129,
	95	 14 129,
	100	 20,
	92	 14 20 129,
	100	 72,
	99	 14 20 72 129,
	100	 41,
	100	 14 20 41 72 129,
	100	 21,
	100	 63,
	100	 144,
	97	 63 144,
	100	 74,
	97	 63 74 144,
	82	 21 63 74 144,
	100	 42,
	100	 62,
	100	 42 62,
	100	 89,
	100	 42 62 89,
	100	 52,
	99	 42 52 62 89,
	100	 87,
	77	 42 52 62 87 89,
	73	 21 42 52 62 63 74 87 89 144,
	98	 14 20 21 41 42 52 62 63 72 74 87 89 129 144,
	57	 1 2 3 4 5 11 23 43 45 81 86 88 92 96 97 98 101 103 110 134 143,
	65	 1 2 3 4 11 23 45 81 88 92 96 98 101 110 143,
	100	 88,
	100	 101,
	100	 88 101,
	21	 1 2 3 4 11 23 45 81 92 96 98 110 143,
	100	 11,
	100	 96,
	100	 11 96,
	100	 23,
	100	 110,
	100	 23 110,
	100	 92,
	99	 23 92 110,
	100	 81,
	17	 23 81 92 110,
	17	 11 23 81 92 96 110,
	100	 45,
	100	 11 23 45 81 92 96 110,
	57	 1 2 3 4 98 143,
	100	 98,
	100	 143,
	100	 98 143,
	100	 1 2 3 4,
	99	 1 3 4,
	100	 4,
	100	 1 3,
	100	 3,
	100	 1,
	81	 23 45 92 110,
	82	 11 23 45 92 96 110,
	39	 88 98 101 143,
	42	 11 23 45 81 88 92 96 98 101 110 143,
	33	 5 11 23 43 45 81 86 88 92 96 97 98 101 103 110 134 143,
	33	 5 11 14 20 21 23 41 42 43 45 52 62 63 72 74 81 86 87 88 89 92 96 97 98 101 103 110 129 134 143 144,
	34	 5 11 14 20 21 23 41 42 43 45 51 52 62 63 65 68 72 74 81 86 87 88 89 92 96 97 98 101 103 110 120 121 123 129 134 143 144,
	6	 5 7 11 14 20 21 23 36 41 42 43 45 51 52 62 63 64 65 68 72 74 81 86 87 88 89 92 96 97 98 101 103 107 110 120 121 123 126 129 134 143 144,
	97	 8 104,
	2	 8 32 34 104 127 136,
	12	 25 55 108,
	12	 25 55 108 111,
	12	 10 25 29 55 57 85 105 108 111,
	6	 19 78 112,
	4	 19 38 66 78 106 112 139,
	8	 10 19 25 29 38 55 57 60 66 78 85 105 106 108 111 112 139,
	1	 8 10 18 19 25 29 32 34 38 46 55 57 60 66 78 85 99 102 104 105 106 108 111 112 127 130 136 139,
	2	 6 8 9 10 12 18 19 25 29 32 34 38 46 48 50 54 55 57 60 66 71 77 78 79 83 84 85 99 102 104 105 106 108 109 111 112 114 122 127 130 131 135 136 137 138 139 141,
	43	 17 100,
	51	 28 113,
	71	 16 17 28 30 67 70 100 113 118,
	3	 13 15 16 17 22 27 28 30 39 40 47 49 53 58 59 67 70 76 80 100 113 118 125 128 133 140 142,
	9	 13 15 16 17 22 26 27 28 30 37 39 40 47 49 53 56 58 59 67 70 76 80 100 113 118 124 125 128 133 140 142,
	1	 24 69 82 93 115,
	2	 24 31 69 82 93 115,
	18	 24 31 35 44 69 82 90 93 115 117,
	63	 61 94,
	34	 33 61 91 94 95 119,
	32	 13 15 16 17 22 24 26 27 28 30 31 33 35 37 39 40 44 47 49 53 56 58 59 61 67 69 70 73 76 80 82 90 91 93 94 95 100 113 115 116 117 118 119 124 125 128 132 133 140 142,
	2	 1 2 3 4 5 7 11 14 20 21 23 36 41 42 43 45 51 52 62 63 64 65 68 72 74 75 81 86 87 88 89 92 96 97 98 101 103 107 110 120 121 123 126 129 134 143 144,
	20	 1 2 3 4 75,
	5	 14 20,
	12	 5 7 11 14 20 21 23 36 41 42 43 45 50 51 52 62 63 64 65 68 72 74 81 86 87 88 89 92 96 97 98 101 103 107 110 120 121 123 126 129 134 143 144,
	6	 77 137,
	78	 9 131,
	68	 6 9 54 77 79 83 84 131 135 137 138,
	17	 12 48 71 114 122 141,
	1	 6 9 12 48 54 71 77 79 83 84 114 122 131 135 137 138 141,
	1	 10 25 29 38 55 57 60 66 78 85 105 108 111 112,
	40	 18 19 46 99 102 130,
	70	 8 10 18 19 25 29 32 38 46 55 57 60 66 78 85 99 102 104 105 106 108 111 112 130 136 139,
	45	 16 28 67 113,
	0	 16 17 26 27 28 30 37 40 49 53 56 67 70 76 100 113 118 124 125 128 133 142,
	2	 13 15 16 17 22 26 27 28 30 35 37 39 40 47 49 53 56 58 59 67 70 76 80 90 100 113 117 118 124 125 128 133 140 142,
	4	 75 109,
	1	 13 15 16 17 22 24 26 27 28 30 31 35 37 39 40 44 47 49 53 56 58 59 67 69 70 73 75 76 80 82 90 93 100 109 113 115 116 117 118 124 125 128 133 140 142,
	1	 8 10 13 15 16 17 18 19 22 24 25 26 27 28 29 30 31 32 35 37 38 39 40 44 46 47 49 53 55 56 57 58 59 60 66 67 69 70 73 75 76 78 80 82 85 90 93 99 100 102 104 105 106 108 109 111 112 113 115 116 117 118 124 125 128 130 133 136 139 140 142,
	53	 1 2 3 4 5 7 11 14 20 21 23 33 34 36 41 42 43 45 50 51 52 61 62 63 64 65 68 72 74 81 86 87 88 89 91 92 94 95 96 97 98 101 103 107 110 119 120 121 123 126 127 129 132 134 143 144,
	0	 1 2 3 4 33 34 61 91 94 95 119 127 132,
	1	 1 2 3,
	57	 71 109 114,
	49	 6 9 54 71 77 79 83 84 109 114 131 135 137 138,
	89	 6 9 12 48 54 71 77 79 83 84 109 114 122 131 135 137 138 141,
	20	 6 9 10 12 18 19 25 29 38 46 48 54 55 57 60 66 71 77 78 79 83 84 85 99 102 105 106 108 109 111 112 114 122 130 131 135 137 138 139 141,
	83	 6 8 9 10 12 18 19 25 29 32 38 46 48 54 55 57 60 66 71 77 78 79 83 84 85 99 102 104 105 106 108 109 111 112 114 122 130 131 135 136 137 138 139 141,
	55	 22 37 47,
	47	 13 22 37 47 58 59 140,
	34	 13 15 22 37 39 47 58 59 80 140,
	18	 13 15 22 35 37 39 47 58 59 80 90 117 140,
	42	 100 118,
	19	 30 40 49 70,
	25	 53 128 142,
	8	 53 125 128 142,
	10	 16 17 27 28 30 40 49 53 67 70 76 100 113 118 125 128 142,
	73	 13 15 16 17 22 24 27 28 30 31 35 37 39 40 44 47 49 53 58 59 67 69 70 76 80 82 90 93 100 113 115 117 118 125 128 133 140 142,
	48	 13 15 16 17 22 24 26 27 28 30 31 35 37 39 40 44 47 49 53 56 58 59 67 69 70 73 75 76 80 82 90 93 100 113 115 116 117 118 124 125 128 133 140 142,
	74	 1 2 3 4 5 7 11 14 20 21 23 36 41 42 43 45 50 51 52 62 63 64 65 68 72 74 81 86 87 88 89 92 96 97 98 101 103 107 110 120 121 123 126 129 134 143 144,
	47	 1 2 3 4 5 11 14 20 21 23 41 42 43 45 50 51 52 62 63 65 68 72 74 81 86 87 88 89 92 96 97 98 101 103 110 120 121 123 129 134 143 144,
	8	 20 72,
	14	 5 11 14 20 21 23 41 42 43 45 50 51 52 62 63 65 68 72 74 81 86 87 88 89 92 96 97 98 101 103 110 120 121 123 129 134 143 144,
	28	 6 137,
	6	 48 71 114 141,
	9	 6 48 54 71 77 79 83 84 114 135 137 138 141,
	2	 9 75 109 131,
	2	 9 12 75 109 122 131,
	3	 6 9 12 48 54 71 75 77 79 83 84 109 114 122 131 135 137 138 141,
	12	 6 8 9 10 12 18 19 25 29 32 38 46 48 54 55 57 60 66 71 75 77 78 79 83 84 85 99 102 104 105 106 108 109 111 112 114 122 130 131 135 136 137 138 139 141,
	7	 13 15 22 26 37 39 47 56 58 59 80 124 140,
	6	 35 44 90 117,
	7	 24 35 44 69 90 93 115 117,
	3	 94 95,
	18	 1 2 3 4 5 7 11 14 20 21 23 34 36 41 42 43 45 50 51 52 62 63 64 65 68 72 74 81 86 87 88 89 92 96 97 98 101 103 107 110 120 121 123 126 127 129 134 143 144,
	0	 16 17 27 28 30 40 49 67 70 100 113 118 133,
	9	 76 125,
	24	 76 125 128,
	35	 53 76 125 128 142,
	20	 16 17 27 28 30 37 40 49 53 67 70 76 100 113 118 125 128 133 142,
	18	 16 17 24 27 28 30 31 37 40 44 49 53 67 69 70 76 82 93 100 113 115 118 125 128 133 142,
	11	 1 2 3 4 5 7 11 14 20 21 23 34 36 41 42 43 45 50 51 52 62 63 64 65 68 72 74 75 81 86 87 88 89 92 96 97 98 101 103 107 110 120 121 123 126 127 129 134 143 144,
	19	 1 2 3 4 5 7 11 14 20 21 23 36 41 42 43 45 50 51 52 62 63 64 65 68 72 74 75 81 86 87 88 89 92 96 97 98 101 103 107 110 120 121 123 126 129 134 143 144,
	2	 11 23 92 96 110,
	2	 14 20 21 41 42 51 52 62 63 65 68 72 74 87 89 120 121 123 129 144,
	2	 10 29 57 60 105,
	17	 76 128,
	3	 27 37 53 76 125 128 142,
	10	 16 17 24 27 28 30 31 35 37 40 44 49 53 67 69 70 76 82 90 93 100 113 115 117 118 125 128 133 142,
	16	 12 48 71 109 114 122 141,
	6	 53 76 125 142,
	14	 13 16 17 22 27 28 30 37 40 47 49 53 58 59 67 70 76 100 113 118 125 128 133 140 142,
	6	 13 16 17 22 24 27 28 30 31 37 40 44 47 49 53 58 59 67 69 70 76 82 93 100 113 115 118 125 128 133 140 142,
	3	 15 35 39 80 90 117,
	10	 33 61 94,
	23	 14 20 41 42 52 62 72 89 129,
	13	 14 20 41 42 52 62 72 87 89 129,
	16	 14 20 41 42 52 62 63 72 74 87 89 129 144,
	6	 35 37 90 117,
	1	 34 75 127,
	1	 1 2 3 4 5 6 7 9 11 12 14 20 21 23 36 41 42 43 45 48 50 51 52 54 62 63 64 65 68 71 72 74 77 79 81 83 84 86 87 88 89 92 96 97 98 101 103 107 109 110 114 120 121 122 123 126 129 131 134 135 137 138 141 143 144,
	4	 11 23 45 81 92 96 98 110 143,
	7	 6 12 48 54 71 77 79 83 84 114 122 135 137 138 141,
	9	 13 15 16 17 22 24 26 27 28 30 31 33 35 37 39 40 44 47 49 53 56 58 59 61 67 69 70 73 75 76 80 82 90 91 93 94 95 100 113 115 116 117 118 119 124 125 128 132 133 140 142,
	4	 1 2 3 4 7 36 50 64 107 126,
	11	 1 2 3 4 50,
	1	 6 12 48 50 54 71 77 79 83 84 114 122 135 137 138 141,
	1	 1 2 3 4 5 7 11 14 20 21 23 33 34 36 41 42 43 45 51 52 61 62 63 64 65 68 72 74 75 81 86 87 88 89 91 92 94 95 96 97 98 101 103 107 110 119 120 121 123 126 127 129 132 134 143 144,
	2	 1 2 3 4 5 7 11 14 20 21 23 33 34 36 41 42 43 45 51 52 61 62 63 64 65 68 72 74 81 86 87 88 89 91 92 94 95 96 97 98 101 103 107 110 119 120 121 123 126 127 129 132 134 143 144,
	0	 15 24 31 35 39 44 69 80 82 90 93 115 117,
	5	 10 29 57 78 105 112,
	1	 10 25 29 55 57 60 78 85 105 108 111 112,
	2	 19 38 66,
	2	 18 19 38 46 66 99 102 130,
	36	 1 2 3 4 88 98 101 143,
	0	 22 37 47 58 140,
	7	 13 16 17 22 24 27 28 30 31 35 37 40 44 47 49 53 58 59 67 69 70 76 82 90 93 100 113 115 117 118 125 128 133 140 142,
	10	 1 2 3 4 5 7 11 14 20 21 23 33 34 36 41 42 43 45 50 51 52 61 62 63 64 65 68 72 74 75 81 86 87 88 89 91 92 94 95 96 97 98 101 103 107 110 119 120 121 123 126 127 129 132 134 143 144,
	22	 7 36 50 64 107 126,
	9	 14 20 21 41 42 52 62 63 72 74 89 129 144,
	4	 6 54 71 77 79 83 84 114 135 137 138,
	2	 9 12 109 122 131,
	1	 6 8 9 10 12 18 19 25 29 32 34 38 46 48 54 55 57 60 66 71 75 77 78 79 83 84 85 99 102 104 105 106 108 109 111 112 114 122 127 130 131 135 136 137 138 139 141,
	14	 27 125,
	6	 53 76 128 142,
	1	 33 61,
	1	 1 2 3 4 50 75,
	6	 1 2 3 4 7 36 64 75 107 126,
	0	 67 113,
	3	 36 64 107,
	0	 1 2 3 4 143,
	0	 6 9 54 77 79 83 84 135 137 138,
	3	 10 19 29 57 105,
	3	 25 38 55 60 66 78 85 108 111 112,
	2	 10 19 25 29 38 55 57 60 66 78 85 105 108 111 112,
	4	 10 18 19 29 38 46 57 66 78 99 102 105 112 130,
	1	 13 47 58 59 140,
	5	 13 15 16 17 22 27 28 30 37 39 40 47 49 53 58 59 67 70 76 80 100 113 118 125 128 133 140 142,
	3	 13 15 16 17 22 24 27 28 30 31 37 39 40 44 47 49 53 58 59 67 69 70 76 80 82 93 100 113 115 118 125 128 133 140 142,
	3	 16 17 22 27 28 30 37 40 47 49 53 67 70 76 100 113 118 125 128 133 142,
	3	 14 20 41 72 129 144,
	3	 14 20 41 63 72 129 144,
	3	 14 20 41 63 72 74 129 144,
	2	 10 29 105,
	0	 8 32 104 106 136 139,
	0	 8 10 25 29 32 55 57 60 85 104 105 106 108 111 136 139,
	0	 8 10 25 29 32 38 55 57 60 66 78 85 104 105 106 108 111 112 136 139,
	0	 8 10 19 25 29 32 38 55 57 60 66 78 85 104 105 106 108 111 112 136 139,
	2	 27 76 125 128,
	0	 24 27 31 37 44 53 69 76 82 93 115 125 128 142,
	1	 10 19 29 57 78 105 112,
	3	 10 18 19 29 46 57 78 99 102 105 112 130,
	2	 25 55 85 106 108 111 139,
	2	 10 18 19 25 29 38 46 55 57 66 78 85 99 102 105 106 108 111 112 130 139,
	6	 33 94,
	1	 1 2 3 4 7 36 50 64 75 107 126,
	3	 10 25 29 55 57 60 85 105 106 108 111 139,
	4	 10 25 29 38 55 57 60 66 78 85 105 106 108 111 112 139,
	3	 16 17 28 30 67 70 100 113 118 133,
	2	 15 35 39 90 117,
	1	 15 24 31 35 39 44 69 82 90 93 115 117,
	1	 13 15 16 17 22 24 27 28 30 31 35 37 39 40 44 47 49 53 58 59 67 69 70 76 82 90 93 100 113 115 117 118 125 128 133 140 142,
	0	 50 51 65 68 120 121 123,
	1	 6 9 54 75 77 79 83 84 109 131 135 137 138,
	1	 6 9 54 71 75 77 79 83 84 109 114 131 135 137 138,
	5	 24 44 69 82 93 115,
	2	 15 26 39 56 80 124,
	1	 6 54 77 83 137,
	2	 26 56 73 124,
	1	 26 35 56 73 90 117 124,
	5	 13 15 22 26 35 37 39 47 56 58 59 73 80 90 117 124 140,
	2	 13 15 16 17 22 26 27 28 30 35 37 39 40 47 49 53 56 58 59 67 70 73 76 80 90 100 113 117 118 124 125 128 133 140 142,
	0	 1 2 3 4 5 11 14 20 21 23 41 42 43 45 51 52 62 63 65 68 72 74 75 81 86 87 88 89 92 96 97 98 101 103 110 120 121 123 129 134 143 144,
	1	 56 124,
	2	 16 17 28 30 40 67 70 100 113 118,
	1	 13 15 16 17 22 26 28 30 37 39 40 47 49 56 58 59 67 70 80 100 113 118 124 133 140,
	1	 16 17 28 30 40 49 67 70 76 100 113 118 133,
	1	 11 14 20 21 23 41 42 45 52 62 63 72 74 81 87 88 89 92 96 98 101 110 129 143 144,
	1	 13 15 22 37 39 47 58 59 80 90 140,
	7	 5 43 51 65 68 86 97 103 120 121 123 134,
	7	 1 2 3 4 11 14 20 21 23 41 42 45 52 62 63 72 74 81 87 88 89 92 96 98 101 110 129 143 144,
	0	 15 80,
	1	 13 15 16 17 22 27 28 30 35 37 39 40 47 49 53 58 59 67 70 76 80 90 100 113 117 118 125 128 133 140 142,
	1	 10 18 25 29 46 55 57 60 85 99 102 105 108 111 130,
	1	 16 17 28 67 100 113 118 133,
	15	 16 17 24 27 28 30 31 35 40 44 49 53 67 69 70 76 82 90 93 100 113 115 117 118 125 128 133 142,
	4	 33 119,
	1	 8 10 13 15 16 17 18 19 22 24 25 26 27 28 29 30 31 32 35 37 38 39 40 44 46 47 49 53 55 56 57 58 59 60 66 67 69 70 73 76 78 80 82 85 90 93 99 100 102 104 105 106 108 111 112 113 115 116 117 118 124 125 128 130 133 136 139 140 142,
	2	 8 10 13 15 16 17 18 19 22 24 25 26 27 28 29 30 31 32 35 37 38 39 40 44 46 47 49 53 55 56 57 58 59 60 66 67 69 70 73 75 76 78 80 82 85 90 93 99 100 102 104 105 106 108 111 112 113 115 116 117 118 124 125 128 130 133 136 139 140 142,
	1	 14 20 41 52 72 129,
	1	 13 58 59,
	2	 10 18 19 29 46 57 99 102 105 130,
	0	 23 45 81 92 110,
	7	 13 15 39 58 59 80 140,
	1	 13 15 16 17 24 27 28 30 31 35 39 40 44 49 53 58 59 67 69 70 76 80 82 90 93 100 113 115 117 118 125 128 133 140 142,
	5	 22 37 47 73,
	1	 13 15 16 17 22 24 27 28 30 31 35 37 39 40 44 47 49 53 58 59 67 69 70 73 76 80 82 90 93 100 113 115 117 118 125 128 133 140 142,
	6	 18 99 130,
	1	 73 117,
	2	 13 15 16 17 22 26 27 28 30 37 39 40 47 49 53 56 58 59 67 70 73 76 80 100 113 117 118 124 125 128 133 140 142,
	6	 35 90,
	2	 35 44 90,
	1	 24 35 44 69 90 93 115,
	1	 24 35 44 69 82 90 93 115,
	1	 13 15 16 17 22 24 26 27 28 30 35 37 39 40 44 47 49 53 56 58 59 67 69 70 73 76 80 82 90 93 100 113 115 117 118 124 125 128 133 140 142,
	2	 17 28 67 100 113 118,
	2	 26 35 56 90 117 124,
	3	 16 17 24 26 27 28 30 31 35 40 44 49 53 56 67 69 70 76 82 90 93 100 113 115 117 118 124 125 128 133 142,
	3	 13 15 16 17 24 26 27 28 30 31 35 39 40 44 49 53 56 58 59 67 69 70 76 80 82 90 93 100 113 115 117 118 124 125 128 133 140 142,
	1	 22 47 80,
	2	 15 22 39 47 80,
	4	 16 17 28 30 49 67 70 100 113 118,
	1	 16 17 24 27 28 30 40 44 49 53 67 69 70 76 82 93 100 113 115 118 125 128 133 142,
	2	 13 15 16 17 22 24 27 28 30 31 39 40 44 47 49 53 58 59 67 69 70 76 80 82 93 100 113 115 118 125 128 133 140 142,
	1	 35 37 117,
	1	 33 61 94 119,
	1	 6 9 54 71 77 79 83 84 114 131 135 137 138,
	0	 21 63 144,
	1	 16 17 28 30 31 40 49 67 70 100 113 118 133,
	2	 16 17 27 28 30 31 40 49 53 67 70 76 100 113 118 125 128 133 142,
	1	 13 15 16 17 22 24 26 27 28 30 31 35 37 39 40 44 47 49 53 56 58 59 67 69 70 73 76 80 82 90 93 100 113 115 116 117 118 124 125 128 132 133 140 142,
	1	 1 2 3 4 5 7 11 14 20 21 23 33 34 36 41 42 43 45 50 51 52 61 62 63 64 65 68 72 74 81 86 87 88 89 91 92 94 95 96 97 98 101 103 107 110 119 120 121 123 126 127 129 134 143 144,
	1	 33 34 61 91 94 95 119 127,
	2	 13 15 22 37 39 47 58 59 73 80 140,
	2	 13 15 22 26 37 39 47 56 58 59 73 80 124 140,
	2	 13 15 16 17 22 26 27 28 30 37 39 40 47 49 53 56 58 59 67 70 73 76 80 100 113 118 124 125 128 133 140 142,
	2	 1 2 3 4 6 8 9 10 12 18 19 25 29 32 34 38 46 48 50 54 55 57 60 66 71 75 77 78 79 83 84 85 99 102 104 105 106 108 109 111 112 114 122 127 130 131 135 136 137 138 139 141,
	1	 1 2 3 4 6 8 9 10 12 18 19 25 29 32 38 46 48 50 54 55 57 60 66 71 75 77 78 79 83 84 85 99 102 104 105 106 108 109 111 112 114 122 130 131 135 136 137 138 139 141,
	3	 6 54 77 79 83 84 131 135 137 138,
	2	 6 54 71 77 79 83 84 114 131 135 137 138,
	2	 6 12 48 50 54 71 77 79 83 84 114 122 131 135 137 138 141,
	2	 6 10 12 18 19 25 29 38 46 48 50 54 55 57 60 66 71 77 78 79 83 84 85 99 102 105 106 108 111 112 114 122 130 131 135 137 138 139 141,
	2	 1 2 3 4 8 9 32 75 104 109 136,
	2	 1 2 3 4 9 75 109,
	2	 22 47 73,
	1	 15 22 39 47 73 80,
	2	 13 15 22 39 47 58 59 73 80 140,
	1	 13 15 22 35 39 47 58 59 73 80 90 117 140,
	0	 33 61 75 91 94 95 119 132,
	0	 8 10 18 19 25 29 32 38 46 55 57 60 66 78 85 99 102 104 105 108 111 112 130 136,
	1	 14 20 41 129,
	2	 33 94 95,
	1	 45 92,
	0	 16 17 28 30 49 67 70 100 113 118 133,
	0	 19 38 66 106 139,
	0	 16 17 100 113 118,
	2	 7 64 107 126,
	2	 6 8 9 12 32 48 54 71 77 79 83 84 104 109 114 122 131 135 136 137 138 141,
	0	 27 53 76 125 128 133 142,
	0	 10 18 19 25 29 38 46 55 57 66 78 85 99 102 105 108 111 112 130,
	1	 21 63 74 87 144,
	2	 5 43,
	0	 16 17 28 67 70 100 113 118,
	1	 33 94 119,
	0	 13 15 22 35 39 47 58 59 80 117 140,
	0	 8 32 104,
	1	 5 14 20 21 41 42 43 52 62 63 72 74 86 87 89 97 103 129 134 144,
	0	 6 9 12 54 71 77 79 83 84 109 114 122 131 135 137 138,
	1	 35 73 90 117,
	1	 16 17 27 28 30 40 49 53 67 70 100 113 118 125 128 133 142,
	0	 18 46 78 99 102 112 130,
	3	 18 38 46 66 78 99 102 112 130,
	1	 13 22 35 37 47 58 59 90 117 140,
	2	 15 16 17 27 28 30 39 40 49 53 67 70 76 80 100 113 118 125 128 133 142,
	1	 15 16 17 24 27 28 30 31 39 40 44 49 53 67 69 70 76 80 82 93 100 113 115 118 125 128 133 142,
	0	 16 17 27 28 30 53 67 70 76 100 113 118 125 128 142,
	0	 16 17 27 28 30 49 53 67 70 76 100 113 118 125 128 142,
	0	 1 2 3 4 5 7 8 11 14 20 21 23 32 33 34 36 41 42 43 45 50 51 52 61 62 63 64 65 68 72 74 81 86 87 88 89 91 92 94 95 96 97 98 101 103 104 107 110 119 120 121 123 126 127 129 132 134 136 143 144,
	1	 10 18 19 25 29 38 46 55 57 60 66 75 78 85 99 102 105 106 108 111 112 130 139,
	1	 8 10 18 19 25 29 32 38 46 55 57 60 66 75 78 85 99 102 104 105 106 108 111 112 130 136 139,
	2	 26 35 37 56 90 117 124,
	2	 24 27 31 44 53 69 76 82 93 115 125 128 142,
	2	 13 15 22 26 35 37 39 47 56 58 59 80 90 117 124 140,
	0	 7 13 15 16 17 22 24 26 27 28 30 31 33 34 35 36 37 39 40 44 47 49 53 56 58 59 61 64 67 69 70 73 75 76 80 82 90 91 93 94 95 100 107 113 115 116 117 118 119 124 125 126 127 128 132 133 140 142,
	0	 52 89,
	0	 13 15 26 35 39 56 58 59 80 90 117 124 140,
	1	 6 9 12 48 54 77 79 83 84 109 122 131 135 137 138 141,
	1	 6 9 12 48 54 77 79 83 84 122 131 135 137 138 141,
	2	 1 2 3 4 5 7 11 14 20 21 23 33 36 41 42 43 45 50 51 52 61 62 63 64 65 68 72 74 81 86 87 88 89 91 92 94 95 96 97 98 101 103 107 110 119 120 121 123 126 129 132 134 143 144,
	0	 9 71 109 114,
	1	 8 32 75 104 136,
	0	 14 20 41 72 74 129 144,
	0	 14 20 21 41 63 72 74 129 144,
	0	 46 99 102 130,
	0	 18 19 46 78 99 102 112 130,
	1	 1 2 3 4 5 11 21 23 42 43 45 52 62 63 74 81 86 87 88 89 92 96 97 98 101 103 110 134 143 144,
	1	 21 42 52 62 87 89,
	1	 6 8 9 10 12 18 19 25 29 32 34 38 46 48 54 55 57 60 66 71 77 78 79 83 84 85 99 102 104 105 106 108 109 111 112 114 122 127 130 131 135 136 137 138 139 141,
	1	 13 15 22 35 37 39 47 58 59 73 80 90 117 140,
	0	 8 104 136,
	0	 39 80,
	0	 13 22 37 39 47 58 59 80 140,
	0	 15 35 90 117,
	0	 15 16 17 24 27 28 30 31 35 40 44 49 53 67 69 70 76 82 90 93 100 113 115 117 118 125 128 133 142,
	1	 107 126,
	1	 66 78 112,
	1	 14 20 72,
	0	 6 9 12 13 15 16 17 22 24 26 27 28 30 31 35 37 39 40 44 47 48 49 53 54 56 58 59 67 69 70 71 73 75 76 77 79 80 82 83 84 90 93 100 109 113 114 115 116 117 118 122 124 125 128 131 133 135 137 138 140 141 142,
	1	 50 71 114,
	1	 8 32 33 34 61 75 91 94 95 104 119 127 132 136,
	1	 8 13 15 16 17 22 24 26 27 28 30 31 32 33 34 35 37 39 40 44 47 49 53 56 58 59 61 67 69 70 73 75 76 80 82 90 91 93 94 95 100 104 113 115 116 117 118 119 124 125 127 128 132 133 136 140 142,
	0	 10 19 25 29 55 57 60 85 105 108 111,
	0	 16 17 28 49 67 100 113 118,
	0	 16 17 27 28 30 31 40 49 53 67 70 76 82 100 113 118 125 128 133 142,
	0	 2 98 143,
	0	 2 88 98 101 143,
	0	 2 11 23 45 81 88 92 96 98 101 110 143,
	0	 2 5 11 23 43 45 81 86 88 92 96 97 98 101 103 110 134 143,
	0	 2 5 11 14 20 21 23 41 42 43 45 52 62 63 72 74 81 86 87 88 89 92 96 97 98 101 103 110 129 134 143 144,
	0	 2 5 11 14 20 21 23 41 42 43 45 51 52 62 63 65 68 72 74 81 86 87 88 89 92 96 97 98 101 103 110 120 121 123 129 134 143 144,
	0	 1 3 4 50,
	0	 5 43 86 103 134,
	1	 11 45 96,
	0	 21 42 52 62 74 87 89,
	0	 9 75 109,
	1	 37 47,
	0	 13 15 16 17 22 24 26 27 28 30 31 37 39 40 44 47 49 53 56 58 59 67 69 70 76 80 82 93 100 113 115 118 124 125 128 133 140 142,
	0	 33 61 94 95 119 132,
	1	 1 2 3 4 34 127,
	0	 16 17 28 30 40 49 67 70 80 100 113 118 133,
	0	 13 16 17 22 28 30 37 40 47 49 58 59 67 70 80 100 113 118 133 140,
	0	 13 16 17 22 24 27 28 30 31 37 40 44 47 49 53 58 59 67 69 70 76 80 82 93 100 113 115 118 125 128 133 140 142,
	0	 38 78 112,
	1	 13 15 16 17 22 26 27 28 30 35 37 39 40 47 49 53 56 58 59 67 70 73 80 90 100 113 117 118 124 125 128 133 140 142,
	1	 24 31 44 69 76 82 93 115,
	0	 5 7 11 14 20 21 23 33 34 36 41 42 43 45 50 51 52 61 62 63 64 65 68 72 74 81 86 87 88 89 91 92 94 95 96 97 98 101 103 107 110 119 120 121 123 126 127 129 132 134 143 144,
	0	 1 2 3 4 13 15 16 17 22 24 26 27 28 30 31 35 37 39 40 44 47 49 53 56 58 59 67 69 70 73 75 76 80 82 90 93 100 113 115 116 117 118 124 125 128 133 140 142,
	0	 1 2 3 4 11 14 20 21 23 41 42 45 51 52 62 63 65 68 72 74 81 87 88 89 92 96 98 101 110 120 121 123 129 143 144,
	0	 51 68 120 121,
	0	 51 65 68 120 121,
	0	 6 8 9 10 12 18 19 25 29 32 33 34 38 46 48 54 55 57 60 61 66 71 77 78 79 83 84 85 91 94 95 99 102 104 105 106 108 109 111 112 114 119 122 127 130 131 132 135 136 137 138 139 141,
	1	 5 21 43 86 97 103 134,
	1	 5 21 43 63 74 86 97 103 134 144,
	1	 5 21 42 43 52 62 63 74 86 87 89 97 103 134 144,
	0	 10 13 15 16 17 18 19 22 24 25 26 27 28 29 30 31 35 37 38 39 40 44 46 47 49 53 55 56 57 58 59 60 66 67 69 70 73 75 76 78 80 82 85 90 93 99 100 102 105 106 108 111 112 113 115 116 117 118 124 125 128 130 133 139 140 142,
	0	 16 17 28 30 40 49 67 70 76 80 100 113 118 133,
	0	 16 17 27 28 30 40 49 53 67 70 76 80 100 113 118 125 128 133 142,
	1	 13 16 17 22 27 28 30 37 40 47 49 53 58 59 67 70 76 80 100 113 118 125 128 133 140 142,
	2	 78 106 112 139,
	2	 38 66 78 106 112 139,
	2	 24 35 93 115 117,
	2	 24 35 69 93 115 117,
	2	 24 35 44 69 93 115 117,
	2	 24 31 35 44 69 82 93 115 117,
	2	 16 17 24 27 28 30 31 35 40 44 49 53 67 69 70 76 82 93 100 113 115 117 118 125 128 133 142,
	0	 8 32 75 104 106 136 139,
	0	 8 13 15 16 17 22 24 26 27 28 30 31 32 35 37 39 40 44 47 49 53 56 58 59 67 69 70 73 75 76 80 82 90 93 100 104 106 113 115 116 117 118 124 125 128 133 136 139 140 142,
	0	 8 13 15 16 17 18 19 22 24 26 27 28 30 31 32 35 37 38 39 40 44 46 47 49 53 56 58 59 66 67 69 70 73 75 76 78 80 82 90 93 99 100 102 104 106 112 113 115 116 117 118 124 125 128 130 133 136 139 140 142,
	0	 5 11 23 43 45 51 65 68 81 86 88 92 96 97 98 101 103 110 120 121 123 134 143,
	0	 8 32 104 116 136,
	0	 8 10 18 19 25 29 32 38 46 55 57 60 66 78 85 99 102 104 105 106 108 111 112 116 130 136 139,
	1	 6 8 9 10 12 18 19 25 29 32 38 46 48 54 55 57 60 66 71 77 78 79 83 84 85 99 102 104 105 106 108 109 111 112 114 116 122 130 131 135 136 137 138 139 141,
	0	 6 8 9 10 12 18 19 25 29 32 34 38 46 48 54 55 57 60 66 71 77 78 79 83 84 85 99 102 104 105 106 108 109 111 112 114 116 122 127 130 131 135 136 137 138 139 141,
	0	 13 15 16 17 22 24 26 27 28 30 31 33 35 37 39 40 44 47 49 53 56 58 59 61 67 69 70 73 76 80 82 90 91 93 94 95 100 113 115 117 118 119 124 125 128 132 133 140 142,
	0	 41 129,
	0	 13 22 26 35 37 47 56 58 59 73 90 117 124 140,
	1	 37 133,
	0	 18 19 25 38 46 55 60 66 78 85 99 102 108 111 112 130,
	0	 13 22 47 58 59 80 140,
	0	 78 105 112,
	0	 29 78 105 112,
	1	 29 57 78 105 112,
	0	 13 15 16 17 22 24 26 27 28 30 31 33 34 35 37 39 40 44 47 49 53 56 58 59 61 67 69 70 73 76 80 82 90 91 93 94 95 100 113 115 116 117 118 119 124 125 127 128 132 133 140 142,
	0	 6 12 48 54 71 77 79 83 84 109 114 122 135 137 138 141,
	0	 13 22 37 47 58 59 80 140,
	0	 13 16 17 22 24 27 28 30 31 35 37 40 44 47 49 53 58 59 67 69 70 76 80 82 90 93 100 113 115 118 125 128 133 140 142,
	0	 15 117,
	0	 15 39 117,
	0	 15 26 39 56 117 124,
	2	 6 9 48 54 71 77 79 83 84 109 114 131 135 137 138 141,
	0	 6 54 77 79 83 84 135 137,
	0	 1 2 3 4 5 11 21 23 42 43 45 52 62 81 86 87 88 89 92 96 97 98 101 103 110 134 143,
	0	 1 2 3 4 5 11 21 23 43 45 81 86 88 92 96 97 98 101 103 110 134 143,
	0	 16 17 28 30 40 67 70 100 113 118 133,
	0	 15 26 35 39 56 73 80 90 117 124,
	0	 10 13 15 16 17 18 19 22 24 25 26 27 28 29 30 31 35 37 38 39 40 44 46 47 49 53 55 56 57 58 59 60 66 67 69 70 73 75 76 78 80 82 85 90 93 99 100 102 105 106 108 109 111 112 113 115 116 117 118 124 125 128 130 133 139 140 142,
	0	 16 17 22 28 30 37 40 47 49 67 70 100 113 118 133,
	1	 13 16 17 22 28 30 37 40 47 49 58 59 67 70 100 113 118 133 140,
	0	 13 15 16 17 22 28 30 37 39 40 47 49 58 59 67 70 80 100 113 118 133 140,
	0	 13 15 16 17 22 28 30 35 37 39 40 47 49 58 59 67 70 80 90 100 113 117 118 133 140,
	1	 36 64,
	0	 16 17 28 30 37 40 49 67 70 100 113 118 133,
	0	 57 78 112,
	0	 25 108 111,
	0	 16 17 27 28 30 40 49 53 67 70 76 100 113 117 118 125 128 133 142,
	0	 35 44,
	0	 24 35 44 69 93 115,
	0	 24 31 35 44 69 82 93 115,
	0	 13 15 35 39 58 59 80 90 117 140,
	0	 16 17 24 26 27 28 30 31 40 44 49 53 56 67 69 70 76 82 93 100 113 115 118 124 125 128 133 142,
	1	 12 50 122,
	0	 1 2 3 4 7 8 13 15 16 17 22 24 26 27 28 30 31 32 33 34 35 36 37 39 40 44 47 49 53 56 58 59 61 64 67 69 70 73 75 76 80 82 90 91 93 94 95 100 104 107 113 115 116 117 118 119 124 125 126 127 128 132 133 136 140 142,
	0	 1 2 3 4 8 13 15 16 17 22 24 26 27 28 30 31 32 33 34 35 37 39 40 44 47 49 53 56 58 59 61 67 69 70 73 75 76 80 82 90 91 93 94 95 100 104 113 115 116 117 118 119 124 125 127 128 132 133 136 140 142,
	0	 1 2 3 4 13 15 16 17 22 24 26 27 28 30 31 33 35 37 39 40 44 47 49 53 56 58 59 61 67 69 70 73 75 76 80 82 90 91 93 94 95 100 113 115 116 117 118 119 124 125 128 132 133 140 142,
	1	 1 2 3 4 33 61 75 91 94 95 119 132,
	0	 47 73,
	0	 38 60 66 78 112,
	0	 27 76 128,
	1	 24 35 93 117,
	0	 15 35 39 117,
	0	 69 115,
	0	 13 15 22 24 31 35 37 39 44 47 58 59 69 80 82 90 93 115 117 140,
	1	 5 7 11 14 20 21 23 33 36 41 42 43 45 50 51 52 61 62 63 64 65 68 72 74 81 86 87 88 89 91 92 94 95 96 97 98 101 103 107 110 119 120 121 123 126 129 132 134 143 144,
	0	 6 77 79 83 84 135 137 138,
	0	 26 35 37 56 73 90 117 124,
	0	 13 15 22 24 26 31 35 37 39 44 47 56 58 59 69 73 80 82 90 93 115 117 124 140,
	0	 1 2 3 4 7 11 14 20 21 23 36 41 42 45 50 52 62 63 64 72 74 81 87 88 89 92 96 98 101 107 110 126 129 143 144,
	0	 13 15 16 17 22 24 26 27 28 30 31 35 37 39 40 44 47 49 53 56 58 59 67 69 70 76 80 82 90 93 100 113 115 116 117 118 124 125 128 133 140 142,
	0	 9 12 48 71 109 114 122 131 141,
	0	 6 8 9 12 32 48 54 71 75 77 79 83 84 104 109 114 122 131 135 136 137 138 141,
	0	 15 26 35 39 56 80 90 117 124,
	0	 1 2 3 4 5 6 7 8 9 11 12 14 20 21 23 32 34 36 41 42 43 45 48 50 51 52 54 62 63 64 65 68 71 72 74 75 77 79 81 83 84 86 87 88 89 92 96 97 98 101 103 104 107 109 110 114 120 121 122 123 126 127 129 131 134 135 136 137 138 141 143 144,
	0	 11 14 20 23 41 45 72 81 88 92 96 98 101 110 129 143,
	0	 26 35 37 56 117 124,
	0	 13 22 27 37 47 53 58 59 76 125 128 140 142,
	0	 13 15 22 26 37 39 47 56 58 59 73 80 117 124 140,
	0	 10 19 29 38 57 66 78 105 112,
	0	 1 2 3 4 5 7 11 14 20 21 23 36 41 42 43 45 50 52 62 63 64 72 74 81 86 87 88 89 92 96 97 98 101 103 107 110 126 129 134 143 144,
	0	 1 2 3 4 11 14 20 23 41 45 72 81 88 92 96 98 101 110 129 143,
	0	 55 60 85 111,
	0	 7 33 34 36 61 64 91 94 95 107 119 126 127 132,
	0	 6 9 12 48 54 71 77 79 83 84 106 109 114 122 131 135 137 138 139 141,
	0	 5 7 11 23 36 43 45 64 81 86 88 92 96 97 98 101 103 107 110 126 134 143,
	0	 14 20 21 41 42 50 52 62 63 72 74 87 89 129 144,
	0	 14 20 21 41 42 50 51 52 62 63 65 68 72 74 87 89 120 121 123 129 144,
	0	 10 18 19 25 29 46 55 57 60 85 99 102 105 108 111 130,
	0	 6 9 48 54 77 79 83 84 131 135 137 138 141,
	0	 13 15 22 39 47 58 59 140,
	0	 12 48 50 71 109 114 122 141,
	0	 24 31 35 44 69 73 82 90 93 115 117,
	0	 37 90,
	1	 24 27 44 53 69 76 82 93 115 125 128 142,
	1	 1 2 3 4 5 7 11 14 20 21 23 33 36 41 42 43 45 50 51 52 61 62 63 64 65 68 72 74 75 81 86 87 88 89 91 92 94 95 96 97 98 101 103 107 110 119 120 121 123 126 129 132 134 143 144,
	0	 83 137,
	0	 24 27 31 35 44 53 69 76 82 90 93 115 117 125 128 142,
	0	 1 2 3 4 5 11 23 43 45 51 65 68 81 86 88 92 96 97 98 101 103 110 120 121 123 134 143,
	0	 7 33 34 36 50 61 64 91 94 95 107 119 126 127 132,
	0	 15 22 39 47 58 80 140,
	0	 57 105,
	0	 13 15 22 35 37 39 47 58 59 90 117 140,
	1	 6 77 83,
	0	 24 31 35 44 69 82 90 93 115,
	0	 19 78 106 112 139,
	0	 27 125 128,
	0	 16 17 67 100 118,
	0	 42 52 62 63 74 87 89 144,
	0	 7 36,
	0	 84 131 135,
	0	 84 131 135 138,
	0	 13 15 16 17 22 24 26 27 28 30 31 35 37 39 40 44 47 49 53 56 58 59 67 69 70 73 75 76 80 82 90 93 100 113 115 117 118 124 125 128 133 140 142,
	0	 24 69 93,
	0	 5 7 11 14 20 21 23 33 36 41 42 43 45 51 52 61 62 63 64 65 68 72 74 81 86 87 88 89 91 92 94 95 96 97 98 101 103 107 110 119 120 121 123 126 129 132 134 143 144,
	0	 26 37 124,
	0	 44 69,
	0	 16 17 24 28 30 31 40 44 49 67 69 70 82 93 100 113 115 118 133,
	0	 23 92,
	0	 25 38 55 66 78 85 108 111 112,
	0	 30 40 70,
	0	 1 2 3 4 7 36 64 107 126,
	0	 1 2 3 4 33 50 61 75 91 94 95 119 132,
	0	 10 18 19 25 29 38 46 55 57 60 66 75 78 85 99 102 105 108 111 112 130,
	1	 31 44 82,
	0	 6 9 12 13 15 16 17 22 24 26 27 28 30 31 33 35 37 39 40 44 47 48 49 53 54 56 58 59 61 67 69 70 71 73 75 76 77 79 80 82 83 84 90 91 93 94 95 100 109 113 114 115 116 117 118 119 122 124 125 128 131 132 133 135 137 138 140 141 142,
	0	 63 74,
	0	 16 17 28 30 31 40 49 67 70 76 100 113 118 133,
	0	 8 32 34 75 104 127 136,
	0	 1 2 3 4 8 32 33 34 61 75 91 94 95 104 119 127 132 136,
	0	 1 2 3 4 34 50 75 127,
	0	 15 22 37 39 47 80,
	0	 5 11 14 20 21 23 33 34 41 42 43 45 51 52 61 62 63 65 68 72 74 81 86 87 88 89 91 92 94 95 96 97 98 101 103 110 119 120 121 123 127 129 132 134 143 144,
	0	 73 116,
	0	 26 35 56 117 124,
	0	 73 90,
	0	 13 15 22 26 35 39 47 56 58 59 73 80 90 117 124 140,
	0	 10 57,
	0	 42 62 87 89,
	0	 1 2 3 4 5 11 21 23 43 45 63 74 81 86 88 92 96 97 98 101 103 110 134 143 144,
	0	 13 15 22 39 47 58 59 73 80 90 140,
	1	 1 2 3 4 5 11 23 43 45 81 86 87 88 92 96 97 98 101 103 110 134 143,
	0	 1 2 3 4 5 11 23 42 43 45 52 62 81 86 87 88 89 92 96 97 98 101 103 110 134 143,
	0	 6 48 54 77 79 83 84 135 137 138 141,
	0	 1 2 3 4 7 34 36 50 64 75 107 126 127,
	0	 1 2 3 4 34 75 127,
	0	 8 18 32 46 99 102 104 130 136,
	0	 1 2 3 4 7 33 34 36 61 64 75 91 94 95 107 119 126 127 132,
	0	 1 2 3 4 33 34 61 75 91 94 95 119 127 132,
	0	 9 71 109 114 131,
	0	 36 126,
	0	 27 30 53 70 76 125 128 142,
	0	 30 70 133,
	0	 13 16 17 22 27 28 30 40 47 49 53 58 59 67 70 76 100 113 118 125 128 133 140 142,
	0	 1 2 3 4 5 11 14 20 21 23 34 41 42 43 45 50 51 52 62 63 65 68 72 74 81 86 87 88 89 92 96 97 98 101 103 110 120 121 123 127 129 134 143 144,
	0	 10 29 55 57 85 105 111,
	0	 8 12 32 104 122 136,
	0	 6 9 10 12 18 19 25 29 38 46 48 50 54 55 57 60 66 71 77 78 79 83 84 85 99 102 105 108 109 111 112 114 122 130 131 135 137 138 141,
	0	 6 54 71 77 79 83 84 109 114 135 137 138,
	0	 13 15 22 24 31 35 39 44 47 58 59 69 80 82 90 93 115 117 140,
	0	 37 56,
	0	 27 53 128 142,
	0	 18 19 38 46 66 78 99 102 106 112 130 139,
	0	 13 15 22 35 37 39 47 58 59 80 117 140,
	0	 16 17 28 30 67 100 113 118,
	0	 1 2 3 4 5 11 14 20 21 23 34 41 42 43 45 51 52 62 63 65 68 72 74 81 86 87 88 89 92 96 97 98 101 103 110 120 121 123 127 129 134 143 144,
	0	 6 8 9 10 18 19 25 29 32 38 46 54 55 57 60 66 71 77 78 79 83 84 85 99 102 104 105 106 108 109 111 112 114 130 131 135 136 137 138 139,
	0	 1 2 3 4 5 7 11 12 14 20 21 23 34 36 41 42 43 45 48 50 51 52 62 63 64 65 68 72 74 75 81 86 87 88 89 92 96 97 98 101 103 107 110 120 121 122 123 126 127 129 134 141 143 144,
	0	 1 2 3 4 5 7 11 12 14 20 21 23 36 41 42 43 45 48 50 51 52 62 63 64 65 68 72 74 75 81 86 87 88 89 92 96 97 98 101 103 107 110 120 121 122 123 126 129 134 141 143 144,
	0	 1 2 3 4 5 7 11 12 14 20 21 23 36 41 42 43 45 48 50 51 52 62 63 64 65 68 72 74 81 86 87 88 89 92 96 97 98 101 103 107 110 120 121 122 123 126 129 134 141 143 144,
	0	 13 15 16 17 22 24 26 27 28 30 31 33 35 37 39 40 44 47 49 53 56 58 59 61 67 69 70 73 76 80 82 90 91 93 94 95 100 113 115 116 117 118 119 124 125 128 133 140 142,
	0	 13 15 16 17 22 24 27 28 30 31 35 37 39 40 44 47 49 53 56 58 59 67 69 70 76 80 82 90 93 100 113 115 117 118 125 128 133 140 142,
	0	 8 13 15 16 17 22 24 26 27 28 30 31 32 35 37 39 40 44 47 49 53 56 58 59 67 69 70 73 76 80 82 90 93 100 104 113 115 116 117 118 124 125 128 133 136 140 142,
	0	 1 2 3 4 33 34 50 61 75 91 94 95 119 127 132,
	0	 15 22 39 47 73,
	0	 9 12 48 122 141,
	0	 22 37 39 47,
	0	 13 22 37 39 47 58 59 140,
	0	 15 24 35 39 44 69 90 93 115 117,
	0	 58 59 140,
	0	 16 17 28 67 113,
	0	 24 35 117,
	0	 24 35 90 117,
	0	 13 15 16 17 22 24 26 27 28 30 35 37 39 40 47 49 53 56 58 59 67 70 76 80 90 100 113 117 118 124 125 128 133 140 142,
	0	 93 115,
	0	 69 93 115,
	0	 44 69 93 115,
	0	 31 44 69 82 93 115,
	0	 1 2 3 4 8 9 32 34 75 104 109 127 136,
	0	 13 15 22 26 39 47 56 58 59 73 80 124 140,
	0	 42 52 62,
	0	 6 9 12 13 15 16 17 22 24 26 27 28 30 31 33 35 37 39 40 44 47 48 49 53 54 56 58 59 61 67 69 70 71 73 76 77 79 80 82 83 84 90 91 93 94 95 100 109 113 114 115 116 117 118 119 122 124 125 128 131 132 133 135 137 138 140 141 142,
	0	 6 9 10 12 18 19 25 29 38 46 48 54 55 57 60 66 71 77 78 79 83 84 85 99 102 105 108 109 111 112 114 122 130 131 135 137 138 141,
	0	 13 15 16 17 22 24 26 27 28 30 31 35 37 39 40 44 47 49 53 56 58 59 67 69 70 73 75 76 80 82 90 93 100 109 113 115 117 118 124 125 128 133 140 142,
	0	 6 8 10 12 18 19 25 29 32 38 46 48 54 55 57 60 66 71 77 78 79 83 84 85 99 102 104 105 106 108 111 112 114 122 130 135 136 137 138 139 141,
	0	 1 2 3 4 5 7 11 12 14 20 21 23 36 41 42 43 45 48 51 52 62 63 64 65 68 72 74 81 86 87 88 89 92 96 97 98 101 103 107 110 120 121 122 123 126 129 134 141 143 144,
	0	 16 17 22 27 28 30 37 40 47 49 53 58 67 70 76 100 113 118 125 128 133 140 142,
	0	 75 116,
	0	 6 9 10 12 18 19 25 29 38 46 48 54 55 57 60 66 71 75 77 78 79 83 84 85 99 102 105 106 108 109 111 112 114 122 130 131 135 137 138 139 141,
	0	 15 22 26 35 37 39 47 56 80 90 117 124,
	0	 1 2 3 4 5 7 8 11 14 20 21 23 32 33 34 36 41 42 43 45 50 51 52 61 62 63 64 65 68 72 74 75 81 86 87 88 89 91 92 94 95 96 97 98 101 103 104 107 110 119 120 121 123 126 127 129 132 134 136 143 144,
	0	 1 2 3 4 5 6 7 9 11 12 14 20 21 23 34 36 41 42 43 45 48 50 51 52 54 62 63 64 65 68 71 72 74 77 79 81 83 84 86 87 88 89 92 96 97 98 101 103 107 109 110 114 120 121 122 123 126 127 129 131 134 135 137 138 141 143 144,
	0	 23 45 110,
	0	 7 36 51 64 65 68 107 120 121 123 126,
	0	 51 65 123,
	0	 15 39 80 90,
	0	 13 15 16 17 22 24 26 27 28 30 31 35 37 39 40 44 47 49 53 56 58 59 67 69 70 73 75 76 80 82 90 93 100 113 115 116 117 118 124 125 128 132 133 140 142,
	0	 16 17 118,
	0	 6 9 48 54 71 77 79 83 84 114 131 135 137 138 141,
	0	 12 48 109 122 141,
	0	 76 125 128 142,
	0	 6 9 12 13 15 16 17 22 24 26 27 28 30 31 33 35 37 39 40 44 47 48 49 50 53 54 56 58 59 61 67 69 70 71 73 76 77 79 80 82 83 84 90 91 93 94 95 100 109 113 114 115 116 117 118 119 122 124 125 128 131 132 133 135 137 138 140 141 142,
	0	 22 47 58 140,
	0	 6 54 77 79 83 137 138,
	0	 90 117,
	0	 24 44 69 76 82 93 115,
	0	 6 8 9 10 12 18 19 25 29 32 38 46 48 54 55 57 60 66 71 77 78 79 83 84 85 99 102 104 105 108 109 111 112 114 122 130 131 135 136 137 138 141,
	0	 6 83,
	0	 16 17 24 27 28 30 31 35 37 40 44 49 53 67 69 70 76 82 93 100 113 115 117 118 125 128 133 142,
;
END; [Splits]
