# Supplementary material for: Three new species of Acalypha L. (Euphorbiaceae, Acalyphoideae) from Tanzania and Angola and their conservation status
Source: PLoS One. 2025 Oct 29;20(10):e0332588. doi: 10.1371/journal.pone.0332588 (PMC12571263; doi:10.1371/journal.pone.0332588)
Supplement: S1 File — (ZIP) [file pone.0332588.s003.zip › ADN/its_mafft_trimal_newspecies.fasta.treefile]

(Micrococca_capensis_AKB_7617:0.1679371045,((Mareya_micrantha_W_1042:0.3167323267,(((((((Acalypha_wilmsii_AKB_11219:0.0000021737,(Acalypha_glandulifolia_B_9831:0.0000020912,Acalypha_angustata_KB_4005:0.0000021795)100:0.0044828072)98:0.0000024166,Acalypha_peduncularis_R_646:0.0022603044)100:0.0089149475,(Acalypha_ecklonii_P_1183:0.0089693986,Acalypha_decumbens_G_8286:0.0093086895)100:0.0027348865)100:0.0853150012,((((((((((((((((Acalypha_wilkesiana_VWS_3196:0.0000010005,Acalypha_hispida_VWS_sn:0.0000010005)66:0.0000010005,Acalypha_amentacea_palauensis_E_LR22594:0.0022193111)99:0.0024550712,Acalypha_grandis_M_573:0.0065738661)100:0.0286504645,Acalypha_hellwigii_T_14288:0.0215390135)100:0.0045092489,Acalypha_nemorum_F_7634:0.0477417151)100:0.0052987663,((Acalypha_grandibracteata_L_1209:0.0000010005,Acalypha_angatensis_C_434:0.0000010005)100:0.0212871112,Acalypha_amentacea_amentacea_VS_SR54:0.0238868787)100:0.0019700205)100:0.0203082617,(Acalypha_volkensii_M_1152:0.0421654454,Acalypha_bipartita_N_ATBP_596:0.0651275977)78:0.0069124204)68:0.0054998510,((Acalypha_lanceolata_E_LR22586:0.0132343952,Acalypha_ciliata_M_5872:0.0101987424)100:0.0644192578,Acalypha_crenata_G_5396:0.0973978804)57:0.0092745610)49:0.0000021872,((Acalypha_villicaus_G_ATBP_597:0.0161459740,Acalypha_capitata_K_164:0.0337435640)100:0.0620921531,(Acalypha_ornata_A_389:0.0189362012,Acalypha_allenii_S_203:0.0095834566)100:0.0516330623)89:0.0078277493)89:0.0111973224,(((Acalypha_vulneraria_R_2110:0.0029685007,Acalypha_decaryana_P_1751:0.0186910150)97:0.0079989071,(Acalypha_radula_LG_10758:0.0114248726,Acalypha_andringitrensis_LG_10850:0.0088614702)99:0.0064177910)100:0.0347849660,((((Acalypha_virginica_GL_2342:0.0135752591,((Acalypha_rhomboidea_GL_2316:0.0000021171,Acalypha_deamii_GL_2369:0.0068636832)100:0.0080868586,Acalypha_monococca_GL_2319:0.0145841072)98:0.0084160566)99:0.0291455853,(((Acalypha_scandens_B_1673:0.0344301443,Acalypha_cuneata_H_168:0.0416242301)100:0.0526376875,((Acalypha_multicaulis_T_5087:0.0502646640,Acalypha_gracilis_D_12789:0.0368803305)88:0.0032746050,Acalypha_communis_N_610:0.0735909761)88:0.0142060392)100:0.0190600668,Acalypha_membranacea_AR_6532:0.0472620224)85:0.0026464224)91:0.0089052003,(((Acalypha_stricta_V_743:0.0337945042,(Acalypha_padifolia_Z_3411:0.0022829214,Acalypha_dictyoneura_TC_72193:0.0045899222)100:0.0061509391)94:0.0070584846,(Acalypha_diversifolia_C_1296:0.0105025953,Acalypha_bisetosa_AL_33893:0.0135738136)100:0.0294406732)100:0.0230140423,(Acalypha_stachyura_H_23994:0.0394952010,((Acalypha_plicata_A_188:0.0212357515,Acalypha_lycioides_T_11351:0.0000021566)99:0.0164059975,(Acalypha_herzogiana_VWS_1501:0.0134869902,Acalypha_claussenii_O_212:0.0438782524)100:0.1116245924)87:0.0115312086)47:0.0000020544)82:0.0028177598)90:0.0062619127,(Acalypha_cuspidata_D_2849:0.0269500480,Acalypha_amblyodonta_JAR_6436:0.0137428869)100:0.0669271419)99:0.0117033763)70:0.0000020983)83:0.0061757270,((((((((((Acalypha_vagans_VWS_2174:0.0167423519,Acalypha_mexicana_VWS_2239:0.0055785929)100:0.0111170216,(Acalypha_microphylla_VWS_1046:0.0198411835,Acalypha_alopecuroidea_CR_2593:0.0092846888)99:0.0149368355)100:0.0050646025,((Acalypha_setosa_VWS_1969:0.0287246383,Acalypha_ostryifolia_GL_2315:0.0274901071)97:0.0078982354,Acalypha_poiretii_VWS_1402:0.0348886703)55:0.0063449571)47:0.0023875616,((Acalypha_trilaciniata_VWS_2092:0.0403359504,Acalypha_pippenii_VWS_1815:0.0200965703)99:0.0099425433,Acalypha_havanensis_VWS_1816:0.0191774894)96:0.0074188796)34:0.0043071836,((Acalypha_portoricensis_L_11498:0.0096022482,Acalypha_chamaedrifolia_VWS_2031:0.0148272295)94:0.0117388600,Acalypha_gaumeri_C_11628:0.0118236048)94:0.0098060231)18:0.0000027149,(((((((Acalypha_synoica_VWS_1392:0.0069143038,((Acalypha_subviscida_Z_10516:0.0045517702,Acalypha_dioica_M_2045:0.0022634945)43:0.0000020190,Acalypha_cf_glandulosa_C_1343:0.0000010005)100:0.0045485465)53:0.0000022282,((Acalypha_rubroserrata_VWS_1374:0.0022642516,Acalypha_cincta_S_11467:0.0068743655)51:0.0000020670,Acalypha_lovelandii_VWS_1133:0.0091834408)100:0.0045421850)100:0.0118787463,(Acalypha_rhombifolia_VWS_2446:0.0000010005,Acalypha_lancetillae_D_32045:0.0000010005)100:0.0096747143)71:0.0000023071,(Acalypha_phleoides_VWS_2249:0.0097229548,Acalypha_ocymoides_VWS_2916:0.0143883063)94:0.0015505602)97:0.0101090083,Acalypha_arvensis_VWS_1161:0.0332060686)90:0.0117907084,(((Acalypha_salvadorensis_C_3578:0.0051951892,Acalypha_boliviensis_Z_8648:0.0135466350)42:0.0051170865,((Acalypha_neomexicana_VWS_1410:0.0046627247,Acalypha_aliena_VWS_1243:0.0023213245)100:0.0173507264,Acalypha_burquezii_VD_99-596:0.0518029217)50:0.0013890539)63:0.0094444356,Acalypha_hypogaea_VWS_757:0.0534854092)97:0.0095265030)91:0.0074159492,(((((Acalypha_schiedeana_VWS_1715:0.0040392521,Acalypha_ferdinandii_M_2212:0.0034638176)100:0.0037064147,Acalypha_chordantha_MN_27715:0.0093558971)99:0.0045131266,Acalypha_leptopoda_A_4583:0.0071569132)98:0.0042523352,Acalypha_papillosa_VWS_942:0.0217698275)88:0.0023760257,(Acalypha_rafaelensis_E_1779:0.0167384465,Acalypha_grisea_VWS_3240:0.0113034543)93:0.0026951312)86:0.0046669393)47:0.0024682987)73:0.0023413706,((Acalypha_saxicola_R_6093:0.0030838526,Acalypha_californica_VWS_94-153:0.0038361230)99:0.0024066942,Acalypha_monostachya_GLW_32508:0.0208052512)100:0.0125063783)87:0.0045558341,Acalypha_lagopus_VWS_1841:0.0119355761)100:0.0130608172,Acalypha_chirindica_G_468:0.0600534709)99:0.0121616728,Acalypha_indica_H_25706:0.2125542418)48:0.0012586807)53:0.0074195542,((((Acalypha_pubiflora_australica_GL_2370:0.0144488404,((Acalypha_medibracteata_R_152:0.0071589174,Acalypha_fasciculata_M_2118:0.0023676237)63:0.0000026386,Acalypha_emirnensis_N_225:0.0120391904)84:0.0000027916)96:0.0145668093,Acalypha_ceraceopunctata_M_6179:0.0255063283)100:0.0291342977,(Acalypha_fruticosa_K_377:0.0184593426,Acalypha_australis_X_4728:0.0540743179)66:0.0050614312)99:0.0214285295,(Acalypha_psilostachya_S_122:0.0162205789,Acalypha_brachystachya_SAGBE_2353:0.0205372587)100:0.0727135427)63:0.0050405073)74:0.0032092121,(Acalypha_welwitschiana_RS_5713:0.0082781129,(Acalypha_polymorpha_T_8329:0.0092542153,((Acalypha_manniana_T_5315:0.0068190473,Acalypha_cupricola_B_197:0.0000027076)98:0.0023042187,Acalypha_brevipetiolata_SB_8090:0.0045041455)97:0.0023564163)98:0.0056307582)100:0.0823784052)47:0.0000023892,Acalypha_nyasica_SB_1907:0.0955511065)66:0.0123315930,(Acalypha_novoguineensis_P_6928:0.0248354572,((Acalypha_lyonsii_GF_13086:0.0128847722,Acalypha_capillipes_C_12414:0.0092751002)100:0.0091284662,(Acalypha_longispica_P_948:0.0206210590,(Acalypha_cardiophylla_cardiophylla_L_1631:0.0044998282,Acalypha_cardiophylla_cardiophylla_E_14535:0.0000010005)100:0.0048884324)100:0.0387985754)99:0.0073417175)100:0.0374787790)57:0.0066327769,(((((Acalypha_urophylla_LG_10809:0.0000010005,Acalypha_boinensis_LG_10813:0.0022546277)95:0.0000020062,Acalypha_spachiana_LG_10856:0.0022531789)92:0.0107890379,Acalypha_lamiana_LG_10691:0.0196818886)99:0.0061775267,Acalypha_pervilleana_LG_10649:0.0111515979)100:0.0447558626,((Acalypha_siamensis_siamensis_VS_SR52:0.0162700873,((Acalypha_matsudae_L_720:0.0022828053,Acalypha_acmophylla_KC_0331:0.0094738469)97:0.0022888087,Acalypha_kerrii_WHQ_W125:0.0023126772)97:0.0020403825)82:0.0018042554,((((Acalypha_perrieri_LG_4123:0.0000010005,Acalypha_mayottensis_L_3268:0.0045802240)100:0.0022923937,Acalypha_gillespieae_LG_10693:0.0046185290)100:0.0062119873,Acalypha_neptunica_A_436:0.0181479240)99:0.0116034790,Acalypha_glabrata_B_9316:0.0167995551)77:0.0058826052)73:0.0107026522)98:0.0195103394)57:0.0245650983)65:0.0528724419,(((Acalypha_villosa_TC_73114:0.0081792273,Acalypha_elizabethiae_T_8706:0.0137801332)100:0.0426689734,(((Acalypha_schlechtendaliana_MG_7708:0.0149037872,Acalypha_costaricensis_W_66296:0.0134064908)100:0.0114202682,Acalypha_filipes_VWS_3212:0.0181705931)99:0.0078107361,Acalypha_paniculata_M_ATBP_455:0.0679797914)81:0.0060332077)82:0.0127829912,Acalypha_gummifera_S_25830:0.0389582017)100:0.0381353335)36:0.0072081838,(Acalypha_gillmanii_K_513:0.0054894479,Acalypha_diminuta_LG_10816:0.0134350881)100:0.0298168889)57:0.0160216759,(Acalypha_echinus_L_1215:0.0068773110,Acalypha_acrogyna_H_1959:0.0000025983)100:0.0422738904)100:0.2380277665)99:0.1845794089,Bernardia_viridis_R_4552:0.4770051747)100:0.3134173841,Erythrococca_natalensis_AKB_8445:0.1219104216);
