# Supplementary material for: Three new species of Acalypha L. (Euphorbiaceae, Acalyphoideae) from Tanzania and Angola and their conservation status
Source: PLoS One. 2025 Oct 29;20(10):e0332588. doi: 10.1371/journal.pone.0332588 (PMC12571263; doi:10.1371/journal.pone.0332588)
Supplement: S1 File — (ZIP) [file pone.0332588.s003.zip › ADN/its_mafft_trimalnewspecies.fasta_1.log]

IQ-TREE multicore version 2.4.0 for Linux x86 64-bit built Feb 12 2025
Developed by Bui Quang Minh, Nguyen Lam Tung, Olga Chernomor, Heiko Schmidt,
Dominik Schrempf, Michael Woodhams, Ly Trong Nhan, Thomas Wong

Host:    DESKTOP-E28G6B2 (AVX2, FMA3, 3 GB RAM)
Command: iqtree2 -m TEST -B 1000 -minsup 0.6 -T AUTO -s its_mafft_trimal:newspecies.fasta
Seed:    422867 (Using SPRNG - Scalable Parallel Random Number Generator)
Time:    Mon Mar 10 15:37:52 2025
Kernel:  AVX+FMA - auto-detect threads (12 CPU cores detected)

Reading alignment file its_mafft_trimal:newspecies.fasta ... ERROR: File not found its_mafft_trimal:newspecies.fasta
